# Supplementary material for: BCL9/STAT3 regulation of transcriptional enhancer networks promote DCIS progression
Source: NPJ Breast Cancer. 2020 Apr 24;6:12. doi: 10.1038/s41523-020-0157-z (PMC7181646; doi:10.1038/s41523-020-0157-z)
Supplement: Supplementary file 3 — Supplementary data 1 [file 41523_2020_157_MOESM3_ESM.xlsx]

## Sheet: RPPA ANOVA_Comparisons
Column #	Column ID	p-value(Gr. 3 = DCIS BCL9 KD vs. Gr. 2 = DCIS NonSilence )	stepup(p-value(Gr. 3 = DCIS BCL9 KD vs. Gr. 2 = DCIS NonSilence ))	Ratio(Gr. 3 = DCIS BCL9 KD vs. Gr. 2 = DCIS NonSilence )	Fold-Change(Gr. 3 = DCIS BCL9 KD vs. Gr. 2 = DCIS NonSilence )	Fold-Change(Gr. 3 = DCIS BCL9 KD vs. Gr. 2 = DCIS NonSilence ) (Description)	p-value(Gr. 6 = SUM225 BCL9 KD vs. Gr. 5 = SUM225 NonSilence )	stepup(p-value(Gr. 6 = SUM225 BCL9 KD vs. Gr. 5 = SUM225 NonSilence ))	Ratio(Gr. 6 = SUM225 BCL9 KD vs. Gr. 5 = SUM225 NonSilence )	Fold-Change(Gr. 6 = SUM225 BCL9 KD vs. Gr. 5 = SUM225 NonSilence )	Fold-Change(Gr. 6 = SUM225 BCL9 KD vs. Gr. 5 = SUM225 NonSilence ) (Description)	p-value(Gr. 5 = SUM225 NonSilence vs. Gr. 2 = DCIS NonSilence )	stepup(p-value(Gr. 5 = SUM225 NonSilence vs. Gr. 2 = DCIS NonSilence ))	Ratio(Gr. 5 = SUM225 NonSilence vs. Gr. 2 = DCIS NonSilence )	Fold-Change(Gr. 5 = SUM225 NonSilence vs. Gr. 2 = DCIS NonSilence )	Fold-Change(Gr. 5 = SUM225 NonSilence vs. Gr. 2 = DCIS NonSilence ) (Description)	p-value(Gr. 6 = SUM225 BCL9 KD vs. Gr. 3 = DCIS BCL9 KD )	stepup(p-value(Gr. 6 = SUM225 BCL9 KD vs. Gr. 3 = DCIS BCL9 KD ))	Ratio(Gr. 6 = SUM225 BCL9 KD vs. Gr. 3 = DCIS BCL9 KD )	Fold-Change(Gr. 6 = SUM225 BCL9 KD vs. Gr. 3 = DCIS BCL9 KD )	Fold-Change(Gr. 6 = SUM225 BCL9 KD vs. Gr. 3 = DCIS BCL9 KD ) (Description)	F(Group Number and Name)	SS(Group Number and Name)	SS(Error)	F(Error)
159	Integrinb3(D7X3P)XP_R_V	8.50996e-06	0.000587187	0.450009	-2.22218	Gr. 3 = DCIS BCL9 KD down vs Gr. 2 = DCIS NonSilence	0.357067	0.605844	0.884293	-1.13085	Gr. 6 = SUM225 BCL9 KD down vs Gr. 5 = SUM225 NonSilence	3.30277e-14	5.69728e-13	0.0627939	-15.9251	Gr. 5 = SUM225 NonSilence down vs Gr. 2 = DCIS NonSilence	3.99064e-12	4.85919e-11	0.123394	-8.10415	Gr. 6 = SUM225 BCL9 KD down vs Gr. 3 = DCIS BCL9 KD	358.855	126.411	1.26815	1
151	p-Rb(S807/811)_R_V	0.000211934	0.00626718	0.507476	-1.97053	Gr. 3 = DCIS BCL9 KD down vs Gr. 2 = DCIS NonSilence	0.753057	0.90692	0.954196	-1.048	Gr. 6 = SUM225 BCL9 KD down vs Gr. 5 = SUM225 NonSilence	0.85893	0.85893	1.02682	1.02682	Gr. 5 = SUM225 NonSilence up vs Gr. 2 = DCIS NonSilence	0.000287923	0.00054679	1.9307	1.9307	Gr. 6 = SUM225 BCL9 KD up vs Gr. 3 = DCIS BCL9 KD	6.72167	3.01361	1.61403	1
58	FoxO1(C29H4)_R_V	2.28785e-06	0.000236792	0.5576	-1.7934	Gr. 3 = DCIS BCL9 KD down vs Gr. 2 = DCIS NonSilence	0.0308963	0.168304	0.817768	-1.22284	Gr. 6 = SUM225 BCL9 KD down vs Gr. 5 = SUM225 NonSilence	1.03143e-09	5.42339e-09	2.68029	2.68029	Gr. 5 = SUM225 NonSilence up vs Gr. 2 = DCIS NonSilence	4.67276e-12	5.09085e-11	3.93087	3.93087	Gr. 6 = SUM225 BCL9 KD up vs Gr. 3 = DCIS BCL9 KD	140.884	21.6416	0.553006	1
109	p-Src(Y527)_R_V	0.000344086	0.00791398	0.614943	-1.62617	Gr. 3 = DCIS BCL9 KD down vs Gr. 2 = DCIS NonSilence	0.920922	0.957944	1.01118	1.01118	Gr. 6 = SUM225 BCL9 KD up vs Gr. 5 = SUM225 NonSilence	2.721e-10	1.87749e-09	0.252292	-3.96366	Gr. 5 = SUM225 NonSilence down vs Gr. 2 = DCIS NonSilence	2.60842e-07	8.57294e-07	0.414857	-2.41047	Gr. 6 = SUM225 BCL9 KD down vs Gr. 3 = DCIS BCL9 KD	51.5468	13.0908	0.914253	1
12	p-Akt(T308)_R_V	0.0116403	0.126818	0.620577	-1.6114	Gr. 3 = DCIS BCL9 KD down vs Gr. 2 = DCIS NonSilence	0.289846	0.576288	0.830846	-1.20359	Gr. 6 = SUM225 BCL9 KD down vs Gr. 5 = SUM225 NonSilence	0.0494366	0.0598443	0.699092	-1.43043	Gr. 5 = SUM225 NonSilence down vs Gr. 2 = DCIS NonSilence	0.7015	0.748508	0.935964	-1.06842	Gr. 6 = SUM225 BCL9 KD down vs Gr. 3 = DCIS BCL9 KD	25.9432	15.5908	2.16345	1
119	Vimentin(D21H3)XP_R_V	0.225025	0.685922	0.630787	-1.58532	Gr. 3 = DCIS BCL9 KD down vs Gr. 2 = DCIS NonSilence	0.196818	0.44284	0.611676	-1.63485	Gr. 6 = SUM225 BCL9 KD down vs Gr. 5 = SUM225 NonSilence	0.40956	0.435376	0.733697	-1.36296	Gr. 5 = SUM225 NonSilence down vs Gr. 2 = DCIS NonSilence	0.365568	0.413512	0.711468	-1.40554	Gr. 6 = SUM225 BCL9 KD down vs Gr. 3 = DCIS BCL9 KD	4.85358	13.5875	10.0781	1
134	c-Jun(60A8)_R_V	1.38227e-05	0.000715325	0.646719	-1.54627	Gr. 3 = DCIS BCL9 KD down vs Gr. 2 = DCIS NonSilence	0.0467826	0.2152	0.854121	-1.17079	Gr. 6 = SUM225 BCL9 KD down vs Gr. 5 = SUM225 NonSilence	1.231e-07	3.44348e-07	1.85873	1.85873	Gr. 5 = SUM225 NonSilence up vs Gr. 2 = DCIS NonSilence	4.08577e-10	2.9164e-09	2.45483	2.45483	Gr. 6 = SUM225 BCL9 KD up vs Gr. 3 = DCIS BCL9 KD	92.0868	10.4571	0.408807	1
215	p-AuroraA(T288)/B(T232)/C(T198)_R_V	0.000431279	0.00892748	0.665175	-1.50336	Gr. 3 = DCIS BCL9 KD down vs Gr. 2 = DCIS NonSilence	0.0378421	0.190751	0.808537	-1.2368	Gr. 6 = SUM225 BCL9 KD down vs Gr. 5 = SUM225 NonSilence	0.339785	0.370186	1.09744	1.09744	Gr. 5 = SUM225 NonSilence up vs Gr. 2 = DCIS NonSilence	0.0070597	0.0101483	1.33397	1.33397	Gr. 6 = SUM225 BCL9 KD up vs Gr. 3 = DCIS BCL9 KD	10.1133	1.8925	0.673666	1
11	p-Akt(S473)_R_V	0.0822173	0.39579	0.700638	-1.42727	Gr. 3 = DCIS BCL9 KD down vs Gr. 2 = DCIS NonSilence	0.397002	0.647082	0.845607	-1.18258	Gr. 6 = SUM225 BCL9 KD down vs Gr. 5 = SUM225 NonSilence	2.62822e-05	5.23116e-05	0.339335	-2.94694	Gr. 5 = SUM225 NonSilence down vs Gr. 2 = DCIS NonSilence	0.000213298	0.000432698	0.409547	-2.44172	Gr. 6 = SUM225 BCL9 KD down vs Gr. 3 = DCIS BCL9 KD	37.4892	29.1495	2.79915	1
184	Cox-2_M_V	0.00808133	0.096332	0.736957	-1.35693	Gr. 3 = DCIS BCL9 KD down vs Gr. 2 = DCIS NonSilence	0.711485	0.90692	0.962205	-1.03928	Gr. 6 = SUM225 BCL9 KD down vs Gr. 5 = SUM225 NonSilence	0.0328056	0.0399456	1.26754	1.26754	Gr. 5 = SUM225 NonSilence up vs Gr. 2 = DCIS NonSilence	0.000112033	0.000231909	1.65496	1.65496	Gr. 6 = SUM225 BCL9 KD up vs Gr. 3 = DCIS BCL9 KD	28.5703	6.25147	0.787717	1
80	p-p27(T187)_R_V	0.01799	0.16191	0.751264	-1.33109	Gr. 3 = DCIS BCL9 KD down vs Gr. 2 = DCIS NonSilence	0.9406	0.963882	0.991732	-1.00834	Gr. 6 = SUM225 BCL9 KD down vs Gr. 5 = SUM225 NonSilence	1.04843e-08	4.0948e-08	0.337103	-2.96645	Gr. 5 = SUM225 NonSilence down vs Gr. 2 = DCIS NonSilence	7.73913e-07	2.25634e-06	0.445004	-2.24717	Gr. 6 = SUM225 BCL9 KD down vs Gr. 3 = DCIS BCL9 KD	59.3601	14.9162	0.904622	1
88	p-p53(S15)_R_V	0.225327	0.685922	0.754218	-1.32588	Gr. 3 = DCIS BCL9 KD down vs Gr. 2 = DCIS NonSilence	0.606521	0.831455	0.8889	-1.12499	Gr. 6 = SUM225 BCL9 KD down vs Gr. 5 = SUM225 NonSilence	2.40145e-09	1.16086e-08	11.5229	11.5229	Gr. 5 = SUM225 NonSilence up vs Gr. 2 = DCIS NonSilence	8.55524e-10	5.36647e-09	13.5806	13.5806	Gr. 6 = SUM225 BCL9 KD up vs Gr. 3 = DCIS BCL9 KD	84.7036	88.9809	3.78179	1
113	p-Stat3(S727)_R_V	0.0560695	0.291657	0.763355	-1.31001	Gr. 3 = DCIS BCL9 KD down vs Gr. 2 = DCIS NonSilence	0.0134761	0.092985	0.696129	-1.43652	Gr. 6 = SUM225 BCL9 KD down vs Gr. 5 = SUM225 NonSilence	0.213232	0.242181	0.84313	-1.18606	Gr. 5 = SUM225 NonSilence down vs Gr. 2 = DCIS NonSilence	0.0622868	0.0791004	0.768879	-1.30059	Gr. 6 = SUM225 BCL9 KD down vs Gr. 3 = DCIS BCL9 KD	3.83022	1.39391	1.31013	1
95	p-PDGFRb(Y751)_R_V	0.628023	0.97657	0.768405	-1.3014	Gr. 3 = DCIS BCL9 KD down vs Gr. 2 = DCIS NonSilence	0.114035	0.337357	0.411606	-2.42951	Gr. 6 = SUM225 BCL9 KD down vs Gr. 5 = SUM225 NonSilence	0.0679715	0.0813301	2.82299	2.82299	Gr. 5 = SUM225 NonSilence up vs Gr. 2 = DCIS NonSilence	0.449092	0.489274	1.51217	1.51217	Gr. 6 = SUM225 BCL9 KD up vs Gr. 3 = DCIS BCL9 KD	2.00589	11.9246	21.4013	1
115	p-Stat5(Y694)_R_V	0.275717	0.781827	0.776932	-1.28711	Gr. 3 = DCIS BCL9 KD down vs Gr. 2 = DCIS NonSilence	0.144523	0.391148	0.709989	-1.40847	Gr. 6 = SUM225 BCL9 KD down vs Gr. 5 = SUM225 NonSilence	8.64802e-06	1.86473e-05	3.96026	3.96026	Gr. 5 = SUM225 NonSilence up vs Gr. 2 = DCIS NonSilence	1.97436e-05	4.69761e-05	3.61902	3.61902	Gr. 6 = SUM225 BCL9 KD up vs Gr. 3 = DCIS BCL9 KD	19.563	20.5267	3.77734	1
55	p-EGFR(Y1068)(D7A5)XP_R_V	0.0298156	0.192869	0.777211	-1.28665	Gr. 3 = DCIS BCL9 KD down vs Gr. 2 = DCIS NonSilence	0.378238	0.631414	0.907996	-1.10133	Gr. 6 = SUM225 BCL9 KD down vs Gr. 5 = SUM225 NonSilence	0.291986	0.322452	0.890495	-1.12297	Gr. 5 = SUM225 NonSilence down vs Gr. 2 = DCIS NonSilence	0.715555	0.759589	1.04034	1.04034	Gr. 6 = SUM225 BCL9 KD up vs Gr. 3 = DCIS BCL9 KD	3.19201	0.758287	0.855207	1
146	Stat3(D3Z2G)_R_V	0.00270334	0.0466326	0.78204	-1.27871	Gr. 3 = DCIS BCL9 KD down vs Gr. 2 = DCIS NonSilence	0.0836427	0.279259	0.87847	-1.13834	Gr. 6 = SUM225 BCL9 KD down vs Gr. 5 = SUM225 NonSilence	0.000994828	0.00145021	0.757582	-1.31999	Gr. 5 = SUM225 NonSilence down vs Gr. 2 = DCIS NonSilence	0.0349797	0.0464154	0.850997	-1.17509	Gr. 6 = SUM225 BCL9 KD down vs Gr. 3 = DCIS BCL9 KD	9.33584	0.972661	0.375068	1
200	AMPKa(F6)_M_V	0.0530904	0.291657	0.783593	-1.27617	Gr. 3 = DCIS BCL9 KD down vs Gr. 2 = DCIS NonSilence	0.786768	0.90692	1.03287	1.03287	Gr. 6 = SUM225 BCL9 KD up vs Gr. 5 = SUM225 NonSilence	0.740798	0.759134	0.9612	-1.04037	Gr. 5 = SUM225 NonSilence down vs Gr. 2 = DCIS NonSilence	0.0597929	0.0768535	1.26698	1.26698	Gr. 6 = SUM225 BCL9 KD up vs Gr. 3 = DCIS BCL9 KD	5.88937	1.70091	1.03972	1
149	p-c-Jun(S63)_R_V	0.0270657	0.180729	0.784617	-1.27451	Gr. 3 = DCIS BCL9 KD down vs Gr. 2 = DCIS NonSilence	0.0110628	0.0848151	0.751712	-1.3303	Gr. 6 = SUM225 BCL9 KD down vs Gr. 5 = SUM225 NonSilence	0.000185027	0.000311386	1.60331	1.60331	Gr. 5 = SUM225 NonSilence up vs Gr. 2 = DCIS NonSilence	0.000472736	0.000850924	1.53607	1.53607	Gr. 6 = SUM225 BCL9 KD up vs Gr. 3 = DCIS BCL9 KD	16.7421	3.54028	0.761256	1
15	p-ALK(Y1604)_R_V	0.0269067	0.180729	0.788927	-1.26754	Gr. 3 = DCIS BCL9 KD down vs Gr. 2 = DCIS NonSilence	0.092592	0.298973	0.839634	-1.191	Gr. 6 = SUM225 BCL9 KD down vs Gr. 5 = SUM225 NonSilence	2.36055e-06	5.61648e-06	1.9493	1.9493	Gr. 5 = SUM225 NonSilence up vs Gr. 2 = DCIS NonSilence	7.08737e-07	2.09584e-06	2.07459	2.07459	Gr. 6 = SUM225 BCL9 KD up vs Gr. 3 = DCIS BCL9 KD	26.2411	5.28855	0.725533	1
91	p-p70S6K(T389)_R_V	0.000333529	0.00791398	0.804947	-1.24232	Gr. 3 = DCIS BCL9 KD down vs Gr. 2 = DCIS NonSilence	0.00021504	0.00715953	0.797111	-1.25453	Gr. 6 = SUM225 BCL9 KD down vs Gr. 5 = SUM225 NonSilence	5.23958e-08	1.64332e-07	1.54819	1.54819	Gr. 5 = SUM225 NonSilence up vs Gr. 2 = DCIS NonSilence	7.31962e-08	2.85879e-07	1.53311	1.53311	Gr. 6 = SUM225 BCL9 KD up vs Gr. 3 = DCIS BCL9 KD	39.8204	2.00102	0.180904	1
108	Sox2(D6D9) XP_R_V	0.107054	0.492449	0.806677	-1.23965	Gr. 3 = DCIS BCL9 KD down vs Gr. 2 = DCIS NonSilence	0.119972	0.340194	0.813234	-1.22966	Gr. 6 = SUM225 BCL9 KD down vs Gr. 5 = SUM225 NonSilence	7.41189e-05	0.000134584	1.90875	1.90875	Gr. 5 = SUM225 NonSilence up vs Gr. 2 = DCIS NonSilence	6.45984e-05	0.000142254	1.92427	1.92427	Gr. 6 = SUM225 BCL9 KD up vs Gr. 3 = DCIS BCL9 KD	13.4106	4.47703	1.20184	1
44	Claudin-7_R_V	0.149981	0.564473	0.820715	-1.21845	Gr. 3 = DCIS BCL9 KD down vs Gr. 2 = DCIS NonSilence	0.707116	0.90692	0.95108	-1.05144	Gr. 6 = SUM225 BCL9 KD down vs Gr. 5 = SUM225 NonSilence	7.5468e-08	2.33162e-07	3.12746	3.12746	Gr. 5 = SUM225 NonSilence up vs Gr. 2 = DCIS NonSilence	1.21711e-08	5.47701e-08	3.62423	3.62423	Gr. 6 = SUM225 BCL9 KD up vs Gr. 3 = DCIS BCL9 KD	42.6089	15.3095	1.29349	1
155	Integrina4(D2E1)XP_R_V	0.00698161	0.096332	0.826149	-1.21044	Gr. 3 = DCIS BCL9 KD down vs Gr. 2 = DCIS NonSilence	0.00878116	0.0848151	0.831636	-1.20245	Gr. 6 = SUM225 BCL9 KD down vs Gr. 5 = SUM225 NonSilence	0.000385362	0.000618371	1.31383	1.31383	Gr. 5 = SUM225 NonSilence up vs Gr. 2 = DCIS NonSilence	0.000305156	0.000574248	1.32256	1.32256	Gr. 6 = SUM225 BCL9 KD up vs Gr. 3 = DCIS BCL9 KD	11.4919	0.941452	0.294924	1
153	p-FAK(Y576/577)_R_V	0.386658	0.860625	0.835081	-1.19749	Gr. 3 = DCIS BCL9 KD down vs Gr. 2 = DCIS NonSilence	0.145499	0.391148	0.734125	-1.36217	Gr. 6 = SUM225 BCL9 KD down vs Gr. 5 = SUM225 NonSilence	0.0183957	0.0230783	1.69313	1.69313	Gr. 5 = SUM225 NonSilence up vs Gr. 2 = DCIS NonSilence	0.0659191	0.0832028	1.48844	1.48844	Gr. 6 = SUM225 BCL9 KD up vs Gr. 3 = DCIS BCL9 KD	3.52412	3.0267	3.09187	1
118	p-Tuberin/TSC2(T1462)_R_V	0.12216	0.518187	0.840715	-1.18946	Gr. 3 = DCIS BCL9 KD down vs Gr. 2 = DCIS NonSilence	0.0227268	0.142559	0.766101	-1.30531	Gr. 6 = SUM225 BCL9 KD down vs Gr. 5 = SUM225 NonSilence	0.000141702	0.000240429	1.67195	1.67195	Gr. 5 = SUM225 NonSilence up vs Gr. 2 = DCIS NonSilence	0.000967378	0.00164137	1.52356	1.52356	Gr. 6 = SUM225 BCL9 KD up vs Gr. 3 = DCIS BCL9 KD	9.91214	2.36024	0.85722	1
132	c-Fos(9F6 )_R_V	0.372048	0.860625	0.84728	-1.18025	Gr. 3 = DCIS BCL9 KD down vs Gr. 2 = DCIS NonSilence	0.239637	0.49999	0.802394	-1.24627	Gr. 6 = SUM225 BCL9 KD down vs Gr. 5 = SUM225 NonSilence	0.00117575	0.00169015	0.498192	-2.00726	Gr. 5 = SUM225 NonSilence down vs Gr. 2 = DCIS NonSilence	0.000601916	0.00107411	0.4718	-2.11954	Gr. 6 = SUM225 BCL9 KD down vs Gr. 3 = DCIS BCL9 KD	10.8671	7.41224	2.45548	1
23	AuroraA/AIK_R_V	0.172236	0.625488	0.84894	-1.17794	Gr. 3 = DCIS BCL9 KD down vs Gr. 2 = DCIS NonSilence	0.555816	0.772173	1.0716	1.0716	Gr. 6 = SUM225 BCL9 KD up vs Gr. 5 = SUM225 NonSilence	1.96585e-06	4.78742e-06	0.452811	-2.20843	Gr. 5 = SUM225 NonSilence down vs Gr. 2 = DCIS NonSilence	0.000127003	0.000260293	0.571572	-1.74956	Gr. 6 = SUM225 BCL9 KD down vs Gr. 3 = DCIS BCL9 KD	25.9937	7.17971	0.994355	1
36	Caspase-3_R_V	0.135164	0.522741	0.860777	-1.16174	Gr. 3 = DCIS BCL9 KD down vs Gr. 2 = DCIS NonSilence	0.836245	0.93402	0.980102	-1.0203	Gr. 6 = SUM225 BCL9 KD down vs Gr. 5 = SUM225 NonSilence	1.6515e-06	4.06977e-06	0.512826	-1.94998	Gr. 5 = SUM225 NonSilence down vs Gr. 2 = DCIS NonSilence	2.51062e-05	5.90565e-05	0.583916	-1.71258	Gr. 6 = SUM225 BCL9 KD down vs Gr. 3 = DCIS BCL9 KD	20.2971	3.88037	0.688242	1
19	Annexin1_R_V	0.0524246	0.291657	0.862959	-1.1588	Gr. 3 = DCIS BCL9 KD down vs Gr. 2 = DCIS NonSilence	1.70517e-06	0.000176485	1.63781	1.63781	Gr. 6 = SUM225 BCL9 KD up vs Gr. 5 = SUM225 NonSilence	2.65396e-14	4.99426e-13	0.216718	-4.61429	Gr. 5 = SUM225 NonSilence down vs Gr. 2 = DCIS NonSilence	2.54894e-10	1.95419e-09	0.411308	-2.43127	Gr. 6 = SUM225 BCL9 KD down vs Gr. 3 = DCIS BCL9 KD	201.553	21.1307	0.377422	1
53	p-EGFR(Y1173)_R_V	0.306576	0.828567	0.863506	-1.15807	Gr. 3 = DCIS BCL9 KD down vs Gr. 2 = DCIS NonSilence	0.0516147	0.227324	0.747721	-1.3374	Gr. 6 = SUM225 BCL9 KD down vs Gr. 5 = SUM225 NonSilence	3.3747e-05	6.40884e-05	2.14525	2.14525	Gr. 5 = SUM225 NonSilence up vs Gr. 2 = DCIS NonSilence	0.000315774	0.000588876	1.8576	1.8576	Gr. 6 = SUM225 BCL9 KD up vs Gr. 3 = DCIS BCL9 KD	16.5798	6.71146	1.45727	1
213	p-Stat1(Y701)(D4A7)_R_V	0.357185	0.860625	0.865543	-1.15534	Gr. 3 = DCIS BCL9 KD down vs Gr. 2 = DCIS NonSilence	0.0129717	0.0925909	0.656182	-1.52397	Gr. 6 = SUM225 BCL9 KD down vs Gr. 5 = SUM225 NonSilence	4.37938e-05	8.2412e-05	2.2649	2.2649	Gr. 5 = SUM225 NonSilence up vs Gr. 2 = DCIS NonSilence	0.00235038	0.003801	1.71706	1.71706	Gr. 6 = SUM225 BCL9 KD up vs Gr. 3 = DCIS BCL9 KD	12.9945	6.31532	1.74959	1
51	p-EGFR(Y1045)_R_V	0.202495	0.660403	0.867743	-1.15241	Gr. 3 = DCIS BCL9 KD down vs Gr. 2 = DCIS NonSilence	0.461922	0.697941	0.92254	-1.08396	Gr. 6 = SUM225 BCL9 KD down vs Gr. 5 = SUM225 NonSilence	0.0871183	0.103641	1.21417	1.21417	Gr. 5 = SUM225 NonSilence up vs Gr. 2 = DCIS NonSilence	0.0285529	0.039403	1.29084	1.29084	Gr. 6 = SUM225 BCL9 KD up vs Gr. 3 = DCIS BCL9 KD	2.56493	0.614071	0.861876	1
143	p300(C-20)_R_V	0.007462	0.096332	0.869164	-1.15053	Gr. 3 = DCIS BCL9 KD down vs Gr. 2 = DCIS NonSilence	0.29232	0.576288	1.05177	1.05177	Gr. 6 = SUM225 BCL9 KD up vs Gr. 5 = SUM225 NonSilence	0.768759	0.780064	1.01399	1.01399	Gr. 5 = SUM225 NonSilence up vs Gr. 2 = DCIS NonSilence	0.000347878	0.000642953	1.22702	1.22702	Gr. 6 = SUM225 BCL9 KD up vs Gr. 3 = DCIS BCL9 KD	10.1649	0.45807	0.16223	1
172	Atg7_R_V	0.0263813	0.180729	0.873623	-1.14466	Gr. 3 = DCIS BCL9 KD down vs Gr. 2 = DCIS NonSilence	0.343897	0.599988	0.947153	-1.0558	Gr. 6 = SUM225 BCL9 KD down vs Gr. 5 = SUM225 NonSilence	3.89939e-14	6.20902e-13	3.24472	3.24472	Gr. 5 = SUM225 NonSilence up vs Gr. 2 = DCIS NonSilence	1.23009e-14	3.18287e-13	3.51781	3.51781	Gr. 6 = SUM225 BCL9 KD up vs Gr. 3 = DCIS BCL9 KD	431.83	28.0396	0.233755	1
76	MMP-9_R_V	0.546392	0.927075	0.880848	-1.13527	Gr. 3 = DCIS BCL9 KD down vs Gr. 2 = DCIS NonSilence	0.797712	0.90692	0.947733	-1.05515	Gr. 6 = SUM225 BCL9 KD down vs Gr. 5 = SUM225 NonSilence	0.00112124	0.00162305	0.449915	-2.22264	Gr. 5 = SUM225 NonSilence down vs Gr. 2 = DCIS NonSilence	0.00246942	0.00396256	0.484078	-2.06578	Gr. 6 = SUM225 BCL9 KD down vs Gr. 3 = DCIS BCL9 KD	9.84736	8.72861	3.191	1
175	p-EGFR(Y845)_R_V	0.00314918	0.0501446	0.883267	-1.13216	Gr. 3 = DCIS BCL9 KD down vs Gr. 2 = DCIS NonSilence	0.000276697	0.00715953	0.84873	-1.17823	Gr. 6 = SUM225 BCL9 KD down vs Gr. 5 = SUM225 NonSilence	6.9243e-14	1.02381e-12	2.10209	2.10209	Gr. 5 = SUM225 NonSilence up vs Gr. 2 = DCIS NonSilence	1.79394e-13	2.99124e-12	2.01989	2.01989	Gr. 6 = SUM225 BCL9 KD up vs Gr. 3 = DCIS BCL9 KD	215.497	5.95707	0.0995161	1
24	p-Axl(D12B2)(Y702)_R_V	0.119232	0.518187	0.891979	-1.1211	Gr. 3 = DCIS BCL9 KD down vs Gr. 2 = DCIS NonSilence	0.0666348	0.260253	0.872473	-1.14617	Gr. 6 = SUM225 BCL9 KD down vs Gr. 5 = SUM225 NonSilence	9.31901e-08	2.75577e-07	1.81804	1.81804	Gr. 5 = SUM225 NonSilence up vs Gr. 2 = DCIS NonSilence	1.61065e-07	5.65092e-07	1.77829	1.77829	Gr. 6 = SUM225 BCL9 KD up vs Gr. 3 = DCIS BCL9 KD	35.7235	3.63072	0.365882	1
111	p-Stat1(Y701)_R_V	0.395845	0.863681	0.893881	-1.11872	Gr. 3 = DCIS BCL9 KD down vs Gr. 2 = DCIS NonSilence	0.0267208	0.153644	0.73259	-1.36502	Gr. 6 = SUM225 BCL9 KD down vs Gr. 5 = SUM225 NonSilence	0.000211965	0.000353844	1.81493	1.81493	Gr. 5 = SUM225 NonSilence up vs Gr. 2 = DCIS NonSilence	0.00647401	0.00937146	1.48745	1.48745	Gr. 6 = SUM225 BCL9 KD up vs Gr. 3 = DCIS BCL9 KD	7.7043	2.66727	1.24634	1
212	RRM2 (EPR11820)_R_V	0.506316	0.914097	0.895147	-1.11714	Gr. 3 = DCIS BCL9 KD down vs Gr. 2 = DCIS NonSilence	0.0280533	0.156947	1.47731	1.47731	Gr. 6 = SUM225 BCL9 KD up vs Gr. 5 = SUM225 NonSilence	4.33197e-10	2.56205e-09	0.138238	-7.23391	Gr. 5 = SUM225 NonSilence down vs Gr. 2 = DCIS NonSilence	4.0746e-08	1.68688e-07	0.228142	-4.38323	Gr. 6 = SUM225 BCL9 KD down vs Gr. 3 = DCIS BCL9 KD	62.8513	34.9033	1.99919	1
34	BRCA2_R_V	0.373353	0.860625	0.900129	-1.11095	Gr. 3 = DCIS BCL9 KD down vs Gr. 2 = DCIS NonSilence	0.786483	0.90692	0.968807	-1.0322	Gr. 6 = SUM225 BCL9 KD down vs Gr. 5 = SUM225 NonSilence	5.48895e-05	0.000101448	0.546391	-1.83019	Gr. 5 = SUM225 NonSilence down vs Gr. 2 = DCIS NonSilence	0.000219203	0.000436298	0.58808	-1.70045	Gr. 6 = SUM225 BCL9 KD down vs Gr. 3 = DCIS BCL9 KD	15.3867	4.2541	0.995323	1
147	p-TRAP220-MED1(T1457)_R_V	0.121283	0.518187	0.900756	-1.11018	Gr. 3 = DCIS BCL9 KD down vs Gr. 2 = DCIS NonSilence	0.0817992	0.277581	0.88827	-1.12578	Gr. 6 = SUM225 BCL9 KD down vs Gr. 5 = SUM225 NonSilence	5.1453e-09	2.17363e-08	0.513734	-1.94653	Gr. 5 = SUM225 NonSilence down vs Gr. 2 = DCIS NonSilence	3.72399e-09	2.08342e-08	0.506613	-1.97389	Gr. 6 = SUM225 BCL9 KD down vs Gr. 3 = DCIS BCL9 KD	82.6537	7.10652	0.309526	1
198	p-FAK(Y397)_M_V	0.377887	0.860625	0.904813	-1.1052	Gr. 3 = DCIS BCL9 KD down vs Gr. 2 = DCIS NonSilence	0.413614	0.654433	0.911563	-1.09702	Gr. 6 = SUM225 BCL9 KD down vs Gr. 5 = SUM225 NonSilence	0.000295256	0.000485064	1.63995	1.63995	Gr. 5 = SUM225 NonSilence up vs Gr. 2 = DCIS NonSilence	0.000254601	0.000492547	1.65219	1.65219	Gr. 6 = SUM225 BCL9 KD up vs Gr. 3 = DCIS BCL9 KD	15.166	3.86389	0.917182	1
129	PHF8(pAb)_R_V	0.00837669	0.096332	0.905142	-1.1048	Gr. 3 = DCIS BCL9 KD down vs Gr. 2 = DCIS NonSilence	0.346829	0.599988	0.968001	-1.03306	Gr. 6 = SUM225 BCL9 KD down vs Gr. 5 = SUM225 NonSilence	0.000441896	0.000692974	0.865552	-1.15533	Gr. 5 = SUM225 NonSilence down vs Gr. 2 = DCIS NonSilence	0.0340023	0.0457044	0.925661	-1.08031	Gr. 6 = SUM225 BCL9 KD down vs Gr. 3 = DCIS BCL9 KD	12.6116	0.297511	0.0849248	1
126	SOX9_R_V	0.0890861	0.41911	0.908102	-1.1012	Gr. 3 = DCIS BCL9 KD down vs Gr. 2 = DCIS NonSilence	0.00197172	0.0291533	0.823664	-1.21409	Gr. 6 = SUM225 BCL9 KD down vs Gr. 5 = SUM225 NonSilence	1.02307e-13	1.3236e-12	0.343364	-2.91236	Gr. 5 = SUM225 NonSilence down vs Gr. 2 = DCIS NonSilence	2.25336e-14	5.18273e-13	0.311437	-3.21093	Gr. 6 = SUM225 BCL9 KD down vs Gr. 3 = DCIS BCL9 KD	355.996	21.3155	0.215552	1
177	ErbB2/HER2(Y1248)_R_V	0.533764	0.918496	0.90856	-1.10064	Gr. 3 = DCIS BCL9 KD down vs Gr. 2 = DCIS NonSilence	0.995526	0.996491	1.00086	1.00086	Gr. 6 = SUM225 BCL9 KD up vs Gr. 5 = SUM225 NonSilence	1.31674e-12	1.29792e-11	13.3998	13.3998	Gr. 5 = SUM225 NonSilence up vs Gr. 2 = DCIS NonSilence	7.05468e-13	9.73546e-12	14.7611	14.7611	Gr. 6 = SUM225 BCL9 KD up vs Gr. 3 = DCIS BCL9 KD	187.526	89.1649	1.71173	1
37	p-Beta-Catenin(S33/37/T41)_R_V	0.192597	0.660403	0.909389	-1.09964	Gr. 3 = DCIS BCL9 KD down vs Gr. 2 = DCIS NonSilence	0.0619634	0.251499	0.869659	-1.14988	Gr. 6 = SUM225 BCL9 KD down vs Gr. 5 = SUM225 NonSilence	0.216321	0.243361	0.914013	-1.09408	Gr. 5 = SUM225 NonSilence down vs Gr. 2 = DCIS NonSilence	0.0711124	0.0886763	0.874081	-1.14406	Gr. 6 = SUM225 BCL9 KD down vs Gr. 3 = DCIS BCL9 KD	8.26812	0.847268	0.368907	1
201	Bcl2(Clone-124)_M_V	0.315148	0.828567	0.909925	-1.09899	Gr. 3 = DCIS BCL9 KD down vs Gr. 2 = DCIS NonSilence	0.899292	0.949762	0.988343	-1.01179	Gr. 6 = SUM225 BCL9 KD down vs Gr. 5 = SUM225 NonSilence	2.91862e-08	1.02399e-07	2.32818	2.32818	Gr. 5 = SUM225 NonSilence up vs Gr. 2 = DCIS NonSilence	7.03445e-09	3.55154e-08	2.52883	2.52883	Gr. 6 = SUM225 BCL9 KD up vs Gr. 3 = DCIS BCL9 KD	47.1885	8.19615	0.625282	1
152	p-Rb(S780)(C84F6)_R_V	0.438311	0.904912	0.914906	-1.09301	Gr. 3 = DCIS BCL9 KD down vs Gr. 2 = DCIS NonSilence	0.51934	0.736325	0.928911	-1.07653	Gr. 6 = SUM225 BCL9 KD down vs Gr. 5 = SUM225 NonSilence	1.38729e-05	2.93615e-05	0.515897	-1.93837	Gr. 5 = SUM225 NonSilence down vs Gr. 2 = DCIS NonSilence	1.83595e-05	4.41908e-05	0.523794	-1.90915	Gr. 6 = SUM225 BCL9 KD down vs Gr. 3 = DCIS BCL9 KD	18.0994	4.74235	0.943259	1
89	p70S6K_R_V	0.0491045	0.291657	0.915145	-1.09272	Gr. 3 = DCIS BCL9 KD down vs Gr. 2 = DCIS NonSilence	5.05178e-05	0.00348573	0.800911	-1.24858	Gr. 6 = SUM225 BCL9 KD down vs Gr. 5 = SUM225 NonSilence	0.349727	0.379024	0.960458	-1.04117	Gr. 5 = SUM225 NonSilence down vs Gr. 2 = DCIS NonSilence	0.000624595	0.00109569	0.840567	-1.18967	Gr. 6 = SUM225 BCL9 KD down vs Gr. 3 = DCIS BCL9 KD	29.5661	1.08667	0.132314	1
43	Claudin-1_R_V	0.202613	0.660403	0.915366	-1.09246	Gr. 3 = DCIS BCL9 KD down vs Gr. 2 = DCIS NonSilence	0.17129	0.407553	0.909108	-1.09998	Gr. 6 = SUM225 BCL9 KD down vs Gr. 5 = SUM225 NonSilence	3.3531e-06	7.62739e-06	0.642996	-1.55522	Gr. 5 = SUM225 NonSilence down vs Gr. 2 = DCIS NonSilence	2.74213e-06	7.27719e-06	0.6386	-1.56593	Gr. 6 = SUM225 BCL9 KD down vs Gr. 3 = DCIS BCL9 KD	43.8258	4.07947	0.335102	1
206	p-SHC(2431)(Y317)_R_V	0.502483	0.914097	0.92	-1.08696	Gr. 3 = DCIS BCL9 KD down vs Gr. 2 = DCIS NonSilence	0.0115818	0.0856229	0.710063	-1.40833	Gr. 6 = SUM225 BCL9 KD down vs Gr. 5 = SUM225 NonSilence	2.72099e-05	5.31363e-05	1.97251	1.97251	Gr. 5 = SUM225 NonSilence up vs Gr. 2 = DCIS NonSilence	0.00286077	0.00445247	1.5224	1.5224	Gr. 6 = SUM225 BCL9 KD up vs Gr. 3 = DCIS BCL9 KD	10.4615	3.23261	1.1124	1
180	p-ATM(S1981)_M_V	0.438357	0.904912	0.920543	-1.08632	Gr. 3 = DCIS BCL9 KD down vs Gr. 2 = DCIS NonSilence	0.316195	0.58568	0.897897	-1.11371	Gr. 6 = SUM225 BCL9 KD down vs Gr. 5 = SUM225 NonSilence	0.107259	0.124733	1.19374	1.19374	Gr. 5 = SUM225 NonSilence up vs Gr. 2 = DCIS NonSilence	0.162397	0.189921	1.16437	1.16437	Gr. 6 = SUM225 BCL9 KD up vs Gr. 3 = DCIS BCL9 KD	2.65924	0.603975	0.817644	1
161	PI3Kp85_R_V	0.288177	0.806118	0.920684	-1.08615	Gr. 3 = DCIS BCL9 KD down vs Gr. 2 = DCIS NonSilence	0.154171	0.401135	0.893758	-1.11887	Gr. 6 = SUM225 BCL9 KD down vs Gr. 5 = SUM225 NonSilence	0.00425157	0.0058283	1.28008	1.28008	Gr. 5 = SUM225 NonSilence up vs Gr. 2 = DCIS NonSilence	0.0100284	0.0141216	1.24264	1.24264	Gr. 6 = SUM225 BCL9 KD up vs Gr. 3 = DCIS BCL9 KD	7.70824	0.914667	0.42718	1
73	MEK1_R_V	0.0670715	0.338629	0.923519	-1.08281	Gr. 3 = DCIS BCL9 KD down vs Gr. 2 = DCIS NonSilence	0.262392	0.532502	1.04837	1.04837	Gr. 6 = SUM225 BCL9 KD up vs Gr. 5 = SUM225 NonSilence	1.01082e-07	2.94705e-07	0.706596	-1.41524	Gr. 5 = SUM225 NonSilence down vs Gr. 2 = DCIS NonSilence	3.93123e-05	9.04184e-05	0.802121	-1.2467	Gr. 6 = SUM225 BCL9 KD down vs Gr. 3 = DCIS BCL9 KD	29.1293	1.01052	0.124887	1
168	Beclin-1(D40C5)_R_V	0.441634	0.904912	0.925468	-1.08053	Gr. 3 = DCIS BCL9 KD down vs Gr. 2 = DCIS NonSilence	0.171177	0.407553	0.869086	-1.15063	Gr. 6 = SUM225 BCL9 KD down vs Gr. 5 = SUM225 NonSilence	0.027281	0.0334152	1.26683	1.26683	Gr. 5 = SUM225 NonSilence up vs Gr. 2 = DCIS NonSilence	0.0946818	0.114615	1.18965	1.18965	Gr. 6 = SUM225 BCL9 KD up vs Gr. 3 = DCIS BCL9 KD	2.78073	0.560898	0.72615	1
116	Stat6_R_V	0.470075	0.914097	0.927523	-1.07814	Gr. 3 = DCIS BCL9 KD down vs Gr. 2 = DCIS NonSilence	0.142991	0.391148	0.855416	-1.16902	Gr. 6 = SUM225 BCL9 KD down vs Gr. 5 = SUM225 NonSilence	0.000769782	0.00113818	1.50957	1.50957	Gr. 5 = SUM225 NonSilence up vs Gr. 2 = DCIS NonSilence	0.00449105	0.00678575	1.39221	1.39221	Gr. 6 = SUM225 BCL9 KD up vs Gr. 3 = DCIS BCL9 KD	9.1194	1.97318	0.778937	1
62	HER3/ErbB3_R_V	0.424526	0.896704	0.927622	-1.07803	Gr. 3 = DCIS BCL9 KD down vs Gr. 2 = DCIS NonSilence	0.174543	0.410572	0.878122	-1.13879	Gr. 6 = SUM225 BCL9 KD down vs Gr. 5 = SUM225 NonSilence	8.72487e-08	2.62001e-07	2.20351	2.20351	Gr. 5 = SUM225 NonSilence up vs Gr. 2 = DCIS NonSilence	2.46632e-07	8.36933e-07	2.08593	2.08593	Gr. 6 = SUM225 BCL9 KD up vs Gr. 3 = DCIS BCL9 KD	30.8493	5.42788	0.633413	1
27	p-Bad(S136)_R_V	0.330989	0.835546	0.931289	-1.07378	Gr. 3 = DCIS BCL9 KD down vs Gr. 2 = DCIS NonSilence	0.303955	0.58568	0.927376	-1.07831	Gr. 6 = SUM225 BCL9 KD down vs Gr. 5 = SUM225 NonSilence	6.92587e-10	3.87475e-09	2.31245	2.31245	Gr. 5 = SUM225 NonSilence up vs Gr. 2 = DCIS NonSilence	7.50795e-10	5.01001e-09	2.30274	2.30274	Gr. 6 = SUM225 BCL9 KD up vs Gr. 3 = DCIS BCL9 KD	73.5665	7.77303	0.380376	1
193	c-Myc(clone 1123)_M_V	0.516664	0.914097	0.933461	-1.07128	Gr. 3 = DCIS BCL9 KD down vs Gr. 2 = DCIS NonSilence	0.182616	0.424736	0.865637	-1.15522	Gr. 6 = SUM225 BCL9 KD down vs Gr. 5 = SUM225 NonSilence	0.292855	0.322452	0.89334	-1.1194	Gr. 5 = SUM225 NonSilence down vs Gr. 2 = DCIS NonSilence	0.087302	0.107569	0.828431	-1.2071	Gr. 6 = SUM225 BCL9 KD down vs Gr. 3 = DCIS BCL9 KD	3.84881	0.867935	0.811827	1
46	p-c-Myc(T58)_R_V	0.534812	0.918496	0.933787	-1.07091	Gr. 3 = DCIS BCL9 KD down vs Gr. 2 = DCIS NonSilence	0.74455	0.90692	0.964813	-1.03647	Gr. 6 = SUM225 BCL9 KD down vs Gr. 5 = SUM225 NonSilence	0.288764	0.321366	0.888397	-1.12562	Gr. 5 = SUM225 NonSilence down vs Gr. 2 = DCIS NonSilence	0.439144	0.480968	0.917915	-1.08943	Gr. 6 = SUM225 BCL9 KD down vs Gr. 3 = DCIS BCL9 KD	2.72384	0.664427	0.878149	1
174	LC3B(D11)XP_R_V	0.514005	0.914097	0.935027	-1.06949	Gr. 3 = DCIS BCL9 KD down vs Gr. 2 = DCIS NonSilence	0.0109524	0.0848151	0.751121	-1.33134	Gr. 6 = SUM225 BCL9 KD down vs Gr. 5 = SUM225 NonSilence	2.84297e-10	1.89837e-09	3.50662	3.50662	Gr. 5 = SUM225 NonSilence up vs Gr. 2 = DCIS NonSilence	5.97689e-09	3.09304e-08	2.81692	2.81692	Gr. 6 = SUM225 BCL9 KD up vs Gr. 3 = DCIS BCL9 KD	69.3905	14.7057	0.762936	1
114	p-Stat4(Y693)_R_V	0.568639	0.956977	0.935604	-1.06883	Gr. 3 = DCIS BCL9 KD down vs Gr. 2 = DCIS NonSilence	0.0262348	0.153644	0.757617	-1.31993	Gr. 6 = SUM225 BCL9 KD down vs Gr. 5 = SUM225 NonSilence	8.12192e-05	0.000144934	1.78643	1.78643	Gr. 5 = SUM225 NonSilence up vs Gr. 2 = DCIS NonSilence	0.00473882	0.00705709	1.44658	1.44658	Gr. 6 = SUM225 BCL9 KD up vs Gr. 3 = DCIS BCL9 KD	9.17793	2.50986	0.984483	1
60	p-HER2/ErbB2(Y1248)_R_V	0.668253	0.97657	0.938665	-1.06534	Gr. 3 = DCIS BCL9 KD down vs Gr. 2 = DCIS NonSilence	0.205372	0.447495	0.82622	-1.21033	Gr. 6 = SUM225 BCL9 KD down vs Gr. 5 = SUM225 NonSilence	2.667e-06	6.20302e-06	2.65483	2.65483	Gr. 5 = SUM225 NonSilence up vs Gr. 2 = DCIS NonSilence	1.55948e-05	3.7978e-05	2.3368	2.3368	Gr. 6 = SUM225 BCL9 KD up vs Gr. 3 = DCIS BCL9 KD	20.2239	8.88501	1.58159	1
50	p-EGFR(S1046/1047)_R_V	0.708967	0.97657	0.939201	-1.06473	Gr. 3 = DCIS BCL9 KD down vs Gr. 2 = DCIS NonSilence	0.156101	0.401135	0.782825	-1.27742	Gr. 6 = SUM225 BCL9 KD down vs Gr. 5 = SUM225 NonSilence	7.01059e-07	1.81399e-06	3.41327	3.41327	Gr. 5 = SUM225 NonSilence up vs Gr. 2 = DCIS NonSilence	5.87966e-06	1.48426e-05	2.84497	2.84497	Gr. 6 = SUM225 BCL9 KD up vs Gr. 3 = DCIS BCL9 KD	24.0404	13.6903	2.05009	1
47	DKK1_R_V	0.536899	0.918496	0.941665	-1.06195	Gr. 3 = DCIS BCL9 KD down vs Gr. 2 = DCIS NonSilence	0.114082	0.337357	0.853374	-1.17182	Gr. 6 = SUM225 BCL9 KD down vs Gr. 5 = SUM225 NonSilence	0.000577004	0.00088474	1.48884	1.48884	Gr. 5 = SUM225 NonSilence up vs Gr. 2 = DCIS NonSilence	0.00569243	0.00829811	1.34925	1.34925	Gr. 6 = SUM225 BCL9 KD up vs Gr. 3 = DCIS BCL9 KD	6.32419	1.19983	0.682996	1
13	ALK(D5F3)XP_R_V	0.380928	0.860625	0.941751	-1.06185	Gr. 3 = DCIS BCL9 KD down vs Gr. 2 = DCIS NonSilence	0.0413447	0.199031	0.863467	-1.15812	Gr. 6 = SUM225 BCL9 KD down vs Gr. 5 = SUM225 NonSilence	1.75274e-05	3.59224e-05	1.47193	1.47193	Gr. 5 = SUM225 NonSilence up vs Gr. 2 = DCIS NonSilence	0.000285126	0.000546492	1.34958	1.34958	Gr. 6 = SUM225 BCL9 KD up vs Gr. 3 = DCIS BCL9 KD	11.9962	1.11464	0.334498	1
52	p-EGFR(Y1148)_R_V	0.503236	0.914097	0.941826	-1.06177	Gr. 3 = DCIS BCL9 KD down vs Gr. 2 = DCIS NonSilence	0.0938805	0.298973	0.856255	-1.16788	Gr. 6 = SUM225 BCL9 KD down vs Gr. 5 = SUM225 NonSilence	0.0113444	0.0147692	1.2807	1.2807	Gr. 5 = SUM225 NonSilence up vs Gr. 2 = DCIS NonSilence	0.0999784	0.120323	1.16434	1.16434	Gr. 6 = SUM225 BCL9 KD up vs Gr. 3 = DCIS BCL9 KD	3.43936	0.551075	0.576813	1
208	DNA-PKCS(C-19)_G_V	0.32266	0.834883	0.9449	-1.05831	Gr. 3 = DCIS BCL9 KD down vs Gr. 2 = DCIS NonSilence	0.872234	0.938055	1.00913	1.00913	Gr. 6 = SUM225 BCL9 KD up vs Gr. 5 = SUM225 NonSilence	0.594398	0.615202	1.03067	1.03067	Gr. 5 = SUM225 NonSilence up vs Gr. 2 = DCIS NonSilence	0.102179	0.121746	1.10074	1.10074	Gr. 6 = SUM225 BCL9 KD up vs Gr. 3 = DCIS BCL9 KD	0.98751	0.063841	0.232735	1
122	ZO-1_R_V	0.962119	0.995793	0.946173	-1.05689	Gr. 3 = DCIS BCL9 KD down vs Gr. 2 = DCIS NonSilence	0.780358	0.90692	0.72238	-1.38431	Gr. 6 = SUM225 BCL9 KD down vs Gr. 5 = SUM225 NonSilence	0.00428157	0.00583082	0.0234375	-42.6666	Gr. 5 = SUM225 NonSilence down vs Gr. 2 = DCIS NonSilence	0.00254572	0.00402262	0.017894	-55.8848	Gr. 6 = SUM225 BCL9 KD down vs Gr. 3 = DCIS BCL9 KD	8.14727	223.824	98.9	1
156	Integrina5_R_V	0.53331	0.918496	0.946457	-1.05657	Gr. 3 = DCIS BCL9 KD down vs Gr. 2 = DCIS NonSilence	0.937359	0.963882	1.00693	1.00693	Gr. 6 = SUM225 BCL9 KD up vs Gr. 5 = SUM225 NonSilence	0.214102	0.242181	0.894421	-1.11804	Gr. 5 = SUM225 NonSilence down vs Gr. 2 = DCIS NonSilence	0.573728	0.61855	0.951568	-1.0509	Gr. 6 = SUM225 BCL9 KD down vs Gr. 3 = DCIS BCL9 KD	1.48475	0.231965	0.562434	1
83	p38/MAPK_R_V	0.256034	0.754527	0.949948	-1.05269	Gr. 3 = DCIS BCL9 KD down vs Gr. 2 = DCIS NonSilence	0.318155	0.58568	1.04596	1.04596	Gr. 6 = SUM225 BCL9 KD up vs Gr. 5 = SUM225 NonSilence	0.848316	0.852434	0.991543	-1.00853	Gr. 5 = SUM225 NonSilence down vs Gr. 2 = DCIS NonSilence	0.0601462	0.0768535	1.09176	1.09176	Gr. 6 = SUM225 BCL9 KD up vs Gr. 3 = DCIS BCL9 KD	10.9919	0.438305	0.143551	1
160	Integrinb4_R_V	0.576968	0.963164	0.95111	-1.0514	Gr. 3 = DCIS BCL9 KD down vs Gr. 2 = DCIS NonSilence	0.740594	0.90692	1.03011	1.03011	Gr. 6 = SUM225 BCL9 KD up vs Gr. 5 = SUM225 NonSilence	2.1556e-19	2.23104e-17	0.0248694	-40.2101	Gr. 5 = SUM225 NonSilence down vs Gr. 2 = DCIS NonSilence	3.18111e-19	3.29245e-17	0.026935	-37.1264	Gr. 6 = SUM225 BCL9 KD down vs Gr. 3 = DCIS BCL9 KD	1068.23	173.074	0.58327	1
96	p-PDK1(S241)_R_V	0.643575	0.97657	0.953991	-1.04823	Gr. 3 = DCIS BCL9 KD down vs Gr. 2 = DCIS NonSilence	0.847221	0.93402	0.980627	-1.01976	Gr. 6 = SUM225 BCL9 KD down vs Gr. 5 = SUM225 NonSilence	3.20461e-10	2.07298e-09	3.43941	3.43941	Gr. 5 = SUM225 NonSilence up vs Gr. 2 = DCIS NonSilence	2.24076e-10	1.78399e-09	3.53544	3.53544	Gr. 6 = SUM225 BCL9 KD up vs Gr. 3 = DCIS BCL9 KD	83.1286	17.3322	0.750594	1
9	14-3-3zeta,gamma,eta_R_V	0.682653	0.97657	0.958739	-1.04304	Gr. 3 = DCIS BCL9 KD down vs Gr. 2 = DCIS NonSilence	0.356629	0.605844	0.908524	-1.10069	Gr. 6 = SUM225 BCL9 KD down vs Gr. 5 = SUM225 NonSilence	0.0539319	0.0649065	1.23257	1.23257	Gr. 5 = SUM225 NonSilence up vs Gr. 2 = DCIS NonSilence	0.143006	0.168195	1.16801	1.16801	Gr. 6 = SUM225 BCL9 KD up vs Gr. 3 = DCIS BCL9 KD	1.9457	0.416395	0.770427	1
66	HDAC4_R_V	0.639681	0.97657	0.958943	-1.04281	Gr. 3 = DCIS BCL9 KD down vs Gr. 2 = DCIS NonSilence	0.159161	0.401135	0.878699	-1.13805	Gr. 6 = SUM225 BCL9 KD down vs Gr. 5 = SUM225 NonSilence	5.51098e-07	1.44402e-06	1.94434	1.94434	Gr. 5 = SUM225 NonSilence up vs Gr. 2 = DCIS NonSilence	3.65675e-06	9.46356e-06	1.78164	1.78164	Gr. 6 = SUM225 BCL9 KD up vs Gr. 3 = DCIS BCL9 KD	23.8583	3.84928	0.580821	1
87	p53_R_V	0.75328	0.97657	0.9595	-1.04221	Gr. 3 = DCIS BCL9 KD down vs Gr. 2 = DCIS NonSilence	0.0993141	0.309507	0.798425	-1.25247	Gr. 6 = SUM225 BCL9 KD down vs Gr. 5 = SUM225 NonSilence	5.87821e-10	3.37997e-09	4.66345	4.66345	Gr. 5 = SUM225 NonSilence up vs Gr. 2 = DCIS NonSilence	4.39772e-09	2.33417e-08	3.88057	3.88057	Gr. 6 = SUM225 BCL9 KD up vs Gr. 3 = DCIS BCL9 KD	63.3531	22.1257	1.25728	1
106	SOCS1(A156)_R_V	0.694484	0.97657	0.960192	-1.04146	Gr. 3 = DCIS BCL9 KD down vs Gr. 2 = DCIS NonSilence	0.0718463	0.265575	0.823123	-1.21489	Gr. 6 = SUM225 BCL9 KD down vs Gr. 5 = SUM225 NonSilence	0.000750595	0.00111779	1.51017	1.51017	Gr. 5 = SUM225 NonSilence up vs Gr. 2 = DCIS NonSilence	0.0206535	0.0286931	1.29459	1.29459	Gr. 6 = SUM225 BCL9 KD up vs Gr. 3 = DCIS BCL9 KD	6.21898	1.34069	0.77609	1
128	Zeb1_R_V	0.487578	0.914097	0.960236	-1.04141	Gr. 3 = DCIS BCL9 KD down vs Gr. 2 = DCIS NonSilence	0.000850446	0.0176042	0.795576	-1.25695	Gr. 6 = SUM225 BCL9 KD down vs Gr. 5 = SUM225 NonSilence	4.2525e-10	2.56205e-09	2.00245	2.00245	Gr. 5 = SUM225 NonSilence up vs Gr. 2 = DCIS NonSilence	5.72375e-08	2.32317e-07	1.65907	1.65907	Gr. 6 = SUM225 BCL9 KD up vs Gr. 3 = DCIS BCL9 KD	51.562	3.51783	0.24561	1
157	IntegrinaV_R_V	0.743087	0.97657	0.961964	-1.03954	Gr. 3 = DCIS BCL9 KD down vs Gr. 2 = DCIS NonSilence	0.677718	0.887897	0.951979	-1.05044	Gr. 6 = SUM225 BCL9 KD down vs Gr. 5 = SUM225 NonSilence	0.43215	0.454087	0.910636	-1.09813	Gr. 5 = SUM225 NonSilence down vs Gr. 2 = DCIS NonSilence	0.383589	0.426898	0.901184	-1.10965	Gr. 6 = SUM225 BCL9 KD down vs Gr. 3 = DCIS BCL9 KD	4.42142	1.24901	1.01696	1
207	SRD5A1_R_V	0.699511	0.97657	0.96362	-1.03775	Gr. 3 = DCIS BCL9 KD down vs Gr. 2 = DCIS NonSilence	0.461892	0.697941	0.93143	-1.07362	Gr. 6 = SUM225 BCL9 KD down vs Gr. 5 = SUM225 NonSilence	0.000489517	0.00076188	1.49313	1.49313	Gr. 5 = SUM225 NonSilence up vs Gr. 2 = DCIS NonSilence	0.00108963	0.00183377	1.44325	1.44325	Gr. 6 = SUM225 BCL9 KD up vs Gr. 3 = DCIS BCL9 KD	7.17006	1.33231	0.668935	1
192	SRC-3(clone 1208/D1)_M_V	0.737858	0.97657	0.964082	-1.03726	Gr. 3 = DCIS BCL9 KD down vs Gr. 2 = DCIS NonSilence	0.424349	0.655524	0.915788	-1.09196	Gr. 6 = SUM225 BCL9 KD down vs Gr. 5 = SUM225 NonSilence	3.5658e-07	9.4631e-07	2.31268	2.31268	Gr. 5 = SUM225 NonSilence up vs Gr. 2 = DCIS NonSilence	8.58395e-07	2.40671e-06	2.19683	2.19683	Gr. 6 = SUM225 BCL9 KD up vs Gr. 3 = DCIS BCL9 KD	35.413	8.53572	0.867719	1
84	p-p38(D3F9) XP(T180/Y182)_R_V	0.640894	0.97657	0.964196	-1.03713	Gr. 3 = DCIS BCL9 KD down vs Gr. 2 = DCIS NonSilence	0.544078	0.760974	0.95359	-1.04867	Gr. 6 = SUM225 BCL9 KD down vs Gr. 5 = SUM225 NonSilence	2.13758e-13	2.45821e-12	0.230498	-4.33843	Gr. 5 = SUM225 NonSilence down vs Gr. 2 = DCIS NonSilence	1.87856e-13	2.99124e-12	0.227963	-4.38668	Gr. 6 = SUM225 BCL9 KD down vs Gr. 3 = DCIS BCL9 KD	267.599	32.8944	0.442527	1
102	p-Ret(Y905)_R_V	0.750178	0.97657	0.965272	-1.03598	Gr. 3 = DCIS BCL9 KD down vs Gr. 2 = DCIS NonSilence	0.0010389	0.0195503	0.652565	-1.53241	Gr. 6 = SUM225 BCL9 KD down vs Gr. 5 = SUM225 NonSilence	2.477e-06	5.82657e-06	2.09348	2.09348	Gr. 5 = SUM225 NonSilence up vs Gr. 2 = DCIS NonSilence	0.00521797	0.00771513	1.41528	1.41528	Gr. 6 = SUM225 BCL9 KD up vs Gr. 3 = DCIS BCL9 KD	16.2614	4.04493	0.895481	1
125	Stat5a(L-20)_R_V	0.673128	0.97657	0.967039	-1.03408	Gr. 3 = DCIS BCL9 KD down vs Gr. 2 = DCIS NonSilence	0.73557	0.90692	0.973548	-1.02717	Gr. 6 = SUM225 BCL9 KD down vs Gr. 5 = SUM225 NonSilence	0.000510584	0.000788738	0.718842	-1.39113	Gr. 5 = SUM225 NonSilence down vs Gr. 2 = DCIS NonSilence	0.000617883	0.00109318	0.72368	-1.38183	Gr. 6 = SUM225 BCL9 KD down vs Gr. 3 = DCIS BCL9 KD	12.051	1.53217	0.457707	1
189	p-IkappaB-a(S32/36)_M_V	0.668358	0.97657	0.967655	-1.03343	Gr. 3 = DCIS BCL9 KD down vs Gr. 2 = DCIS NonSilence	0.320114	0.58568	0.925714	-1.08025	Gr. 6 = SUM225 BCL9 KD down vs Gr. 5 = SUM225 NonSilence	0.000679756	0.00102708	1.36227	1.36227	Gr. 5 = SUM225 NonSilence up vs Gr. 2 = DCIS NonSilence	0.00251133	0.00399882	1.30322	1.30322	Gr. 6 = SUM225 BCL9 KD up vs Gr. 3 = DCIS BCL9 KD	7.7539	0.919818	0.427056	1
123	Caspase-7_R_V	0.654367	0.97657	0.968009	-1.03305	Gr. 3 = DCIS BCL9 KD down vs Gr. 2 = DCIS NonSilence	0.158631	0.401135	0.900292	-1.11075	Gr. 6 = SUM225 BCL9 KD down vs Gr. 5 = SUM225 NonSilence	4.72435e-05	8.81027e-05	1.46163	1.46163	Gr. 5 = SUM225 NonSilence up vs Gr. 2 = DCIS NonSilence	0.000432026	0.00079141	1.35938	1.35938	Gr. 6 = SUM225 BCL9 KD up vs Gr. 3 = DCIS BCL9 KD	24.3878	2.58901	0.382176	1
197	Rb(4H1)_M_V	0.787887	0.97657	0.970582	-1.03031	Gr. 3 = DCIS BCL9 KD down vs Gr. 2 = DCIS NonSilence	0.895525	0.949762	0.985543	-1.01467	Gr. 6 = SUM225 BCL9 KD down vs Gr. 5 = SUM225 NonSilence	1.10529e-07	3.13419e-07	0.396758	-2.52043	Gr. 5 = SUM225 NonSilence down vs Gr. 2 = DCIS NonSilence	1.4081e-07	5.02545e-07	0.402874	-2.48216	Gr. 6 = SUM225 BCL9 KD down vs Gr. 3 = DCIS BCL9 KD	39.2658	9.77019	0.895758	1
112	p-Stat2(Y690)_R_V	0.813558	0.97657	0.972785	-1.02798	Gr. 3 = DCIS BCL9 KD down vs Gr. 2 = DCIS NonSilence	0.0107574	0.0848151	0.720397	-1.38812	Gr. 6 = SUM225 BCL9 KD down vs Gr. 5 = SUM225 NonSilence	2.93093e-06	6.74113e-06	2.15815	2.15815	Gr. 5 = SUM225 NonSilence up vs Gr. 2 = DCIS NonSilence	0.000723498	0.00124803	1.59822	1.59822	Gr. 6 = SUM225 BCL9 KD up vs Gr. 3 = DCIS BCL9 KD	13.4418	3.71884	0.995983	1
54	p-EGFR(Y1173)(53A5)_R_V	0.658187	0.97657	0.974102	-1.02659	Gr. 3 = DCIS BCL9 KD down vs Gr. 2 = DCIS NonSilence	0.100179	0.309507	0.903853	-1.10637	Gr. 6 = SUM225 BCL9 KD down vs Gr. 5 = SUM225 NonSilence	0.00032155	0.000524102	1.29504	1.29504	Gr. 5 = SUM225 NonSilence up vs Gr. 2 = DCIS NonSilence	0.00554781	0.00814466	1.20164	1.20164	Gr. 6 = SUM225 BCL9 KD up vs Gr. 3 = DCIS BCL9 KD	7.88604	0.558436	0.254928	1
18	p-AMPKb1(S108)_R_V	0.69771	0.97657	0.974994	-1.02565	Gr. 3 = DCIS BCL9 KD down vs Gr. 2 = DCIS NonSilence	0.00896507	0.0848151	0.828675	-1.20675	Gr. 6 = SUM225 BCL9 KD down vs Gr. 5 = SUM225 NonSilence	4.73261e-08	1.50715e-07	1.77653	1.77653	Gr. 5 = SUM225 NonSilence up vs Gr. 2 = DCIS NonSilence	4.80178e-06	1.22712e-05	1.50992	1.50992	Gr. 6 = SUM225 BCL9 KD up vs Gr. 3 = DCIS BCL9 KD	29.3598	2.5156	0.308454	1
14	p-ALK(3B4)(Y1586)_R_V	0.789413	0.97657	0.975282	-1.02534	Gr. 3 = DCIS BCL9 KD down vs Gr. 2 = DCIS NonSilence	0.203832	0.447495	0.885373	-1.12947	Gr. 6 = SUM225 BCL9 KD down vs Gr. 5 = SUM225 NonSilence	0.00090354	0.00132647	1.44237	1.44237	Gr. 5 = SUM225 NonSilence up vs Gr. 2 = DCIS NonSilence	0.00914864	0.012971	1.3094	1.3094	Gr. 6 = SUM225 BCL9 KD up vs Gr. 3 = DCIS BCL9 KD	6.68627	1.18634	0.638743	1
124	VEGFR2(55B11)_R_V	0.641824	0.97657	0.975436	-1.02518	Gr. 3 = DCIS BCL9 KD down vs Gr. 2 = DCIS NonSilence	0.016792	0.112128	1.14861	1.14861	Gr. 6 = SUM225 BCL9 KD up vs Gr. 5 = SUM225 NonSilence	1.3428e-14	3.08845e-13	0.307915	-3.24765	Gr. 5 = SUM225 NonSilence down vs Gr. 2 = DCIS NonSilence	1.78277e-13	2.99124e-12	0.362581	-2.75801	Gr. 6 = SUM225 BCL9 KD down vs Gr. 3 = DCIS BCL9 KD	305.181	17.5541	0.207073	1
148	HIF-2A(D9E3)_R_V	0.847646	0.97657	0.976627	-1.02393	Gr. 3 = DCIS BCL9 KD down vs Gr. 2 = DCIS NonSilence	0.728891	0.90692	1.04364	1.04364	Gr. 6 = SUM225 BCL9 KD up vs Gr. 5 = SUM225 NonSilence	8.48117e-05	0.000150051	1.84369	1.84369	Gr. 5 = SUM225 NonSilence up vs Gr. 2 = DCIS NonSilence	2.64434e-05	6.15032e-05	1.9702	1.9702	Gr. 6 = SUM225 BCL9 KD up vs Gr. 3 = DCIS BCL9 KD	12.3122	3.77293	1.10318	1
117	p-Stat6(Y641)_R_V	0.788122	0.97657	0.976812	-1.02374	Gr. 3 = DCIS BCL9 KD down vs Gr. 2 = DCIS NonSilence	0.00721433	0.0829648	0.770652	-1.2976	Gr. 6 = SUM225 BCL9 KD down vs Gr. 5 = SUM225 NonSilence	6.09421e-09	2.44806e-08	2.41479	2.41479	Gr. 5 = SUM225 NonSilence up vs Gr. 2 = DCIS NonSilence	6.13221e-07	1.83966e-06	1.90514	1.90514	Gr. 6 = SUM225 BCL9 KD up vs Gr. 3 = DCIS BCL9 KD	42.327	6.51666	0.554256	1
167	Atg12(D88H11)_R_V	0.842383	0.97657	0.976965	-1.02358	Gr. 3 = DCIS BCL9 KD down vs Gr. 2 = DCIS NonSilence	0.33807	0.599988	0.892535	-1.1204	Gr. 6 = SUM225 BCL9 KD down vs Gr. 5 = SUM225 NonSilence	1.99506e-07	5.50637e-07	2.55368	2.55368	Gr. 5 = SUM225 NonSilence up vs Gr. 2 = DCIS NonSilence	8.26572e-07	2.3764e-06	2.33299	2.33299	Gr. 6 = SUM225 BCL9 KD up vs Gr. 3 = DCIS BCL9 KD	30.1586	8.37621	0.999858	1
182	CD24 Ab2(SN3b)_M_V	0.754496	0.97657	0.978269	-1.02221	Gr. 3 = DCIS BCL9 KD down vs Gr. 2 = DCIS NonSilence	0.038136	0.190751	0.856569	-1.16745	Gr. 6 = SUM225 BCL9 KD down vs Gr. 5 = SUM225 NonSilence	4.22677e-06	9.51022e-06	1.56644	1.56644	Gr. 5 = SUM225 NonSilence up vs Gr. 2 = DCIS NonSilence	0.000239289	0.000467292	1.37157	1.37157	Gr. 6 = SUM225 BCL9 KD up vs Gr. 3 = DCIS BCL9 KD	13.3226	1.32754	0.358724	1
61	p-HER2/ErbB2(Y877)_R_V	0.774176	0.97657	0.978754	-1.02171	Gr. 3 = DCIS BCL9 KD down vs Gr. 2 = DCIS NonSilence	0.848155	0.93402	0.98578	-1.01442	Gr. 6 = SUM225 BCL9 KD down vs Gr. 5 = SUM225 NonSilence	7.76393e-18	5.35711e-16	12.474	12.474	Gr. 5 = SUM225 NonSilence up vs Gr. 2 = DCIS NonSilence	7.38368e-18	3.82106e-16	12.5635	12.5635	Gr. 6 = SUM225 BCL9 KD up vs Gr. 3 = DCIS BCL9 KD	682.438	77.2124	0.407312	1
32	Bcl-xL_R_V	0.722662	0.97657	0.978993	-1.02146	Gr. 3 = DCIS BCL9 KD down vs Gr. 2 = DCIS NonSilence	0.0608962	0.251499	0.888924	-1.12496	Gr. 6 = SUM225 BCL9 KD down vs Gr. 5 = SUM225 NonSilence	2.53027e-09	1.19038e-08	1.89386	1.89386	Gr. 5 = SUM225 NonSilence up vs Gr. 2 = DCIS NonSilence	3.14394e-08	1.32816e-07	1.71962	1.71962	Gr. 6 = SUM225 BCL9 KD up vs Gr. 3 = DCIS BCL9 KD	47.7982	3.45026	0.259862	1
71	Lipocalin-1_R_V	0.847798	0.97657	0.983157	-1.01713	Gr. 3 = DCIS BCL9 KD down vs Gr. 2 = DCIS NonSilence	0.497503	0.720162	0.941383	-1.06227	Gr. 6 = SUM225 BCL9 KD down vs Gr. 5 = SUM225 NonSilence	0.0256934	0.0316579	1.23632	1.23632	Gr. 5 = SUM225 NonSilence up vs Gr. 2 = DCIS NonSilence	0.0689903	0.0865515	1.18379	1.18379	Gr. 6 = SUM225 BCL9 KD up vs Gr. 3 = DCIS BCL9 KD	2.14902	0.340397	0.570228	1
68	ILK1_R_V	0.892404	0.99182	0.983377	-1.0169	Gr. 3 = DCIS BCL9 KD down vs Gr. 2 = DCIS NonSilence	0.322093	0.58568	0.883019	-1.13248	Gr. 6 = SUM225 BCL9 KD down vs Gr. 5 = SUM225 NonSilence	0.606499	0.624604	1.06615	1.06615	Gr. 5 = SUM225 NonSilence up vs Gr. 2 = DCIS NonSilence	0.72545	0.766165	0.957349	-1.04455	Gr. 6 = SUM225 BCL9 KD down vs Gr. 3 = DCIS BCL9 KD	0.331071	0.102882	1.11872	1
120	Wnt5a/b(C27E8)_R_V	0.883022	0.988612	0.984799	-1.01544	Gr. 3 = DCIS BCL9 KD down vs Gr. 2 = DCIS NonSilence	0.215639	0.464972	0.876585	-1.14079	Gr. 6 = SUM225 BCL9 KD down vs Gr. 5 = SUM225 NonSilence	1.61308e-08	6.07105e-08	2.68443	2.68443	Gr. 5 = SUM225 NonSilence up vs Gr. 2 = DCIS NonSilence	1.04597e-07	3.86634e-07	2.38946	2.38946	Gr. 6 = SUM225 BCL9 KD up vs Gr. 3 = DCIS BCL9 KD	38.9735	8.54523	0.789327	1
150	Sin3b_R_V	0.8108	0.97657	0.987474	-1.01268	Gr. 3 = DCIS BCL9 KD down vs Gr. 2 = DCIS NonSilence	0.000617596	0.0142047	0.806776	-1.2395	Gr. 6 = SUM225 BCL9 KD down vs Gr. 5 = SUM225 NonSilence	1.01584e-09	5.42339e-09	1.8149	1.8149	Gr. 5 = SUM225 NonSilence up vs Gr. 2 = DCIS NonSilence	5.12107e-07	1.55891e-06	1.48279	1.48279	Gr. 6 = SUM225 BCL9 KD up vs Gr. 3 = DCIS BCL9 KD	44.9999	2.52149	0.20172	1
17	p-AMPKa1(S485)_R_V	0.925787	0.99182	0.989541	-1.01057	Gr. 3 = DCIS BCL9 KD down vs Gr. 2 = DCIS NonSilence	0.482831	0.713519	0.923339	-1.08303	Gr. 6 = SUM225 BCL9 KD down vs Gr. 5 = SUM225 NonSilence	0.0116482	0.0150699	1.36683	1.36683	Gr. 5 = SUM225 NonSilence up vs Gr. 2 = DCIS NonSilence	0.0423228	0.0558014	1.27538	1.27538	Gr. 6 = SUM225 BCL9 KD up vs Gr. 3 = DCIS BCL9 KD	3.47429	0.895886	0.928302	1
214	IDH2_M_V	0.929531	0.99182	0.989578	-1.01053	Gr. 3 = DCIS BCL9 KD down vs Gr. 2 = DCIS NonSilence	0.909893	0.956081	0.986681	-1.0135	Gr. 6 = SUM225 BCL9 KD down vs Gr. 5 = SUM225 NonSilence	2.3061e-09	1.16086e-08	3.57639	3.57639	Gr. 5 = SUM225 NonSilence up vs Gr. 2 = DCIS NonSilence	2.39128e-09	1.45587e-08	3.56592	3.56592	Gr. 6 = SUM225 BCL9 KD up vs Gr. 3 = DCIS BCL9 KD	65.1828	18.5161	1.02263	1
137	Cyclin C_R_V	0.883542	0.988612	0.989692	-1.01042	Gr. 3 = DCIS BCL9 KD down vs Gr. 2 = DCIS NonSilence	0.361992	0.609206	0.936851	-1.06741	Gr. 6 = SUM225 BCL9 KD down vs Gr. 5 = SUM225 NonSilence	0.0974706	0.114639	1.12966	1.12966	Gr. 5 = SUM225 NonSilence up vs Gr. 2 = DCIS NonSilence	0.349091	0.397043	1.06935	1.06935	Gr. 6 = SUM225 BCL9 KD up vs Gr. 3 = DCIS BCL9 KD	4.81559	0.487487	0.364432	1
133	CHAF1A(D77D5)XP_R_V	0.956528	0.995793	0.989846	-1.01026	Gr. 3 = DCIS BCL9 KD down vs Gr. 2 = DCIS NonSilence	0.307892	0.58568	1.2138	1.2138	Gr. 6 = SUM225 BCL9 KD up vs Gr. 5 = SUM225 NonSilence	2.41145e-09	1.16086e-08	0.134201	-7.45148	Gr. 5 = SUM225 NonSilence down vs Gr. 2 = DCIS NonSilence	1.2707e-08	5.59651e-08	0.164565	-6.07662	Gr. 6 = SUM225 BCL9 KD down vs Gr. 3 = DCIS BCL9 KD	55.7176	39.5367	2.55453	1
69	p-Jak1(Y1022/1023)_R_V	0.91678	0.99182	0.990235	-1.00986	Gr. 3 = DCIS BCL9 KD down vs Gr. 2 = DCIS NonSilence	0.0565858	0.239046	0.828064	-1.20764	Gr. 6 = SUM225 BCL9 KD down vs Gr. 5 = SUM225 NonSilence	1.18071e-06	2.94467e-06	1.93779	1.93779	Gr. 5 = SUM225 NonSilence up vs Gr. 2 = DCIS NonSilence	5.87283e-05	0.000130718	1.62044	1.62044	Gr. 6 = SUM225 BCL9 KD up vs Gr. 3 = DCIS BCL9 KD	18.9188	3.37652	0.642508	1
139	FBX011_R_V	0.901536	0.99182	0.992903	-1.00715	Gr. 3 = DCIS BCL9 KD down vs Gr. 2 = DCIS NonSilence	0.239581	0.49999	0.933292	-1.07148	Gr. 6 = SUM225 BCL9 KD down vs Gr. 5 = SUM225 NonSilence	2.07242e-05	4.16497e-05	1.38242	1.38242	Gr. 5 = SUM225 NonSilence up vs Gr. 2 = DCIS NonSilence	0.000215304	0.000432698	1.29942	1.29942	Gr. 6 = SUM225 BCL9 KD up vs Gr. 3 = DCIS BCL9 KD	15.8743	1.06447	0.241402	1
164	ERa(SP1)_R_V	0.943003	0.995793	0.994937	-1.00509	Gr. 3 = DCIS BCL9 KD down vs Gr. 2 = DCIS NonSilence	0.387953	0.637352	1.06389	1.06389	Gr. 6 = SUM225 BCL9 KD up vs Gr. 5 = SUM225 NonSilence	8.73336e-08	2.62001e-07	1.82485	1.82485	Gr. 5 = SUM225 NonSilence up vs Gr. 2 = DCIS NonSilence	1.80655e-08	7.79076e-08	1.95133	1.95133	Gr. 6 = SUM225 BCL9 KD up vs Gr. 3 = DCIS BCL9 KD	42.1049	4.29466	0.367197	1
31	p-Bcl2(T56)_R_V	0.911153	0.99182	0.995043	-1.00498	Gr. 3 = DCIS BCL9 KD down vs Gr. 2 = DCIS NonSilence	0.166919	0.407553	0.938701	-1.0653	Gr. 6 = SUM225 BCL9 KD down vs Gr. 5 = SUM225 NonSilence	1.40223e-05	2.93615e-05	1.29542	1.29542	Gr. 5 = SUM225 NonSilence up vs Gr. 2 = DCIS NonSilence	0.00023929	0.000467292	1.22207	1.22207	Gr. 6 = SUM225 BCL9 KD up vs Gr. 3 = DCIS BCL9 KD	13.772	0.552855	0.144516	1
40	CD24(FL-80)_R_V	0.978705	1	0.997766	-1.00224	Gr. 3 = DCIS BCL9 KD down vs Gr. 2 = DCIS NonSilence	0.387061	0.637352	0.929355	-1.07601	Gr. 6 = SUM225 BCL9 KD down vs Gr. 5 = SUM225 NonSilence	0.00519266	0.00697975	1.30053	1.30053	Gr. 5 = SUM225 NonSilence up vs Gr. 2 = DCIS NonSilence	0.032294	0.0439793	1.21136	1.21136	Gr. 6 = SUM225 BCL9 KD up vs Gr. 3 = DCIS BCL9 KD	3.33325	0.473895	0.511819	1
176	p-EGFR(Y992)_R_V	0.995248	1	0.999599	-1.0004	Gr. 3 = DCIS BCL9 KD down vs Gr. 2 = DCIS NonSilence	0.00959547	0.0848151	0.824769	-1.21246	Gr. 6 = SUM225 BCL9 KD down vs Gr. 5 = SUM225 NonSilence	1.048e-09	5.42339e-09	2.14314	2.14314	Gr. 5 = SUM225 NonSilence up vs Gr. 2 = DCIS NonSilence	9.02013e-08	3.45772e-07	1.7683	1.7683	Gr. 6 = SUM225 BCL9 KD up vs Gr. 3 = DCIS BCL9 KD	47.0841	4.33214	0.331231	1
158	Integrinb1(D2E5)_R_V	0.999741	1	0.999979	-1.00002	Gr. 3 = DCIS BCL9 KD down vs Gr. 2 = DCIS NonSilence	0.258214	0.52921	1.07589	1.07589	Gr. 6 = SUM225 BCL9 KD up vs Gr. 5 = SUM225 NonSilence	3.4509e-12	3.24699e-11	0.361934	-2.76294	Gr. 5 = SUM225 NonSilence down vs Gr. 2 = DCIS NonSilence	1.21305e-11	1.25551e-10	0.389408	-2.568	Gr. 6 = SUM225 BCL9 KD down vs Gr. 3 = DCIS BCL9 KD	156.403	12.7762	0.294075	1
178	ALDH_M_V	1	1	1	1	No change between Gr. 3 = DCIS BCL9 KD and Gr. 2 = DCIS NonSilence	6.73912e-08	1.395e-05	2.67343	2.67343	Gr. 6 = SUM225 BCL9 KD up vs Gr. 5 = SUM225 NonSilence	1.69356e-22	3.50568e-20	1121.51	1121.51	Gr. 5 = SUM225 NonSilence up vs Gr. 2 = DCIS NonSilence	1.61522e-23	3.34351e-21	2998.29	2998.29	Gr. 6 = SUM225 BCL9 KD up vs Gr. 3 = DCIS BCL9 KD	2976.6	783.345	0.947403	1
90	p-p70S6K(S371)_R_V	0.986698	1	1.00134	1.00134	Gr. 3 = DCIS BCL9 KD up vs Gr. 2 = DCIS NonSilence	0.996491	0.996491	0.999648	-1.00035	Gr. 6 = SUM225 BCL9 KD down vs Gr. 5 = SUM225 NonSilence	0.00339736	0.00475171	1.30497	1.30497	Gr. 5 = SUM225 NonSilence up vs Gr. 2 = DCIS NonSilence	0.00356178	0.00542123	1.30277	1.30277	Gr. 6 = SUM225 BCL9 KD up vs Gr. 3 = DCIS BCL9 KD	6.97163	0.904307	0.466964	1
169	Caspase-3(Asp175)_R_V	0.95621	0.995793	1.00391	1.00391	Gr. 3 = DCIS BCL9 KD up vs Gr. 2 = DCIS NonSilence	0.0331835	0.176128	0.850859	-1.17528	Gr. 6 = SUM225 BCL9 KD down vs Gr. 5 = SUM225 NonSilence	3.5645e-08	1.20742e-07	1.89494	1.89494	Gr. 5 = SUM225 NonSilence up vs Gr. 2 = DCIS NonSilence	2.43927e-06	6.64381e-06	1.60605	1.60605	Gr. 6 = SUM225 BCL9 KD up vs Gr. 3 = DCIS BCL9 KD	32.5537	3.32205	0.367374	1
196	PR(1294)_M_V	0.957468	0.995793	1.00392	1.00392	Gr. 3 = DCIS BCL9 KD up vs Gr. 2 = DCIS NonSilence	0.160842	0.401135	0.89961	-1.11159	Gr. 6 = SUM225 BCL9 KD down vs Gr. 5 = SUM225 NonSilence	7.64485e-05	0.000137607	1.44512	1.44512	Gr. 5 = SUM225 NonSilence up vs Gr. 2 = DCIS NonSilence	0.00217217	0.00354047	1.29497	1.29497	Gr. 6 = SUM225 BCL9 KD up vs Gr. 3 = DCIS BCL9 KD	8.07731	0.879701	0.392077	1
188	HIF-1a_M_V	0.994848	1	1.00542	1.00542	Gr. 3 = DCIS BCL9 KD up vs Gr. 2 = DCIS NonSilence	0.0657846	0.260253	5.04298	5.04298	Gr. 6 = SUM225 BCL9 KD up vs Gr. 5 = SUM225 NonSilence	0.00401241	0.00553712	0.0657034	-15.2199	Gr. 5 = SUM225 NonSilence down vs Gr. 2 = DCIS NonSilence	0.19565	0.227525	0.329554	-3.03441	Gr. 6 = SUM225 BCL9 KD down vs Gr. 3 = DCIS BCL9 KD	4.19592	59.5725	51.1118	1
81	p-p27/KIP1(T198)_R_V	0.926268	0.99182	1.00683	1.00683	Gr. 3 = DCIS BCL9 KD up vs Gr. 2 = DCIS NonSilence	0.0236409	0.143932	0.83588	-1.19634	Gr. 6 = SUM225 BCL9 KD down vs Gr. 5 = SUM225 NonSilence	0.0135847	0.0173583	1.21943	1.21943	Gr. 5 = SUM225 NonSilence up vs Gr. 2 = DCIS NonSilence	0.867168	0.893054	1.01238	1.01238	Gr. 6 = SUM225 BCL9 KD up vs Gr. 3 = DCIS BCL9 KD	3.31247	0.362586	0.394059	1
94	PDGFRb(28E1)_R_V	0.981304	1	1.00776	1.00776	Gr. 3 = DCIS BCL9 KD up vs Gr. 2 = DCIS NonSilence	0.268255	0.539115	0.68956	-1.4502	Gr. 6 = SUM225 BCL9 KD down vs Gr. 5 = SUM225 NonSilence	0.371156	0.400152	1.34775	1.34775	Gr. 5 = SUM225 NonSilence up vs Gr. 2 = DCIS NonSilence	0.806219	0.83863	0.922194	-1.08437	Gr. 6 = SUM225 BCL9 KD down vs Gr. 3 = DCIS BCL9 KD	0.450918	0.993564	7.93234	1
97	PIAS1_R_V	0.938545	0.995793	1.00785	1.00785	Gr. 3 = DCIS BCL9 KD up vs Gr. 2 = DCIS NonSilence	0.698441	0.90692	1.04015	1.04015	Gr. 6 = SUM225 BCL9 KD up vs Gr. 5 = SUM225 NonSilence	4.29161e-06	9.55229e-06	0.523168	-1.91143	Gr. 5 = SUM225 NonSilence down vs Gr. 2 = DCIS NonSilence	8.08081e-06	2.01534e-05	0.539937	-1.85207	Gr. 6 = SUM225 BCL9 KD down vs Gr. 3 = DCIS BCL9 KD	20.6691	4.30168	0.749235	1
79	Notch1(C44H11)_R_V	0.910869	0.99182	1.01071	1.01071	Gr. 3 = DCIS BCL9 KD up vs Gr. 2 = DCIS NonSilence	0.415721	0.654433	0.924803	-1.08131	Gr. 6 = SUM225 BCL9 KD down vs Gr. 5 = SUM225 NonSilence	1.81021e-08	6.69131e-08	0.408201	-2.44977	Gr. 5 = SUM225 NonSilence down vs Gr. 2 = DCIS NonSilence	4.22533e-09	2.30169e-08	0.373506	-2.67734	Gr. 6 = SUM225 BCL9 KD down vs Gr. 3 = DCIS BCL9 KD	57.1558	10.4754	0.659798	1
20	ATM_R_V	0.929081	0.99182	1.01158	1.01158	Gr. 3 = DCIS BCL9 KD up vs Gr. 2 = DCIS NonSilence	0.241541	0.49999	1.16699	1.16699	Gr. 6 = SUM225 BCL9 KD up vs Gr. 5 = SUM225 NonSilence	5.22426e-06	1.13834e-05	0.443273	-2.25594	Gr. 5 = SUM225 NonSilence down vs Gr. 2 = DCIS NonSilence	5.31577e-05	0.000119605	0.511377	-1.9555	Gr. 6 = SUM225 BCL9 KD down vs Gr. 3 = DCIS BCL9 KD	16.9758	5.74544	1.21842	1
170	Beta-Catenin(CT)_R_V	0.815155	0.97657	1.01218	1.01218	Gr. 3 = DCIS BCL9 KD up vs Gr. 2 = DCIS NonSilence	0.487041	0.713519	1.03687	1.03687	Gr. 6 = SUM225 BCL9 KD up vs Gr. 5 = SUM225 NonSilence	0.227936	0.255042	1.06577	1.06577	Gr. 5 = SUM225 NonSilence up vs Gr. 2 = DCIS NonSilence	0.102466	0.121746	1.09177	1.09177	Gr. 6 = SUM225 BCL9 KD up vs Gr. 3 = DCIS BCL9 KD	3.88311	0.210461	0.195117	1
141	KLF4_R_V	0.850692	0.97657	1.01513	1.01513	Gr. 3 = DCIS BCL9 KD up vs Gr. 2 = DCIS NonSilence	0.00259705	0.0358393	0.759823	-1.3161	Gr. 6 = SUM225 BCL9 KD down vs Gr. 5 = SUM225 NonSilence	1.04811e-14	2.71197e-13	5.9729	5.9729	Gr. 5 = SUM225 NonSilence up vs Gr. 2 = DCIS NonSilence	2.23941e-13	3.31113e-12	4.47071	4.47071	Gr. 6 = SUM225 BCL9 KD up vs Gr. 3 = DCIS BCL9 KD	278.934	35.8995	0.463328	1
92	p-p70S6K(T412)_R_V	0.836121	0.97657	1.01521	1.01521	Gr. 3 = DCIS BCL9 KD up vs Gr. 2 = DCIS NonSilence	0.000161824	0.00715953	0.710899	-1.40667	Gr. 6 = SUM225 BCL9 KD down vs Gr. 5 = SUM225 NonSilence	0.00951614	0.0125468	0.811669	-1.23203	Gr. 5 = SUM225 NonSilence down vs Gr. 2 = DCIS NonSilence	3.1713e-07	9.94636e-07	0.568371	-1.75941	Gr. 6 = SUM225 BCL9 KD down vs Gr. 3 = DCIS BCL9 KD	65.0178	6.9992	0.387542	1
203	IGF-IR(3B7)_M_V	0.853909	0.97657	1.01562	1.01562	Gr. 3 = DCIS BCL9 KD up vs Gr. 2 = DCIS NonSilence	0.420481	0.654433	0.933898	-1.07078	Gr. 6 = SUM225 BCL9 KD down vs Gr. 5 = SUM225 NonSilence	4.58211e-08	1.50555e-07	2.10554	2.10554	Gr. 5 = SUM225 NonSilence up vs Gr. 2 = DCIS NonSilence	2.60916e-07	8.57294e-07	1.93613	1.93613	Gr. 6 = SUM225 BCL9 KD up vs Gr. 3 = DCIS BCL9 KD	32.3539	4.63355	0.515573	1
205	Aromatase-A(Clone 677H7F10)_M_V	0.870578	0.987645	1.01568	1.01568	Gr. 3 = DCIS BCL9 KD up vs Gr. 2 = DCIS NonSilence	0.0872202	0.286581	0.843454	-1.1856	Gr. 6 = SUM225 BCL9 KD down vs Gr. 5 = SUM225 NonSilence	9.04606e-07	2.28358e-06	1.98523	1.98523	Gr. 5 = SUM225 NonSilence up vs Gr. 2 = DCIS NonSilence	4.75594e-05	0.000108185	1.6486	1.6486	Gr. 6 = SUM225 BCL9 KD up vs Gr. 3 = DCIS BCL9 KD	20.1872	3.72243	0.663825	1
22	p-ATR(S428)_R_V	0.841872	0.97657	1.01848	1.01848	Gr. 3 = DCIS BCL9 KD up vs Gr. 2 = DCIS NonSilence	0.347819	0.599988	0.916502	-1.09111	Gr. 6 = SUM225 BCL9 KD down vs Gr. 5 = SUM225 NonSilence	2.01169e-05	4.08255e-05	0.596119	-1.67752	Gr. 5 = SUM225 NonSilence down vs Gr. 2 = DCIS NonSilence	1.9343e-06	5.33868e-06	0.536433	-1.86416	Gr. 6 = SUM225 BCL9 KD down vs Gr. 3 = DCIS BCL9 KD	26.2775	4.47428	0.612973	1
185	GATA3_M_V	0.838848	0.97657	1.02076	1.02076	Gr. 3 = DCIS BCL9 KD up vs Gr. 2 = DCIS NonSilence	0.0803307	0.277581	0.831451	-1.20272	Gr. 6 = SUM225 BCL9 KD down vs Gr. 5 = SUM225 NonSilence	0.000649081	0.00098794	1.50675	1.50675	Gr. 5 = SUM225 NonSilence up vs Gr. 2 = DCIS NonSilence	0.0545505	0.0705747	1.2273	1.2273	Gr. 6 = SUM225 BCL9 KD up vs Gr. 3 = DCIS BCL9 KD	4.81351	0.993988	0.743399	1
100	p-RafB(S445)_R_V	0.733419	0.97657	1.02342	1.02342	Gr. 3 = DCIS BCL9 KD up vs Gr. 2 = DCIS NonSilence	0.155251	0.401135	0.905493	-1.10437	Gr. 6 = SUM225 BCL9 KD down vs Gr. 5 = SUM225 NonSilence	2.18198e-06	5.25198e-06	1.57878	1.57878	Gr. 5 = SUM225 NonSilence up vs Gr. 2 = DCIS NonSilence	9.40025e-05	0.000198556	1.39686	1.39686	Gr. 6 = SUM225 BCL9 KD up vs Gr. 3 = DCIS BCL9 KD	18.9074	1.76245	0.335574	1
211	HexokinaseII(C64G5)_R_V	0.8033	0.97657	1.02471	1.02471	Gr. 3 = DCIS BCL9 KD up vs Gr. 2 = DCIS NonSilence	0.119432	0.340194	1.17105	1.17105	Gr. 6 = SUM225 BCL9 KD up vs Gr. 5 = SUM225 NonSilence	2.0918e-13	2.45821e-12	0.157768	-6.33842	Gr. 5 = SUM225 NonSilence down vs Gr. 2 = DCIS NonSilence	7.56782e-13	9.79087e-12	0.180299	-5.54635	Gr. 6 = SUM225 BCL9 KD down vs Gr. 3 = DCIS BCL9 KD	201.412	39.1044	0.698945	1
93	p-PDGFRa(23B2)(Y754)_R_V	0.81736	0.97657	1.02544	1.02544	Gr. 3 = DCIS BCL9 KD up vs Gr. 2 = DCIS NonSilence	0.508489	0.725911	0.930234	-1.075	Gr. 6 = SUM225 BCL9 KD down vs Gr. 5 = SUM225 NonSilence	0.458069	0.47889	1.08469	1.08469	Gr. 5 = SUM225 NonSilence up vs Gr. 2 = DCIS NonSilence	0.881934	0.903764	0.983981	-1.01628	Gr. 6 = SUM225 BCL9 KD down vs Gr. 3 = DCIS BCL9 KD	0.402618	0.0963005	0.861069	1
105	p-Smad2(S465/467)_R_V	0.704893	0.97657	1.02757	1.02757	Gr. 3 = DCIS BCL9 KD up vs Gr. 2 = DCIS NonSilence	0.0102572	0.0848151	0.816576	-1.22463	Gr. 6 = SUM225 BCL9 KD down vs Gr. 5 = SUM225 NonSilence	1.19691e-08	4.58814e-08	2.00073	2.00073	Gr. 5 = SUM225 NonSilence up vs Gr. 2 = DCIS NonSilence	3.65741e-06	9.46356e-06	1.58991	1.58991	Gr. 6 = SUM225 BCL9 KD up vs Gr. 3 = DCIS BCL9 KD	28.7539	2.99037	0.374395	1
63	p-HER3/ErbB3(Y1197)_R_V	0.873135	0.987645	1.02835	1.02835	Gr. 3 = DCIS BCL9 KD up vs Gr. 2 = DCIS NonSilence	0.125575	0.35127	0.757847	-1.31953	Gr. 6 = SUM225 BCL9 KD down vs Gr. 5 = SUM225 NonSilence	3.62642e-12	3.26378e-11	16.3103	16.3103	Gr. 5 = SUM225 NonSilence up vs Gr. 2 = DCIS NonSilence	2.52812e-11	2.492e-10	12.0199	12.0199	Gr. 6 = SUM225 BCL9 KD up vs Gr. 3 = DCIS BCL9 KD	122.304	75.8357	2.23221	1
145	PPP1R10(EPR11706)_R_V	0.379266	0.860625	1.02905	1.02905	Gr. 3 = DCIS BCL9 KD up vs Gr. 2 = DCIS NonSilence	0.878335	0.938055	1.00495	1.00495	Gr. 6 = SUM225 BCL9 KD up vs Gr. 5 = SUM225 NonSilence	0.410137	0.435376	1.02716	1.02716	Gr. 5 = SUM225 NonSilence up vs Gr. 2 = DCIS NonSilence	0.923698	0.937282	1.00309	1.00309	Gr. 6 = SUM225 BCL9 KD up vs Gr. 3 = DCIS BCL9 KD	8.83623	0.185659	0.0756399	1
33	BRCA1_R_V	0.48775	0.914097	1.02938	1.02938	Gr. 3 = DCIS BCL9 KD up vs Gr. 2 = DCIS NonSilence	0.719787	0.90692	0.985213	-1.01501	Gr. 6 = SUM225 BCL9 KD down vs Gr. 5 = SUM225 NonSilence	1.28468e-16	4.43216e-15	3.3005	3.3005	Gr. 5 = SUM225 NonSilence up vs Gr. 2 = DCIS NonSilence	2.48527e-16	1.0289e-14	3.15888	3.15888	Gr. 6 = SUM225 BCL9 KD up vs Gr. 3 = DCIS BCL9 KD	456.177	15.8672	0.125219	1
190	S100A7/CBP_M_V	0.586482	0.963505	1.03042	1.03042	Gr. 3 = DCIS BCL9 KD up vs Gr. 2 = DCIS NonSilence	0.113121	0.337357	0.913832	-1.09429	Gr. 6 = SUM225 BCL9 KD down vs Gr. 5 = SUM225 NonSilence	0.000418084	0.000665423	1.26288	1.26288	Gr. 5 = SUM225 NonSilence up vs Gr. 2 = DCIS NonSilence	0.0506373	0.065924	1.11999	1.11999	Gr. 6 = SUM225 BCL9 KD up vs Gr. 3 = DCIS BCL9 KD	4.87216	0.296836	0.21933	1
110	Stat1_R_V	0.742465	0.97657	1.03073	1.03073	Gr. 3 = DCIS BCL9 KD up vs Gr. 2 = DCIS NonSilence	0.0511915	0.227324	0.827414	-1.20858	Gr. 6 = SUM225 BCL9 KD down vs Gr. 5 = SUM225 NonSilence	2.6766e-10	1.87749e-09	3.10146	3.10146	Gr. 5 = SUM225 NonSilence up vs Gr. 2 = DCIS NonSilence	8.17534e-09	3.93557e-08	2.4897	2.4897	Gr. 6 = SUM225 BCL9 KD up vs Gr. 3 = DCIS BCL9 KD	81.5133	13.9552	0.616324	1
138	DRIP130_R_V	0.683211	0.97657	1.03168	1.03168	Gr. 3 = DCIS BCL9 KD up vs Gr. 2 = DCIS NonSilence	0.0705404	0.265489	0.865434	-1.15549	Gr. 6 = SUM225 BCL9 KD down vs Gr. 5 = SUM225 NonSilence	7.09466e-05	0.000129964	1.47004	1.47004	Gr. 5 = SUM225 NonSilence up vs Gr. 2 = DCIS NonSilence	0.0121563	0.0170024	1.23316	1.23316	Gr. 6 = SUM225 BCL9 KD up vs Gr. 3 = DCIS BCL9 KD	10.372	1.22026	0.423539	1
194	SRC-2(TIF2)_M_V	0.66303	0.97657	1.03198	1.03198	Gr. 3 = DCIS BCL9 KD up vs Gr. 2 = DCIS NonSilence	0.195708	0.44284	0.908926	-1.1002	Gr. 6 = SUM225 BCL9 KD down vs Gr. 5 = SUM225 NonSilence	6.14972e-09	2.44806e-08	2.0709	2.0709	Gr. 5 = SUM225 NonSilence up vs Gr. 2 = DCIS NonSilence	1.09972e-07	3.99373e-07	1.82396	1.82396	Gr. 6 = SUM225 BCL9 KD up vs Gr. 3 = DCIS BCL9 KD	41.2308	4.33338	0.378362	1
39	p-Caveolin-1(EPR2288Y)(Y14)_R_V	0.660972	0.97657	1.03284	1.03284	Gr. 3 = DCIS BCL9 KD up vs Gr. 2 = DCIS NonSilence	0.0682055	0.261455	0.86887	-1.15092	Gr. 6 = SUM225 BCL9 KD down vs Gr. 5 = SUM225 NonSilence	0.0255395	0.0316568	1.19291	1.19291	Gr. 5 = SUM225 NonSilence up vs Gr. 2 = DCIS NonSilence	0.961707	0.971089	1.00353	1.00353	Gr. 6 = SUM225 BCL9 KD up vs Gr. 3 = DCIS BCL9 KD	3.11395	0.340226	0.39333	1
45	c-Met_R_V	0.792165	0.97657	1.03779	1.03779	Gr. 3 = DCIS BCL9 KD up vs Gr. 2 = DCIS NonSilence	0.927313	0.959769	1.01291	1.01291	Gr. 6 = SUM225 BCL9 KD up vs Gr. 5 = SUM225 NonSilence	0.024419	0.0304502	1.40595	1.40595	Gr. 5 = SUM225 NonSilence up vs Gr. 2 = DCIS NonSilence	0.0349127	0.0464154	1.37225	1.37225	Gr. 6 = SUM225 BCL9 KD up vs Gr. 3 = DCIS BCL9 KD	2.84389	1.13879	1.44157	1
186	GSK-3a/b_M_V	0.509177	0.914097	1.03804	1.03804	Gr. 3 = DCIS BCL9 KD up vs Gr. 2 = DCIS NonSilence	0.224056	0.47814	0.932588	-1.07228	Gr. 6 = SUM225 BCL9 KD down vs Gr. 5 = SUM225 NonSilence	1.40425e-05	2.93615e-05	1.38629	1.38629	Gr. 5 = SUM225 NonSilence up vs Gr. 2 = DCIS NonSilence	0.000917502	0.00156961	1.24546	1.24546	Gr. 6 = SUM225 BCL9 KD up vs Gr. 3 = DCIS BCL9 KD	15.0217	0.960535	0.230195	1
154	Ki67_R_V	0.841833	0.97657	1.04238	1.04238	Gr. 3 = DCIS BCL9 KD up vs Gr. 2 = DCIS NonSilence	0.41911	0.654433	1.18474	1.18474	Gr. 6 = SUM225 BCL9 KD up vs Gr. 5 = SUM225 NonSilence	2.74406e-07	7.37689e-07	0.196512	-5.08875	Gr. 5 = SUM225 NonSilence down vs Gr. 2 = DCIS NonSilence	8.60368e-07	2.40671e-06	0.22335	-4.47728	Gr. 6 = SUM225 BCL9 KD down vs Gr. 3 = DCIS BCL9 KD	36.2352	31.6956	3.14899	1
107	SOCS3_R_V	0.7924	0.97657	1.04398	1.04398	Gr. 3 = DCIS BCL9 KD up vs Gr. 2 = DCIS NonSilence	0.407739	0.654433	0.872349	-1.14633	Gr. 6 = SUM225 BCL9 KD down vs Gr. 5 = SUM225 NonSilence	0.519646	0.540537	0.8996	-1.1116	Gr. 5 = SUM225 NonSilence down vs Gr. 2 = DCIS NonSilence	0.0933915	0.113718	0.751709	-1.3303	Gr. 6 = SUM225 BCL9 KD down vs Gr. 3 = DCIS BCL9 KD	1.7349	0.937186	1.9447	1
85	p44/42MAPK(Erk1/2)_R_V	0.508914	0.914097	1.04597	1.04597	Gr. 3 = DCIS BCL9 KD up vs Gr. 2 = DCIS NonSilence	0.307149	0.58568	1.0726	1.0726	Gr. 6 = SUM225 BCL9 KD up vs Gr. 5 = SUM225 NonSilence	9.35516e-14	1.29101e-12	3.80354	3.80354	Gr. 5 = SUM225 NonSilence up vs Gr. 2 = DCIS NonSilence	6.77819e-14	1.40309e-12	3.9004	3.9004	Gr. 6 = SUM225 BCL9 KD up vs Gr. 3 = DCIS BCL9 KD	233.014	21.5661	0.33319	1
183	Chk2(1C12)_M_V	0.591501	0.9641	1.04647	1.04647	Gr. 3 = DCIS BCL9 KD up vs Gr. 2 = DCIS NonSilence	0.119601	0.340194	0.872982	-1.1455	Gr. 6 = SUM225 BCL9 KD down vs Gr. 5 = SUM225 NonSilence	0.0098623	0.0129209	1.27101	1.27101	Gr. 5 = SUM225 NonSilence up vs Gr. 2 = DCIS NonSilence	0.49023	0.531296	1.0603	1.0603	Gr. 6 = SUM225 BCL9 KD up vs Gr. 3 = DCIS BCL9 KD	9.20409	1.32379	0.517774	1
191	Twist(Twist2C1a)_M_V	0.195588	0.660403	1.04804	1.04804	Gr. 3 = DCIS BCL9 KD up vs Gr. 2 = DCIS NonSilence	0.000248596	0.00715953	0.853178	-1.17209	Gr. 6 = SUM225 BCL9 KD down vs Gr. 5 = SUM225 NonSilence	3.61643e-08	1.20742e-07	1.37482	1.37482	Gr. 5 = SUM225 NonSilence up vs Gr. 2 = DCIS NonSilence	0.00468256	0.00702385	1.1192	1.1192	Gr. 6 = SUM225 BCL9 KD up vs Gr. 3 = DCIS BCL9 KD	24.0972	0.611076	0.0912918	1
135	CRSP1-TRAP220_R_V	0.396375	0.863681	1.04998	1.04998	Gr. 3 = DCIS BCL9 KD up vs Gr. 2 = DCIS NonSilence	0.865242	0.937723	1.00971	1.00971	Gr. 6 = SUM225 BCL9 KD up vs Gr. 5 = SUM225 NonSilence	0.0161292	0.020483	0.861553	-1.1607	Gr. 5 = SUM225 NonSilence down vs Gr. 2 = DCIS NonSilence	0.00355432	0.00542123	0.828509	-1.20699	Gr. 6 = SUM225 BCL9 KD down vs Gr. 3 = DCIS BCL9 KD	12.0593	0.790927	0.236112	1
163	PI3Kp110a(C73F8)_R_V	0.638691	0.97657	1.05123	1.05123	Gr. 3 = DCIS BCL9 KD up vs Gr. 2 = DCIS NonSilence	0.810111	0.911375	0.974813	-1.02584	Gr. 6 = SUM225 BCL9 KD down vs Gr. 5 = SUM225 NonSilence	1.62002e-05	3.35344e-05	1.83909	1.83909	Gr. 5 = SUM225 NonSilence up vs Gr. 2 = DCIS NonSilence	7.44322e-05	0.000160494	1.70539	1.70539	Gr. 6 = SUM225 BCL9 KD up vs Gr. 3 = DCIS BCL9 KD	13.7198	3.12538	0.820084	1
77	mTOR_R_V	0.689017	0.97657	1.05181	1.05181	Gr. 3 = DCIS BCL9 KD up vs Gr. 2 = DCIS NonSilence	0.782672	0.90692	0.965823	-1.03539	Gr. 6 = SUM225 BCL9 KD down vs Gr. 5 = SUM225 NonSilence	0.000102261	0.000176399	1.85047	1.85047	Gr. 5 = SUM225 NonSilence up vs Gr. 2 = DCIS NonSilence	0.000462096	0.000839069	1.69919	1.69919	Gr. 6 = SUM225 BCL9 KD up vs Gr. 3 = DCIS BCL9 KD	11.3826	3.65432	1.15576	1
101	RANKL_R_V	0.60392	0.97657	1.05354	1.05354	Gr. 3 = DCIS BCL9 KD up vs Gr. 2 = DCIS NonSilence	0.674057	0.887897	0.958649	-1.04313	Gr. 6 = SUM225 BCL9 KD down vs Gr. 5 = SUM225 NonSilence	0.419092	0.442612	1.08511	1.08511	Gr. 5 = SUM225 NonSilence up vs Gr. 2 = DCIS NonSilence	0.899077	0.916793	0.987375	-1.01279	Gr. 6 = SUM225 BCL9 KD down vs Gr. 3 = DCIS BCL9 KD	0.247336	0.0502252	0.731034	1
29	Bax_R_V	0.468127	0.914097	1.05494	1.05494	Gr. 3 = DCIS BCL9 KD up vs Gr. 2 = DCIS NonSilence	0.650156	0.884531	0.967265	-1.03384	Gr. 6 = SUM225 BCL9 KD down vs Gr. 5 = SUM225 NonSilence	0.74574	0.760434	1.02405	1.02405	Gr. 5 = SUM225 NonSilence up vs Gr. 2 = DCIS NonSilence	0.394078	0.436225	0.938936	-1.06504	Gr. 6 = SUM225 BCL9 KD down vs Gr. 3 = DCIS BCL9 KD	0.841228	0.091174	0.390175	1
67	HDAC6_R_V	0.188717	0.660403	1.05744	1.05744	Gr. 3 = DCIS BCL9 KD up vs Gr. 2 = DCIS NonSilence	0.00508898	0.0619659	0.877787	-1.13923	Gr. 6 = SUM225 BCL9 KD down vs Gr. 5 = SUM225 NonSilence	2.14512e-10	1.64459e-09	1.67732	1.67732	Gr. 5 = SUM225 NonSilence up vs Gr. 2 = DCIS NonSilence	2.06472e-07	7.12328e-07	1.39236	1.39236	Gr. 6 = SUM225 BCL9 KD up vs Gr. 3 = DCIS BCL9 KD	61.079	2.12464	0.125226	1
21	ATR_R_V	0.372593	0.860625	1.0594	1.0594	Gr. 3 = DCIS BCL9 KD up vs Gr. 2 = DCIS NonSilence	0.0445492	0.209584	0.872599	-1.146	Gr. 6 = SUM225 BCL9 KD down vs Gr. 5 = SUM225 NonSilence	0.00869909	0.011543	0.830509	-1.20408	Gr. 5 = SUM225 NonSilence down vs Gr. 2 = DCIS NonSilence	1.08878e-05	2.68307e-05	0.684066	-1.46185	Gr. 6 = SUM225 BCL9 KD down vs Gr. 3 = DCIS BCL9 KD	19.7901	1.64037	0.298397	1
181	Axl_M_V	0.452725	0.904912	1.05976	1.05976	Gr. 3 = DCIS BCL9 KD up vs Gr. 2 = DCIS NonSilence	0.314511	0.58568	0.924733	-1.08139	Gr. 6 = SUM225 BCL9 KD down vs Gr. 5 = SUM225 NonSilence	0.383492	0.41131	1.06989	1.06989	Gr. 5 = SUM225 NonSilence up vs Gr. 2 = DCIS NonSilence	0.375397	0.420038	0.933571	-1.07116	Gr. 6 = SUM225 BCL9 KD down vs Gr. 3 = DCIS BCL9 KD	0.369147	0.0439426	0.428537	1
204	Laminin5_M_V	0.792048	0.97657	1.06152	1.06152	Gr. 3 = DCIS BCL9 KD up vs Gr. 2 = DCIS NonSilence	0.80177	0.90692	1.05849	1.05849	Gr. 6 = SUM225 BCL9 KD up vs Gr. 5 = SUM225 NonSilence	1.03362e-07	2.97165e-07	0.150327	-6.65217	Gr. 5 = SUM225 NonSilence down vs Gr. 2 = DCIS NonSilence	1.01115e-07	3.80561e-07	0.149898	-6.67121	Gr. 6 = SUM225 BCL9 KD down vs Gr. 3 = DCIS BCL9 KD	48.8649	50.6215	3.72941	1
48	EGFR(D38B1)XP_R_V	0.734108	0.97657	1.06481	1.06481	Gr. 3 = DCIS BCL9 KD up vs Gr. 2 = DCIS NonSilence	0.707018	0.90692	0.932846	-1.07199	Gr. 6 = SUM225 BCL9 KD down vs Gr. 5 = SUM225 NonSilence	2.04787e-07	5.57776e-07	0.228852	-4.36964	Gr. 5 = SUM225 NonSilence down vs Gr. 2 = DCIS NonSilence	5.86327e-08	2.33403e-07	0.20049	-4.98779	Gr. 6 = SUM225 BCL9 KD down vs Gr. 3 = DCIS BCL9 KD	46.7227	32.2232	2.48281	1
42	p-Chk2(S33/35)_R_V	0.454642	0.904912	1.06963	1.06963	Gr. 3 = DCIS BCL9 KD up vs Gr. 2 = DCIS NonSilence	0.000191684	0.00715953	0.662908	-1.5085	Gr. 6 = SUM225 BCL9 KD down vs Gr. 5 = SUM225 NonSilence	5.05984e-09	2.17363e-08	2.49376	2.49376	Gr. 5 = SUM225 NonSilence up vs Gr. 2 = DCIS NonSilence	0.000105151	0.000219862	1.54552	1.54552	Gr. 6 = SUM225 BCL9 KD up vs Gr. 3 = DCIS BCL9 KD	29.6059	4.78099	0.581356	1
121	YAP(H125)_R_V	0.405094	0.873484	1.07113	1.07113	Gr. 3 = DCIS BCL9 KD up vs Gr. 2 = DCIS NonSilence	0.774019	0.90692	0.976781	-1.02377	Gr. 6 = SUM225 BCL9 KD down vs Gr. 5 = SUM225 NonSilence	0.821198	0.82921	1.01866	1.01866	Gr. 5 = SUM225 NonSilence up vs Gr. 2 = DCIS NonSilence	0.372426	0.418979	0.928926	-1.07651	Gr. 6 = SUM225 BCL9 KD down vs Gr. 3 = DCIS BCL9 KD	5.93985	0.803136	0.486761	1
78	p-mTOR(D9C2)XP(S2448)_R_V	0.504935	0.914097	1.07208	1.07208	Gr. 3 = DCIS BCL9 KD up vs Gr. 2 = DCIS NonSilence	0.0101546	0.0848151	0.745467	-1.34144	Gr. 6 = SUM225 BCL9 KD down vs Gr. 5 = SUM225 NonSilence	8.941e-07	2.28358e-06	2.10846	2.10846	Gr. 5 = SUM225 NonSilence up vs Gr. 2 = DCIS NonSilence	0.00149909	0.00250252	1.46611	1.46611	Gr. 6 = SUM225 BCL9 KD up vs Gr. 3 = DCIS BCL9 KD	16.4788	3.58963	0.784202	1
195	SRC-1(clone 1135/H4,1136/H4H6)_M_V	0.451678	0.904912	1.0731	1.0731	Gr. 3 = DCIS BCL9 KD up vs Gr. 2 = DCIS NonSilence	0.322549	0.58568	0.910941	-1.09777	Gr. 6 = SUM225 BCL9 KD down vs Gr. 5 = SUM225 NonSilence	0.00215145	0.0030296	1.3883	1.3883	Gr. 5 = SUM225 NonSilence up vs Gr. 2 = DCIS NonSilence	0.0900973	0.110356	1.17851	1.17851	Gr. 6 = SUM225 BCL9 KD up vs Gr. 3 = DCIS BCL9 KD	6.56786	1.14956	0.630102	1
49	EGFR(L858R)_R_V	0.677614	0.97657	1.07376	1.07376	Gr. 3 = DCIS BCL9 KD up vs Gr. 2 = DCIS NonSilence	0.757231	0.90692	0.94851	-1.05428	Gr. 6 = SUM225 BCL9 KD down vs Gr. 5 = SUM225 NonSilence	3.38424e-11	2.80215e-10	10.8501	10.8501	Gr. 5 = SUM225 NonSilence up vs Gr. 2 = DCIS NonSilence	8.17971e-11	7.055e-10	9.58443	9.58443	Gr. 6 = SUM225 BCL9 KD up vs Gr. 3 = DCIS BCL9 KD	102.696	60.6336	2.1255	1
173	LC3A(D50G8)XP_R_V	0.340105	0.848213	1.07429	1.07429	Gr. 3 = DCIS BCL9 KD up vs Gr. 2 = DCIS NonSilence	0.0560605	0.239046	0.861276	-1.16107	Gr. 6 = SUM225 BCL9 KD down vs Gr. 5 = SUM225 NonSilence	0.00737566	0.00985008	1.24703	1.24703	Gr. 5 = SUM225 NonSilence up vs Gr. 2 = DCIS NonSilence	0.997441	0.997441	0.999762	-1.00024	Gr. 6 = SUM225 BCL9 KD down vs Gr. 3 = DCIS BCL9 KD	5.87978	0.654421	0.400681	1
10	Akt_R_V	0.491481	0.914097	1.08243	1.08243	Gr. 3 = DCIS BCL9 KD up vs Gr. 2 = DCIS NonSilence	0.667187	0.887897	1.05054	1.05054	Gr. 6 = SUM225 BCL9 KD up vs Gr. 5 = SUM225 NonSilence	0.0179577	0.0226662	1.34132	1.34132	Gr. 5 = SUM225 NonSilence up vs Gr. 2 = DCIS NonSilence	0.0310931	0.0426243	1.30181	1.30181	Gr. 6 = SUM225 BCL9 KD up vs Gr. 3 = DCIS BCL9 KD	7.17545	1.89966	0.953081	1
199	AR-441_M_V	0.170964	0.625488	1.08457	1.08457	Gr. 3 = DCIS BCL9 KD up vs Gr. 2 = DCIS NonSilence	0.00929496	0.0848151	0.847221	-1.18033	Gr. 6 = SUM225 BCL9 KD down vs Gr. 5 = SUM225 NonSilence	5.64099e-13	5.83843e-12	2.79351	2.79351	Gr. 5 = SUM225 NonSilence up vs Gr. 2 = DCIS NonSilence	5.76759e-11	5.19083e-10	2.18217	2.18217	Gr. 6 = SUM225 BCL9 KD up vs Gr. 3 = DCIS BCL9 KD	119.808	8.0816	0.242837	1
130	ASH2_R_V	0.136023	0.522741	1.08765	1.08765	Gr. 3 = DCIS BCL9 KD up vs Gr. 2 = DCIS NonSilence	0.602985	0.831455	1.02891	1.02891	Gr. 6 = SUM225 BCL9 KD up vs Gr. 5 = SUM225 NonSilence	0.000265869	0.000440279	1.27542	1.27542	Gr. 5 = SUM225 NonSilence up vs Gr. 2 = DCIS NonSilence	0.00262926	0.00412316	1.20654	1.20654	Gr. 6 = SUM225 BCL9 KD up vs Gr. 3 = DCIS BCL9 KD	9.78308	0.59021	0.217187	1
28	p-Bad(S155)_R_V	0.311513	0.828567	1.08771	1.08771	Gr. 3 = DCIS BCL9 KD up vs Gr. 2 = DCIS NonSilence	0.733128	0.90692	0.972427	-1.02835	Gr. 6 = SUM225 BCL9 KD down vs Gr. 5 = SUM225 NonSilence	2.54039e-08	9.06656e-08	2.12513	2.12513	Gr. 5 = SUM225 NonSilence up vs Gr. 2 = DCIS NonSilence	2.68354e-07	8.67956e-07	1.89989	1.89989	Gr. 6 = SUM225 BCL9 KD up vs Gr. 3 = DCIS BCL9 KD	46.3874	6.29372	0.488438	1
75	p-Met(Y1234/1235)_R_V	0.586074	0.963505	1.09022	1.09022	Gr. 3 = DCIS BCL9 KD up vs Gr. 2 = DCIS NonSilence	0.661201	0.887897	1.07188	1.07188	Gr. 6 = SUM225 BCL9 KD up vs Gr. 5 = SUM225 NonSilence	0.197048	0.225353	1.23206	1.23206	Gr. 5 = SUM225 NonSilence up vs Gr. 2 = DCIS NonSilence	0.234273	0.270919	1.21134	1.21134	Gr. 6 = SUM225 BCL9 KD up vs Gr. 3 = DCIS BCL9 KD	0.8773	0.443141	1.81843	1
41	p-Chk1(S345)_R_V	0.316216	0.828567	1.09062	1.09062	Gr. 3 = DCIS BCL9 KD up vs Gr. 2 = DCIS NonSilence	0.00395862	0.0512147	0.757379	-1.32034	Gr. 6 = SUM225 BCL9 KD down vs Gr. 5 = SUM225 NonSilence	0.000421113	0.000665423	1.43721	1.43721	Gr. 5 = SUM225 NonSilence up vs Gr. 2 = DCIS NonSilence	0.981924	0.986691	0.998069	-1.00193	Gr. 6 = SUM225 BCL9 KD down vs Gr. 3 = DCIS BCL9 KD	4.886	0.720018	0.530508	1
72	LRP6_R_V	0.126226	0.518187	1.09417	1.09417	Gr. 3 = DCIS BCL9 KD up vs Gr. 2 = DCIS NonSilence	0.200132	0.445454	0.928074	-1.0775	Gr. 6 = SUM225 BCL9 KD down vs Gr. 5 = SUM225 NonSilence	2.08974e-08	7.58907e-08	0.588117	-1.70034	Gr. 5 = SUM225 NonSilence down vs Gr. 2 = DCIS NonSilence	3.00366e-10	2.22056e-09	0.498841	-2.00465	Gr. 6 = SUM225 BCL9 KD down vs Gr. 3 = DCIS BCL9 KD	132.977	8.71799	0.236016	1
30	p-Bcl2(5H2)(S70)_R_V	0.263084	0.756367	1.09688	1.09688	Gr. 3 = DCIS BCL9 KD up vs Gr. 2 = DCIS NonSilence	0.489467	0.713519	0.945086	-1.0581	Gr. 6 = SUM225 BCL9 KD down vs Gr. 5 = SUM225 NonSilence	0.00495744	0.00670713	0.774003	-1.29198	Gr. 5 = SUM225 NonSilence down vs Gr. 2 = DCIS NonSilence	8.13145e-05	0.000173527	0.666889	-1.4995	Gr. 6 = SUM225 BCL9 KD down vs Gr. 3 = DCIS BCL9 KD	8.25313	1.1006	0.480079	1
142	MED12-Abcam_R_V	0.422162	0.896704	1.09839	1.09839	Gr. 3 = DCIS BCL9 KD up vs Gr. 2 = DCIS NonSilence	0.653784	0.884531	0.949225	-1.05349	Gr. 6 = SUM225 BCL9 KD down vs Gr. 5 = SUM225 NonSilence	0.0980612	0.114682	1.22062	1.22062	Gr. 5 = SUM225 NonSilence up vs Gr. 2 = DCIS NonSilence	0.645855	0.692705	1.05485	1.05485	Gr. 6 = SUM225 BCL9 KD up vs Gr. 3 = DCIS BCL9 KD	1.51279	0.411028	0.97813	1
140	FoxK2_R_V	0.195681	0.660403	1.09932	1.09932	Gr. 3 = DCIS BCL9 KD up vs Gr. 2 = DCIS NonSilence	0.0813832	0.277581	0.87803	-1.13891	Gr. 6 = SUM225 BCL9 KD down vs Gr. 5 = SUM225 NonSilence	3.26316e-05	6.31283e-05	1.47217	1.47217	Gr. 5 = SUM225 NonSilence up vs Gr. 2 = DCIS NonSilence	0.0337035	0.0455989	1.17583	1.17583	Gr. 6 = SUM225 BCL9 KD up vs Gr. 3 = DCIS BCL9 KD	8.99287	0.92919	0.371971	1
131	CBP(A-22)_R_V	0.293268	0.809419	1.10156	1.10156	Gr. 3 = DCIS BCL9 KD up vs Gr. 2 = DCIS NonSilence	0.760732	0.90692	0.972753	-1.02801	Gr. 6 = SUM225 BCL9 KD down vs Gr. 5 = SUM225 NonSilence	8.67965e-05	0.000152262	1.56757	1.56757	Gr. 5 = SUM225 NonSilence up vs Gr. 2 = DCIS NonSilence	0.00187567	0.00308145	1.38427	1.38427	Gr. 6 = SUM225 BCL9 KD up vs Gr. 3 = DCIS BCL9 KD	12.1624	2.02091	0.598179	1
64	HDAC1_R_V	0.209761	0.660403	1.10915	1.10915	Gr. 3 = DCIS BCL9 KD up vs Gr. 2 = DCIS NonSilence	0.752448	0.90692	0.974814	-1.02584	Gr. 6 = SUM225 BCL9 KD down vs Gr. 5 = SUM225 NonSilence	0.00365163	0.00507307	1.30467	1.30467	Gr. 5 = SUM225 NonSilence up vs Gr. 2 = DCIS NonSilence	0.102925	0.121746	1.14665	1.14665	Gr. 6 = SUM225 BCL9 KD up vs Gr. 3 = DCIS BCL9 KD	12.4518	1.64406	0.475322	1
70	Kit-c_R_V	0.136367	0.522741	1.11171	1.11171	Gr. 3 = DCIS BCL9 KD up vs Gr. 2 = DCIS NonSilence	0.00161398	0.0256996	0.777422	-1.2863	Gr. 6 = SUM225 BCL9 KD down vs Gr. 5 = SUM225 NonSilence	4.99454e-09	2.17363e-08	2.02428	2.02428	Gr. 5 = SUM225 NonSilence up vs Gr. 2 = DCIS NonSilence	7.21491e-05	0.000157209	1.41558	1.41558	Gr. 6 = SUM225 BCL9 KD up vs Gr. 3 = DCIS BCL9 KD	35.1123	3.37149	0.345673	1
171	Atg3_R_V	0.0152288	0.148255	1.11791	1.11791	Gr. 3 = DCIS BCL9 KD up vs Gr. 2 = DCIS NonSilence	0.0184138	0.119114	0.897882	-1.11373	Gr. 6 = SUM225 BCL9 KD down vs Gr. 5 = SUM225 NonSilence	1.08983e-10	8.67668e-10	1.72989	1.72989	Gr. 5 = SUM225 NonSilence up vs Gr. 2 = DCIS NonSilence	2.86134e-07	9.11227e-07	1.38941	1.38941	Gr. 6 = SUM225 BCL9 KD up vs Gr. 3 = DCIS BCL9 KD	66.5783	2.39358	0.129425	1
59	FSP1/S100A4_R_V	0.327936	0.835546	1.11968	1.11968	Gr. 3 = DCIS BCL9 KD up vs Gr. 2 = DCIS NonSilence	0.0770862	0.277581	0.809944	-1.23465	Gr. 6 = SUM225 BCL9 KD down vs Gr. 5 = SUM225 NonSilence	0.0934005	0.110479	1.22035	1.22035	Gr. 5 = SUM225 NonSilence up vs Gr. 2 = DCIS NonSilence	0.281925	0.322422	0.88277	-1.1328	Gr. 6 = SUM225 BCL9 KD down vs Gr. 3 = DCIS BCL9 KD	16.8599	4.43424	0.946815	1
202	c-Src(B-12)_M_V	0.363472	0.860625	1.1227	1.1227	Gr. 3 = DCIS BCL9 KD up vs Gr. 2 = DCIS NonSilence	0.916791	0.957944	1.01324	1.01324	Gr. 6 = SUM225 BCL9 KD up vs Gr. 5 = SUM225 NonSilence	0.324348	0.355238	1.13403	1.13403	Gr. 5 = SUM225 NonSilence up vs Gr. 2 = DCIS NonSilence	0.853864	0.883749	1.02346	1.02346	Gr. 6 = SUM225 BCL9 KD up vs Gr. 3 = DCIS BCL9 KD	1.39065	0.445963	1.15447	1
103	SerpinA1_R_V	0.385533	0.860625	1.12372	1.12372	Gr. 3 = DCIS BCL9 KD up vs Gr. 2 = DCIS NonSilence	0.529034	0.744966	0.919262	-1.08783	Gr. 6 = SUM225 BCL9 KD down vs Gr. 5 = SUM225 NonSilence	0.000107835	0.000184479	1.90922	1.90922	Gr. 5 = SUM225 NonSilence up vs Gr. 2 = DCIS NonSilence	0.0031939	0.00493387	1.56184	1.56184	Gr. 6 = SUM225 BCL9 KD up vs Gr. 3 = DCIS BCL9 KD	9.01127	3.22606	1.28881	1
179	ALDH2_M_V	0.257578	0.754527	1.1261	1.1261	Gr. 3 = DCIS BCL9 KD up vs Gr. 2 = DCIS NonSilence	0.465855	0.698782	0.927115	-1.07862	Gr. 6 = SUM225 BCL9 KD down vs Gr. 5 = SUM225 NonSilence	0.000695875	0.00104381	1.51418	1.51418	Gr. 5 = SUM225 NonSilence up vs Gr. 2 = DCIS NonSilence	0.0436164	0.0571429	1.24662	1.24662	Gr. 6 = SUM225 BCL9 KD up vs Gr. 3 = DCIS BCL9 KD	5.79319	1.24401	0.773053	1
56	Ezh2(D2C9)XP_R_V	0.209045	0.660403	1.12905	1.12905	Gr. 3 = DCIS BCL9 KD up vs Gr. 2 = DCIS NonSilence	0.454712	0.697225	0.931288	-1.07378	Gr. 6 = SUM225 BCL9 KD down vs Gr. 5 = SUM225 NonSilence	0.124537	0.143218	0.860617	-1.16196	Gr. 5 = SUM225 NonSilence down vs Gr. 2 = DCIS NonSilence	0.00172045	0.00284907	0.70987	-1.40871	Gr. 6 = SUM225 BCL9 KD down vs Gr. 3 = DCIS BCL9 KD	4.10397	0.741411	0.650365	1
26	p-Bad(S112)_R_V	0.210563	0.660403	1.1334	1.1334	Gr. 3 = DCIS BCL9 KD up vs Gr. 2 = DCIS NonSilence	0.34198	0.599988	0.910158	-1.09871	Gr. 6 = SUM225 BCL9 KD down vs Gr. 5 = SUM225 NonSilence	4.00858e-10	2.51448e-09	3.23497	3.23497	Gr. 5 = SUM225 NonSilence up vs Gr. 2 = DCIS NonSilence	1.0451e-08	4.91673e-08	2.59779	2.59779	Gr. 6 = SUM225 BCL9 KD up vs Gr. 3 = DCIS BCL9 KD	61.5273	11.9124	0.697003	1
65	HDAC3_R_V	0.00465069	0.0687638	1.13577	1.13577	Gr. 3 = DCIS BCL9 KD up vs Gr. 2 = DCIS NonSilence	0.409361	0.654433	0.967249	-1.03386	Gr. 6 = SUM225 BCL9 KD down vs Gr. 5 = SUM225 NonSilence	2.62051e-09	1.20544e-08	1.53195	1.53195	Gr. 5 = SUM225 NonSilence up vs Gr. 2 = DCIS NonSilence	2.53822e-06	6.82353e-06	1.30464	1.30464	Gr. 6 = SUM225 BCL9 KD up vs Gr. 3 = DCIS BCL9 KD	41.6899	1.34849	0.116444	1
99	p-PTEN(S380)_R_V	0.0752705	0.370976	1.15689	1.15689	Gr. 3 = DCIS BCL9 KD up vs Gr. 2 = DCIS NonSilence	0.487545	0.713519	0.946755	-1.05624	Gr. 6 = SUM225 BCL9 KD down vs Gr. 5 = SUM225 NonSilence	0.000328137	0.00053066	1.407	1.407	Gr. 5 = SUM225 NonSilence up vs Gr. 2 = DCIS NonSilence	0.0843901	0.104603	1.15143	1.15143	Gr. 6 = SUM225 BCL9 KD up vs Gr. 3 = DCIS BCL9 KD	6.9146	0.857649	0.446525	1
35	N-Cadherin_R_V	0.841318	0.97657	1.16875	1.16875	Gr. 3 = DCIS BCL9 KD up vs Gr. 2 = DCIS NonSilence	0.857631	0.934367	0.869615	-1.14993	Gr. 6 = SUM225 BCL9 KD down vs Gr. 5 = SUM225 NonSilence	0.00160364	0.00228934	0.0579665	-17.2513	Gr. 5 = SUM225 NonSilence down vs Gr. 2 = DCIS NonSilence	0.000680041	0.00118293	0.0431304	-23.1855	Gr. 6 = SUM225 BCL9 KD down vs Gr. 3 = DCIS BCL9 KD	6.11129	74.9637	44.1591	1
162	AMPKa(23A3)_R_V	0.12529	0.518187	1.17244	1.17244	Gr. 3 = DCIS BCL9 KD up vs Gr. 2 = DCIS NonSilence	0.879143	0.938055	1.01538	1.01538	Gr. 6 = SUM225 BCL9 KD up vs Gr. 5 = SUM225 NonSilence	3.58196e-08	1.20742e-07	2.46696	2.46696	Gr. 5 = SUM225 NonSilence up vs Gr. 2 = DCIS NonSilence	4.4255e-07	1.36728e-06	2.13648	2.13648	Gr. 6 = SUM225 BCL9 KD up vs Gr. 3 = DCIS BCL9 KD	41.6002	8.47798	0.733667	1
209	HER2/c-ErbB2_R_V	0.0266951	0.180729	1.20988	1.20988	Gr. 3 = DCIS BCL9 KD up vs Gr. 2 = DCIS NonSilence	0.954705	0.968745	0.995463	-1.00456	Gr. 6 = SUM225 BCL9 KD down vs Gr. 5 = SUM225 NonSilence	2.845e-11	2.45381e-10	3.09361	3.09361	Gr. 5 = SUM225 NonSilence up vs Gr. 2 = DCIS NonSilence	6.31519e-10	4.35748e-09	2.54536	2.54536	Gr. 6 = SUM225 BCL9 KD up vs Gr. 3 = DCIS BCL9 KD	103.286	13.3996	0.46704	1
166	p21_R_V	0.127669	0.518187	1.21613	1.21613	Gr. 3 = DCIS BCL9 KD up vs Gr. 2 = DCIS NonSilence	0.038703	0.190751	1.31423	1.31423	Gr. 6 = SUM225 BCL9 KD up vs Gr. 5 = SUM225 NonSilence	4.60549e-09	2.07247e-08	0.278378	-3.59224	Gr. 5 = SUM225 NonSilence down vs Gr. 2 = DCIS NonSilence	1.21033e-08	5.47701e-08	0.300834	-3.32409	Gr. 6 = SUM225 BCL9 KD down vs Gr. 3 = DCIS BCL9 KD	58.5504	18.2942	1.12483	1
165	MEK6_R_V	0.025162	0.180729	1.22999	1.22999	Gr. 3 = DCIS BCL9 KD up vs Gr. 2 = DCIS NonSilence	0.995385	0.996491	1.0005	1.0005	Gr. 6 = SUM225 BCL9 KD up vs Gr. 5 = SUM225 NonSilence	3.97003e-13	4.32524e-12	4.76585	4.76585	Gr. 5 = SUM225 NonSilence up vs Gr. 2 = DCIS NonSilence	4.43433e-12	5.09085e-11	3.87663	3.87663	Gr. 6 = SUM225 BCL9 KD up vs Gr. 3 = DCIS BCL9 KD	140.001	20.9411	0.538482	1
187	HER2/c-ErbB2-P185_M_V	0.0541168	0.291657	1.23275	1.23275	Gr. 3 = DCIS BCL9 KD up vs Gr. 2 = DCIS NonSilence	0.777237	0.90692	0.971254	-1.0296	Gr. 6 = SUM225 BCL9 KD down vs Gr. 5 = SUM225 NonSilence	1.3398e-15	3.96199e-14	13.4147	13.4147	Gr. 5 = SUM225 NonSilence up vs Gr. 2 = DCIS NonSilence	7.22631e-15	2.13692e-13	10.5691	10.5691	Gr. 6 = SUM225 BCL9 KD up vs Gr. 3 = DCIS BCL9 KD	334.705	71.8501	0.772801	1
98	PTEN(D4.3)XP_R_V	0.0563588	0.291657	1.23379	1.23379	Gr. 3 = DCIS BCL9 KD up vs Gr. 2 = DCIS NonSilence	0.67407	0.887897	0.956915	-1.04502	Gr. 6 = SUM225 BCL9 KD down vs Gr. 5 = SUM225 NonSilence	3.34356e-05	6.4085e-05	1.75811	1.75811	Gr. 5 = SUM225 NonSilence up vs Gr. 2 = DCIS NonSilence	0.0075136	0.0107263	1.36357	1.36357	Gr. 6 = SUM225 BCL9 KD up vs Gr. 3 = DCIS BCL9 KD	9.986	2.20558	0.795123	1
25	Bad_R_V	0.0375903	0.235794	1.23907	1.23907	Gr. 3 = DCIS BCL9 KD up vs Gr. 2 = DCIS NonSilence	0.795962	0.90692	0.975249	-1.02538	Gr. 6 = SUM225 BCL9 KD down vs Gr. 5 = SUM225 NonSilence	2.22464e-10	1.64464e-09	3.33829	3.33829	Gr. 5 = SUM225 NonSilence up vs Gr. 2 = DCIS NonSilence	7.47786e-09	3.68552e-08	2.62749	2.62749	Gr. 6 = SUM225 BCL9 KD up vs Gr. 3 = DCIS BCL9 KD	70.7763	13.4342	0.683325	1
82	p27/KIP1(C-term)_R_V	0.013223	0.136858	1.24772	1.24772	Gr. 3 = DCIS BCL9 KD up vs Gr. 2 = DCIS NonSilence	0.00143015	0.0246702	0.738682	-1.35376	Gr. 6 = SUM225 BCL9 KD down vs Gr. 5 = SUM225 NonSilence	2.02425e-17	1.04755e-15	13.6187	13.6187	Gr. 5 = SUM225 NonSilence up vs Gr. 2 = DCIS NonSilence	1.05354e-15	3.63472e-14	8.06263	8.06263	Gr. 6 = SUM225 BCL9 KD up vs Gr. 3 = DCIS BCL9 KD	422.381	57.015	0.485945	1
210	FAS_R_V	0.258799	0.754527	1.25435	1.25435	Gr. 3 = DCIS BCL9 KD up vs Gr. 2 = DCIS NonSilence	0.848288	0.93402	0.962985	-1.03844	Gr. 6 = SUM225 BCL9 KD down vs Gr. 5 = SUM225 NonSilence	0.109203	0.126286	1.38751	1.38751	Gr. 5 = SUM225 NonSilence up vs Gr. 2 = DCIS NonSilence	0.748883	0.786897	1.06521	1.06521	Gr. 6 = SUM225 BCL9 KD up vs Gr. 3 = DCIS BCL9 KD	1.24945	0.982205	2.83	1
136	CtBP2_R_V	0.0223926	0.180729	1.32062	1.32062	Gr. 3 = DCIS BCL9 KD up vs Gr. 2 = DCIS NonSilence	0.791842	0.90692	0.97062	-1.03027	Gr. 6 = SUM225 BCL9 KD down vs Gr. 5 = SUM225 NonSilence	0.00192132	0.00272406	1.4977	1.4977	Gr. 5 = SUM225 NonSilence up vs Gr. 2 = DCIS NonSilence	0.399775	0.440178	1.10077	1.10077	Gr. 6 = SUM225 BCL9 KD up vs Gr. 3 = DCIS BCL9 KD	9.03095	2.32936	0.92855	1
38	Caveolin-1(D46G3)XP_R_V	0.0197944	0.170727	1.33405	1.33405	Gr. 3 = DCIS BCL9 KD up vs Gr. 2 = DCIS NonSilence	0.167648	0.407553	0.850403	-1.17591	Gr. 6 = SUM225 BCL9 KD down vs Gr. 5 = SUM225 NonSilence	4.83311e-17	2.00091e-15	0.0308289	-32.4371	Gr. 5 = SUM225 NonSilence down vs Gr. 2 = DCIS NonSilence	5.59483e-18	3.82106e-16	0.0196522	-50.8849	Gr. 6 = SUM225 BCL9 KD down vs Gr. 3 = DCIS BCL9 KD	566.645	149.807	0.95175	1
104	Slug(C19G7)_R_V	0.0263507	0.180729	1.46406	1.46406	Gr. 3 = DCIS BCL9 KD up vs Gr. 2 = DCIS NonSilence	0.854018	0.934367	0.971019	-1.02985	Gr. 6 = SUM225 BCL9 KD down vs Gr. 5 = SUM225 NonSilence	6.10546e-09	2.44806e-08	0.198914	-5.0273	Gr. 5 = SUM225 NonSilence down vs Gr. 2 = DCIS NonSilence	1.65259e-10	1.36834e-09	0.131927	-7.57993	Gr. 6 = SUM225 BCL9 KD down vs Gr. 3 = DCIS BCL9 KD	82.1026	42.4225	1.86012	1
127	p-SAPK/JNK(T183/Y185)_R_V	0.0557081	0.291657	1.50113	1.50113	Gr. 3 = DCIS BCL9 KD up vs Gr. 2 = DCIS NonSilence	0.505614	0.725911	0.873806	-1.14442	Gr. 6 = SUM225 BCL9 KD down vs Gr. 5 = SUM225 NonSilence	4.71142e-08	1.50715e-07	0.168764	-5.92544	Gr. 5 = SUM225 NonSilence down vs Gr. 2 = DCIS NonSilence	7.74494e-10	5.01001e-09	0.0982375	-10.1794	Gr. 6 = SUM225 BCL9 KD down vs Gr. 3 = DCIS BCL9 KD	57.5756	47.2623	2.95515	1
144	p-c-Fos(S32)_R_V	0.0157566	0.148255	1.66657	1.66657	Gr. 3 = DCIS BCL9 KD up vs Gr. 2 = DCIS NonSilence	0.735453	0.90692	0.936363	-1.06796	Gr. 6 = SUM225 BCL9 KD down vs Gr. 5 = SUM225 NonSilence	0.0134025	0.0172318	1.69107	1.69107	Gr. 5 = SUM225 NonSilence up vs Gr. 2 = DCIS NonSilence	0.792509	0.828532	0.950129	-1.05249	Gr. 6 = SUM225 BCL9 KD down vs Gr. 3 = DCIS BCL9 KD	5.60914	4.28618	2.75091	1
16	p-AMPKa(40H9)(T172)_R_V	1.25645e-08	2.60085e-06	1.74118	1.74118	Gr. 3 = DCIS BCL9 KD up vs Gr. 2 = DCIS NonSilence	0.0797346	0.277581	1.11105	1.11105	Gr. 6 = SUM225 BCL9 KD up vs Gr. 5 = SUM225 NonSilence	1.97625e-14	4.09084e-13	3.4648	3.4648	Gr. 5 = SUM225 NonSilence up vs Gr. 2 = DCIS NonSilence	4.10454e-11	3.862e-10	2.2109	2.2109	Gr. 6 = SUM225 BCL9 KD up vs Gr. 3 = DCIS BCL9 KD	290.706	19.455	0.240924	1
86	p-p44/42MAPK(Erk1/2)(T202/Y204)(197G2)_R_V	0.0017028	0.0320435	1.95336	1.95336	Gr. 3 = DCIS BCL9 KD up vs Gr. 2 = DCIS NonSilence	0.187996	0.432392	0.779735	-1.28249	Gr. 6 = SUM225 BCL9 KD down vs Gr. 5 = SUM225 NonSilence	2.69374e-05	5.31052e-05	0.362592	-2.75792	Gr. 5 = SUM225 NonSilence down vs Gr. 2 = DCIS NonSilence	3.45371e-09	1.98588e-08	0.144738	-6.90901	Gr. 6 = SUM225 BCL9 KD down vs Gr. 3 = DCIS BCL9 KD	48.9177	33.6538	2.47668	1
74	p-MEK1/2(S217/221)_R_V	0.000167214	0.00576889	1.95801	1.95801	Gr. 3 = DCIS BCL9 KD up vs Gr. 2 = DCIS NonSilence	0.339532	0.599988	0.869893	-1.14957	Gr. 6 = SUM225 BCL9 KD down vs Gr. 5 = SUM225 NonSilence	9.21888e-05	0.000160362	0.491254	-2.03561	Gr. 5 = SUM225 NonSilence down vs Gr. 2 = DCIS NonSilence	3.05824e-09	1.80873e-08	0.218251	-4.58188	Gr. 6 = SUM225 BCL9 KD down vs Gr. 3 = DCIS BCL9 KD	46.2958	19.4479	1.51228	1
57	FGFR1(D8E4)XP_R_V	5.88331e-05	0.00243569	2.20267	2.20267	Gr. 3 = DCIS BCL9 KD up vs Gr. 2 = DCIS NonSilence	0.951986	0.968745	0.990792	-1.00929	Gr. 6 = SUM225 BCL9 KD down vs Gr. 5 = SUM225 NonSilence	4.81204e-06	1.05967e-05	2.64564	2.64564	Gr. 5 = SUM225 NonSilence up vs Gr. 2 = DCIS NonSilence	0.265867	0.305747	1.19004	1.19004	Gr. 6 = SUM225 BCL9 KD up vs Gr. 3 = DCIS BCL9 KD	14.0642	6.72012	1.72014	1

## Sheet: DCIS.com_Upstream Analysis
Upstream Regulator	Expr Fold Change	Molecule Type	Predicted Activation State	Activation z-score	p-value of overlap	Target molecules in dataset	Mechanistic Network
RB1	-1.971	transcription regulator		-1.677	0.000472	CDKN1B,FOS,RB1,RPS6KB1	4 (2)
SP1		transcription regulator		-1.439	1.01e-11	CAV1,CDKN1B,EGFR,FGFR1,FOS,ITGB3,JUN,RB1,SRC,STAT3
FOXO1	-1.793	transcription regulator		-1.397	2.87e-05	CAV1,CDKN1B,FOS,FOXO1,JUN	9 (3)
FOXO3		transcription regulator		-1.127	0.00016	CAV1,CDKN1B,FOS,FOXO1	8 (3)
SOX2	-1.24	transcription regulator		-1.091	0.000648	CDKN1B,EGFR,FOS,JUN
RUNX1		transcription regulator		-1.067	1.7e-05	CDKN1B,ITGA4,ITGB3,STAT3
CREBBP	1.102	transcription regulator		-0.927	0.000327	CDKN1B,FOS,JUN,RB1	12 (5)
EP300	-1.151	transcription regulator		-0.789	1.39e-06	CDKN1B,ERBB2,FOS,FOXO1,JUN,RB1	6 (3)
CCND1		transcription regulator		-0.735	2.86e-07	CDKN1B,EGFR,ERBB2,FGFR1,ITGB3,RB1
HIF1A	1.005	transcription regulator		-0.625	2.82e-11	CAV1,CDKN1B,EGFR,ERBB2,FOS,ITGB3,JUN,SNAI2,STAT3	11 (3)
EGR1		transcription regulator		-0.607	4.67e-07	CAV1,EGFR,JUN,RB1,SNAI2
TP73		transcription regulator		-0.591	0.000343	CDKN1B,EGFR,RB1,SNAI2
E2F1		transcription regulator		-0.469	1.21e-07	BAD,CAV1,CDKN1B,FGFR1,FOS,FOXO1,RB1	12 (3)
MYC	-1.071	transcription regulator		-0.468	2.45e-06	CAV1,CDKN1B,ERBB2,FGFR1,FOS,JUN,RB1,STAT3	11 (4)
CTNNB1	-1.1	transcription regulator		-0.332	2.89e-06	CDKN1B,EGFR,FOS,ITGA4,JUN,SNAI2,STAT3	13 (11)
TP53	-1.326	transcription regulator		-0.12	3.08e-13	BAD,CAV1,CDKN1B,EGFR,ERBB2,FGFR1,FOS,FOXO1,JUN,MAP2K1,RB1,RPS6KB1,SNAI2,SRC,STAT3
NOTCH1	1.011	transcription regulator		-0.086	2.28e-06	CDKN1B,EGFR,ERBB2,FOS,RB1
WT1		transcription regulator		-0.068	4.52e-05	EGFR,ERBB2,FGFR1,SNAI2
CREB1		transcription regulator		-0.066	0.00131	FOS,JUN,RB1,STAT3
KLF2		transcription regulator		0	1.66e-05	CAV1,ITGA4,ITGB3,STAT3
STAT3	-1.279	transcription regulator		0.115	0.00148	CDKN1B,FOS,SNAI2,STAT3	9 (7)
CEBPB		transcription regulator		0.152	0.000428	CDKN1B,FOS,JUN,STAT3	8 (4)
JUN	-1.546	transcription regulator		0.311	1.9e-06	CAV1,CDKN1B,EGFR,FOS,JUN,SNAI2	11 (6)
SMAD4		transcription regulator		0.391	1.6e-06	CDKN1B,EGFR,ERBB2,FOS,SNAI2	6 (2)
TCF4		transcription regulator		0.447	7.98e-07	FOS,FOXO1,JUN,RPS6KB1,SNAI2,STAT3
FOXM1		transcription regulator		0.707	1.18e-09	CAV1,CDKN1B,FOS,JUN,SNAI2,STAT3	8 (6)
CDKN2A		transcription regulator		0.72	1.46e-07	CDKN1B,FGFR1,FOS,ITGB3,JUN,RB1	10 (2)
TP63		transcription regulator		1.285	7.98e-07	BAD,CDKN1B,EGFR,FOS,ITGA4,SNAI2
STAT1	-1.155	transcription regulator		1.387	4.66e-07	BAD,CDKN1B,FOS,FOXO1,JUN,STAT3
RELA		transcription regulator		1.732	2.78e-05	CAV1,CDKN1B,ERBB2,FOS,JUN	8 (2)
BRCA1	1.029	transcription regulator		1.87	3.87e-07	CDKN1B,EGFR,FOXO1,RB1,SNAI2
SP3		transcription regulator			2.17e-08	CDKN1B,EGFR,FOS,JUN,SRC,STAT3
FOXC1		transcription regulator			8.59e-07	FOXO1,ITGB3,SNAI2
SP4		transcription regulator			2.03e-06	CDKN1B,EGFR,STAT3
RING1		transcription regulator			2.16e-06	FOS,JUN
VAV1		transcription regulator			2.49e-06	CDKN1B,FOS,JUN	7 (6)
HDAC1	1.109	transcription regulator			2.6e-06	CDKN1B,EGFR,FOS,SNAI2,STAT3	8 (6)
JUNB		transcription regulator			3.76e-06	CAV1,CDKN1B,ITGB3,SNAI2
DACH1		transcription regulator			5.46e-06	FGFR1,FOS,JUN
TOX		transcription regulator			7.21e-06	CDKN1B,FOXO1
ILF2		transcription regulator			7.21e-06	EGFR,FOS
TWIST1	1.048	transcription regulator			1.02e-05	FOS,FOXO1,ITGB3,SNAI2
ATF4		transcription regulator			1.02e-05	CDKN1B,JUN,SNAI2,STAT3
CBL		transcription regulator			1.21e-05	EGFR,ERBB2,FOS
ELK1		transcription regulator			1.6e-05	CDKN1B,FOS,JUN
CUX1		transcription regulator			1.87e-05	CDKN1B,ERBB2,SNAI2
SHOX		transcription regulator			2.59e-05	CDKN1B,RB1
YBX3		transcription regulator			2.59e-05	ERBB2,JUN
SPDEF		transcription regulator			2.73e-05	EGFR,FGFR1,SNAI2
ETS2		transcription regulator			3.24e-05	ERBB2,FOS,JUN
EPAS1	-1.024	transcription regulator			3.37e-05	CAV1,EGFR,FOS,ITGB3
FOSL1		transcription regulator			3.66e-05	FOS,JUN,SNAI2
RBL1		transcription regulator			3.81e-05	CDKN1B,FOS,RB1
IFI16		transcription regulator			3.81e-05	BAD,CDKN1B,MAP2K1
ELK3		transcription regulator			3.95e-05	ERBB2,FOS
NCOA6		transcription regulator			3.95e-05	CDKN1B,FOS
REL		transcription regulator			4.74e-05	FOS,JUN,SNAI2,STAT3
SMAD3		transcription regulator			5.48e-05	FOS,JUN,SNAI2,STAT3	9 (8)
ILF3		transcription regulator			6.53e-05	EGFR,FOS
GTF2I		transcription regulator			6.53e-05	CDKN1B,FOS
ATF2		transcription regulator			6.74e-05	FOS,JUN,SNAI2	7 (3)
YBX1		transcription regulator			6.96e-05	EGFR,FGFR1,FOS
SPI1		transcription regulator			7.2e-05	FOS,FOXO1,ITGA4,JUN
CEBPD		transcription regulator			8.13e-05	CDKN1B,FOS,RB1	6 (4)
HOXA11		transcription regulator			8.6e-05	CDKN1B,EGFR
YY1		transcription regulator			8.79e-05	EGFR,ERBB2,FOS,SRC
GFI1		transcription regulator			9.43e-05	CDKN1B,JUN,RB1
KLF10		transcription regulator			9.74e-05	CDKN1B,EGFR
DNAJB6		transcription regulator			9.74e-05	CDKN1B,SNAI2
COPS5		transcription regulator			0.000122	CDKN1B,STAT3
DDIT3		transcription regulator			0.000138	FOXO1,SNAI2,STAT3
TGFB1I1		transcription regulator			0.000165	CDKN1B,FOS	2 (3)
PAX2		transcription regulator			0.000165	ERBB2,ITGB3
HTATIP2		transcription regulator			0.000181	EGFR,FOS
ETV1		transcription regulator			0.000197	ERBB2,ITGB3
EBF1		transcription regulator			0.000206	FOXO1,MAP2K1,RPS6KB1
VHL		transcription regulator			0.00021	CAV1,CDKN1B,EGFR
KDM5B		transcription regulator			0.000215	CAV1,CDKN1B,ERBB2
YAP1	1.071	transcription regulator			0.000234	EGFR,FOS,SNAI2
RBPJ		transcription regulator			0.000259	CDKN1B,FOS,JUN	4 (3)
IKZF1		transcription regulator			0.000275	CDKN1B,FGFR1,FOXO1
HMGA1		transcription regulator			0.000281	CAV1,FOS,STAT3
MEF2A		transcription regulator			0.000331	FOS,JUN
EGR2		transcription regulator			0.00034	ERBB2,FOS,JUN
PML		transcription regulator			0.00034	EGFR,MAP2K1,SNAI2
NOSTRIN		transcription regulator			0.000352	CAV1,ITGB3
HLX		transcription regulator			0.000375	JUN,RB1
TEAD4		transcription regulator			0.000422	FGFR1,JUN
ETV4		transcription regulator			0.000422	CAV1,ERBB2
MEN1		transcription regulator			0.000552	CDKN1B,FOS	2 (3)
EED		transcription regulator			0.000552	CDKN1B,EGFR
GTF2IRD1		transcription regulator			0.00058	FOS,STAT3
MYOD1		transcription regulator			0.000581	MAP2K1,RB1,SRC
ATF1		transcription regulator			0.000609	FOS,JUN
ID3		transcription regulator			0.000654	CDKN1B,FOXO1,ITGB3
NOTCH2		transcription regulator			0.000762	CDKN1B,EGFR
ETS1		transcription regulator			0.000852	CAV1,ERBB2,ITGB3
DACH2		transcription regulator			0.000873	CDKN1B
TBX18		transcription regulator			0.000873	SNAI2
FANK1		transcription regulator			0.000873	JUN
TAX1BP3		transcription regulator			0.000873	FOS
NKX3-1		transcription regulator			0.00101	FOS,STAT3
NOTCH3		transcription regulator			0.00108	CDKN1B,SNAI2
FOXC2		transcription regulator			0.00108	CDKN1B,ITGB3
NCOR2		transcription regulator			0.00112	FOS,JUN	2 (2)
SNAI2	1.464	transcription regulator			0.00128	SNAI2,STAT3
MEF2D		transcription regulator			0.00132	FOS,JUN
SOX9	-1.101	transcription regulator			0.00164	FOS,SNAI2
NFKB1		transcription regulator			0.00166	EGFR,FOS,RPS6KB1
NFATC3		transcription regulator			0.00168	FOS,JUN
ZFAT		transcription regulator			0.00174	FOXO1
ZBTB49		transcription regulator			0.00174	RB1
SIX6		transcription regulator			0.00174	CDKN1B
BORCS8-MEF2B		transcription regulator			0.00174	JUN
POU4F3		transcription regulator			0.00174	FOS
NPAS3		transcription regulator			0.00174	FGFR1
UBE2V1		transcription regulator			0.00174	FOS
MYCN		transcription regulator			0.00181	CAV1,CDKN1B,EGFR
MDM2		transcription regulator			0.00188	CDKN1B,SNAI2
TFAP2C		transcription regulator			0.00193	EGFR,ERBB2
GATA1		transcription regulator			0.00201	CDKN1B,ITGB3,SRC
MTPN		transcription regulator			0.0023	FOS,JUN
DDX54		transcription regulator			0.00262	ERBB2
ELL		transcription regulator			0.00262	FOS
PSMC5		transcription regulator			0.00262	CDKN1B
ARID1B		transcription regulator			0.00262	FOS
Tardbp		transcription regulator			0.00262	FGFR1
VSX2		transcription regulator			0.00262	CDKN1B
TRERF1		transcription regulator			0.00262	CDKN1B
BTG1		transcription regulator			0.00262	JUN
ZFP36		transcription regulator			0.00264	FOS,JUN
POU2F2		transcription regulator			0.00282	JUN,STAT3
TCF7L2		transcription regulator			0.00284	CDKN1B,EGFR,SNAI2
POU5F1		transcription regulator			0.00299	BAD,SNAI2,SRC
HDAC3	1.136	transcription regulator			0.00301	CDKN1B,FOS	2 (2)
FOXO4		transcription regulator			0.00301	CAV1,CDKN1B
EHF		transcription regulator			0.00301	CDKN1B,ERBB2
ATF3		transcription regulator			0.00307	JUN,STAT3
SOX11		transcription regulator			0.00313	CAV1,ITGA4
ETV5		transcription regulator			0.0032	CAV1,SNAI2
ZNF467		transcription regulator			0.00349	FOS
KLF7		transcription regulator			0.00349	CDKN1B
UHRF1		transcription regulator			0.00349	RB1
LRRFIP1		transcription regulator			0.00349	EGFR
TBPL1		transcription regulator			0.00349	FOS
TFAP2A		transcription regulator			0.0036	EGFR,ERBB2
NFATC1		transcription regulator			0.00367	CDKN1B,ITGB3
EZH2	1.129	transcription regulator			0.00368	CDKN1B,EGFR,ERBB2
SIRT1		transcription regulator			0.00388	CDKN1B,FOXO1,STAT3
FOXK2	1.099	transcription regulator			0.00436	CDKN1B
ZMIZ2		transcription regulator			0.00436	JUN
JDP2		transcription regulator			0.00436	JUN
ZIC1		transcription regulator			0.00436	CDKN1B
ZBTB46		transcription regulator			0.00436	STAT3
KIDINS220		transcription regulator			0.00436	FOS
CITED1		transcription regulator			0.00436	ERBB2
HIVEP2		transcription regulator			0.00436	FOS
RUNX2		transcription regulator			0.00492	CDKN1B,SNAI2
ARNT		transcription regulator			0.005	CAV1,ITGB3
SNAI1		transcription regulator			0.005	FOS,SNAI2
KLF17		transcription regulator			0.00523	RB1
MAGED1		transcription regulator			0.00523	JUN
AATF		transcription regulator			0.00523	JUN
MYB		transcription regulator			0.00558	JUN,SNAI2
KLF11		transcription regulator			0.00558	CAV1,ITGB3
KDM5A		transcription regulator			0.00566	CDKN1B,RPS6KB1
MEF2C		transcription regulator			0.00583	FOS,JUN
ARID5A		transcription regulator			0.00609	STAT3
Elf5		transcription regulator			0.00609	ERBB2
NFKBIA	-1.033	transcription regulator			0.00628	ERBB2,FOS,JUN
CEBPA		transcription regulator			0.00669	FOS,FOXO1,JUN	4 (2)
ZNF382		transcription regulator			0.00696	STAT3
EMX2		transcription regulator			0.00696	EGFR
TBL1X		transcription regulator			0.00696	CDKN1B
ONECUT2		transcription regulator			0.00696	EGFR
PBX2		transcription regulator			0.00696	FOS
RBFOX2		transcription regulator			0.00696	SRC
CDX2		transcription regulator			0.00699	CAV1,JUN
NCOA1	1.073	transcription regulator			0.00718	FOS,RB1
SMAD7		transcription regulator			0.00747	CDKN1B,FOXO1
PRRX1		transcription regulator			0.00783	FOS
SPZ1		transcription regulator			0.00783	SNAI2
HINFP		transcription regulator			0.00783	RB1
ZIC2		transcription regulator			0.00783	CDKN1B
HNF4A		transcription regulator			0.0083	BAD,CAV1,CDKN1B,FOXO1,JUN,SNAI2
MED1	-1.11	transcription regulator			0.00835	ERBB2,FOXO1
ZGPAT		transcription regulator			0.0087	EGFR
HOXB5		transcription regulator			0.0087	ITGB3
PA2G4		transcription regulator			0.0087	ERBB2
PIAS2		transcription regulator			0.00956	FOS
CCNT1		transcription regulator			0.00956	CDKN1B
Ncoa6		transcription regulator			0.00956	FOS
SMARCB1		transcription regulator			0.00972	ERBB2,FOS
FOXF1		transcription regulator			0.0104	ITGB3
LMO4		transcription regulator			0.0104	ALK
PAX4		transcription regulator			0.0104	SNAI2
HOXA10		transcription regulator			0.0107	EGFR,ITGB3
SOX5		transcription regulator			0.0113	CDKN1B
HIF3A		transcription regulator			0.0113	STAT3
TLE1		transcription regulator			0.0113	FOS
ELK4		transcription regulator			0.0113	FOS
LMX1A		transcription regulator			0.0113	CDKN1B
ID4		transcription regulator			0.0113	CDKN1B
PDX1		transcription regulator			0.0116	FGFR1,JUN
FOS	1.667	transcription regulator			0.0117	FOS,JUN,SNAI2
ID2		transcription regulator			0.012	FOXO1,ITGB3
TFAP2B		transcription regulator			0.0122	ERBB2
HNRNPD		transcription regulator			0.0122	FOS
NFATC2		transcription regulator			0.013	JUN,SRC
APBB1		transcription regulator			0.013	EGFR
MAZ		transcription regulator			0.013	CAV1
HOXB4		transcription regulator			0.013	ITGB3
SP2		transcription regulator			0.013	FOS
GATA4		transcription regulator			0.0131	FOS,JUN
ARNT2		transcription regulator			0.0137	EGFR,ITGB3
MESP1		transcription regulator			0.0139	SNAI2
HDAC9		transcription regulator			0.0139	JUN
BHLHA15		transcription regulator			0.0139	STAT3
SIM1		transcription regulator			0.0145	EGFR,ITGB3
MESP2		transcription regulator			0.0147	SNAI2
PHB2		transcription regulator			0.0147	STAT3
GLIS2		transcription regulator			0.0156	SNAI2
GFI1B		transcription regulator			0.0156	FOXO1
YY2		transcription regulator			0.0156	FOS
ACTN4		transcription regulator			0.0156	FOS
STAT4	-1.069	transcription regulator			0.0162	BAD,CDKN1B
SMARCA4		transcription regulator			0.0163	CDKN1B,FOS,JUN
SIRT2		transcription regulator			0.0165	CDKN1B
KCNIP3		transcription regulator			0.0165	FOS
CCNH		transcription regulator			0.0165	CTBP2
PRDM1		transcription regulator			0.0169	FOS,ITGA4
SP100		transcription regulator			0.0173	FOS
HOXD3		transcription regulator			0.0173	ITGB3
NAB2		transcription regulator			0.0173	FOS
MITF		transcription regulator			0.0179	FOS,ITGA4
WDR5		transcription regulator			0.0182	ERBB2
SRA1		transcription regulator			0.0182	CAV1
BCOR		transcription regulator			0.0182	CDKN1B
SIM2		transcription regulator			0.0182	SNAI2
SMARCE1		transcription regulator			0.0182	FOS
SCX		transcription regulator			0.0182	SNAI2
IKZF3		transcription regulator			0.0182	CDKN1B
GATA3	1.038	transcription regulator			0.0186	FOS,RPS6KB1
LMX1B		transcription regulator			0.0199	CDKN1B
ELF5		transcription regulator			0.0199	SNAI2
MECOM		transcription regulator			0.0207	ITGB3
KLF4	1.015	transcription regulator			0.0222	CDKN1B,SNAI2
RCAN1		transcription regulator			0.0225	FOS
MTA2		transcription regulator			0.0225	JUN
ZBTB7A		transcription regulator			0.0225	FOS
PSMD10		transcription regulator			0.0225	CDKN1B
TAF4B		transcription regulator			0.0225	JUN
HTT		transcription regulator			0.0227	FGFR1,FOS,JUN
NOTCH4		transcription regulator			0.0233	CDKN1B
ATOH1		transcription regulator			0.0233	CDKN1B
TLX1		transcription regulator			0.0242	ERBB2
HMGN1		transcription regulator			0.0242	FOS
TAF6		transcription regulator			0.0242	JUN
BATF		transcription regulator			0.0242	ITGA4
ELF1		transcription regulator			0.025	ERBB2
SUB1		transcription regulator			0.025	FOS
HOXA7		transcription regulator			0.025	EGFR
STAT5B		transcription regulator			0.0254	EGFR,FOS
STAT5A	-1.287	transcription regulator			0.0257	CDKN1B,FOS
TCF7L1		transcription regulator			0.0259	JUN
ELF3		transcription regulator			0.0267	ERBB2
MYOG		transcription regulator			0.0267	FOS
SOX10		transcription regulator			0.0267	FOS
PBX1		transcription regulator			0.0267	STAT3
VAV2		transcription regulator			0.0267	FOS
TARDBP		transcription regulator			0.0276	RPS6KB1
NFATC4		transcription regulator			0.0284	CDKN1B
SOX17		transcription regulator			0.0293	FOS
MEIS1		transcription regulator			0.0293	FOS
TFDP1		transcription regulator			0.0301	FGFR1
FOSB		transcription regulator			0.031	FOS
NPM1		transcription regulator			0.0318	ALK
MTDH		transcription regulator			0.0318	CDKN1B
HSF2		transcription regulator			0.0318	JUN
CYLD		transcription regulator			0.0327	JUN
TWIST2		transcription regulator			0.0327	SNAI2
TFAP4		transcription regulator			0.0335	FOS
CARM1		transcription regulator			0.0335	FOS
MEOX2		transcription regulator			0.0335	ITGB3
TCF3		transcription regulator			0.0342	FOXO1,JUN
FOXP1		transcription regulator			0.0344	JUN
PPARGC1A		transcription regulator			0.0351	EGFR,ERBB2
BCL3		transcription regulator			0.036	JUN
SRF		transcription regulator			0.0362	FOS,JUN
HDAC6	1.057	transcription regulator			0.0369	JUN
GABPA		transcription regulator			0.0369	RB1
EGR3		transcription regulator			0.0377	JUN
PAX5		transcription regulator			0.0377	CDKN1B
HNRNPK		transcription regulator			0.0386	RB1
TCF7		transcription regulator			0.0386	FOS
SQSTM1		transcription regulator			0.0394	JUN
MTA1		transcription regulator			0.0402	STAT3
KAT2B		transcription regulator			0.0402	RB1
TOB1		transcription regulator			0.0411	CDKN1B
HOXA3		transcription regulator			0.0419	ITGA4
NRL		transcription regulator			0.0428	SRC
TSC22D3		transcription regulator			0.0436	CDKN1B
CEBPE		transcription regulator			0.0453	CDKN1B
BACH2		transcription regulator			0.0469	FOXO1

## Sheet: DCIS.com_Canonical Pathways
Ingenuity Canonical Pathways	-log(p-value)	Ratio	z-score	Molecules
EGF Signaling	13.7	0.125	-1.134	EGFR,FOS,JUN,MAP2K1,RPS6KB1,SRC,STAT3
IGF-1 Signaling	11.7	0.0667	-0.816	BAD,FOS,FOXO1,JUN,MAP2K1,RPS6KB1,STAT3
Pancreatic Adenocarcinoma Signaling	11.5	0.0636	-0.816	BAD,CDKN1B,EGFR,ERBB2,MAP2K1,RB1,STAT3
Agrin Interactions at Neuromuscular Junction	10.4	0.0769	-1.633	EGFR,ERBB2,ITGA4,ITGB3,JUN,SRC
PDGF Signaling	10.1	0.069	-0.816	CAV1,FOS,JUN,MAP2K1,SRC,STAT3
IL-8 Signaling	9.69	0.035	-1.134	EGFR,FOS,ITGB3,JUN,MAP2K1,RPS6KB1,SRC
UVC-Induced MAPK Signaling	9.22	0.098	-0.447	EGFR,FOS,JUN,MAP2K1,SRC
PI3K/AKT Signaling	9	0.0455	-1.342	BAD,CDKN1B,FOXO1,ITGA4,MAP2K1,RPS6KB1
Colorectal Cancer Metastasis Signaling	8.97	0.0276	-1.134	BAD,EGFR,FOS,JUN,MAP2K1,SRC,STAT3
Regulation of Cellular Mechanics by Calpain Protease	8.65	0.0758	-2.236	CDKN1B,EGFR,ITGA4,RB1,SRC
ERK5 Signaling	8.45	0.0694	-1.342	BAD,EGFR,FOS,RPS6KB1,SRC
ERK/MAPK Signaling	7.99	0.0309	-0.816	BAD,FOS,ITGA4,MAP2K1,SRC,STAT3
HGF Signaling	7.48	0.0446	-0.447	FOS,ITGA4,JUN,MAP2K1,STAT3
Cholecystokinin/Gastrin-mediated Signaling	7.35	0.042	-0.447	EGFR,FOS,JUN,MAP2K1,SRC
Opioid Signaling Pathway	7.33	0.024	-0.447	BAD,CDKN1B,FOS,MAP2K1,RPS6KB1,SRC
p70S6K Signaling	7.15	0.0385	-1.342	BAD,EGFR,MAP2K1,RPS6KB1,SRC
STAT3 Pathway	7.07	0.037	-0.447	EGFR,FGFR1,MAP2K1,SRC,STAT3
Ovarian Cancer Signaling	7	0.0357	-0.447	EGFR,MAP2K1,RB1,RPS6KB1,SRC
GNRH Signaling	6.54	0.0289	-0.447	EGFR,FOS,JUN,MAP2K1,SRC
B Cell Receptor Signaling	6.38	0.0269	-0.447	BAD,FOXO1,JUN,MAP2K1,RPS6KB1
Estrogen-Dependent Breast Cancer Signaling	6.35	0.0533	-1	EGFR,FOS,JUN,SRC
FLT3 Signaling in Hematopoietic Progenitor Cells	6.15	0.0476	-1	BAD,MAP2K1,RPS6KB1,STAT3
Integrin Signaling	6.07	0.0233	-0.447	CAV1,ITGA4,ITGB3,MAP2K1,SRC
Acute Myeloid Leukemia Signaling	6.03	0.0444	-1	BAD,MAP2K1,RPS6KB1,STAT3
Rac Signaling	5.65	0.0357	-1	ITGA4,JUN,MAP2K1,RPS6KB1
Cardiac Hypertrophy Signaling (Enhanced)	5.63	0.0123	-0.816	FGFR1,ITGA4,JUN,MAP2K1,RPS6KB1,STAT3
Systemic Lupus Erythematosus In T Cell Signaling Pathway	5.13	0.0149	-1.342	FOS,JUN,MAP2K1,RPS6KB1,STAT3
Tec Kinase Signaling	4.98	0.0242	-1	FOS,ITGA4,SRC,STAT3
Cdc42 Signaling	4.96	0.024	-1	FOS,ITGA4,JUN,SRC
Ephrin Receptor Signaling	4.83	0.0222	-1	ITGA4,MAP2K1,SRC,STAT3
Thrombin Signaling	4.57	0.0191	-1	EGFR,MAP2K1,RPS6KB1,SRC
Neuregulin Signaling	14.2	0.0833	-0.378	BAD,CDKN1B,EGFR,ERBB2,ITGA4,MAP2K1,RPS6KB1,SRC
ErbB Signaling	12	0.0737	0	EGFR,ERBB2,FOS,FOXO1,JUN,MAP2K1,RPS6KB1
UVB-Induced MAPK Signaling	11.4	0.113	0	BAD,EGFR,FOS,JUN,MAP2K1,RPS6KB1
IL-3 Signaling	10.3	0.075	0	BAD,FOS,FOXO1,JUN,MAP2K1,STAT3
Non-Small Cell Lung Cancer Signaling	8.39	0.0676	0	BAD,EGFR,ERBB2,MAP2K1,RB1
Thrombopoietin Signaling	6.63	0.0625	0	FOS,JUN,MAP2K1,STAT3
CD40 Signaling	6.57	0.0606	0	FOS,JUN,MAP2K1,STAT3
Chemokine Signaling	6.23	0.05	0	FOS,JUN,MAP2K1,SRC
JAK/Stat Signaling	6.21	0.0494	0	FOS,JUN,MAP2K1,STAT3
Prolactin Signaling	6.19	0.0488	0	FOS,JUN,MAP2K1,STAT3
RANK Signaling in Osteoclasts	6.05	0.0449	0	FOS,JUN,MAP2K1,SRC
Endocannabinoid Developing Neuron Pathway	5.59	0.0345	0	CDKN1B,MAP2K1,SRC,STAT3
Apelin Endothelial Signaling Pathway	5.59	0.0345	0	FOS,JUN,MAP2K1,RPS6KB1
IL-6 Signaling	5.44	0.0317	0	FOS,JUN,MAP2K1,STAT3
Insulin Receptor Signaling	5.26	0.0286	0	BAD,FOXO1,MAP2K1,RPS6KB1
Acute Phase Response Signaling	4.84	0.0223	0	FOS,JUN,MAP2K1,STAT3
ILK Signaling	4.72	0.0208	0	FOS,ITGB3,JUN,SNAI2
Signaling by Rho Family GTPases	4.31	0.0164	0	FOS,ITGA4,JUN,MAP2K1
Glioblastoma Multiforme Signaling	10.3	0.0422	0.378	CDKN1B,EGFR,FOXO1,MAP2K1,RB1,RPS6KB1,SRC
ErbB2-ErbB3 Signaling	13.1	0.106	0.447	BAD,CDKN1B,ERBB2,FOXO1,JUN,MAP2K1,STAT3
14-3-3-mediated Signaling	11.1	0.0547	0.447	BAD,CDKN1B,FOS,FOXO1,JUN,MAP2K1,SRC
Aryl Hydrocarbon Receptor Signaling	6.95	0.035	0.447	CDKN1B,FOS,JUN,RB1,SRC
Endocannabinoid Cancer Inhibition Pathway	6.93	0.0347	0.447	BAD,CDKN1B,MAP2K1,SNAI2,SRC
PTEN Signaling	13.2	0.0635	0.707	BAD,CDKN1B,EGFR,FGFR1,FOXO1,ITGA4,MAP2K1,RPS6KB1
Ceramide Signaling	6.05	0.0449	1	BAD,FOS,JUN,MAP2K1
Molecular Mechanisms of Cancer	10.9	0.023	#NUM!	BAD,CDKN1B,FOS,FOXO1,ITGA4,JUN,MAP2K1,RB1,SRC
HER-2 Signaling in Breast Cancer	10.2	0.0706	#NUM!	BAD,CDKN1B,EGFR,ERBB2,FOXO1,ITGB3
IL-15 Production	9.22	0.0496	#NUM!	ALK,EGFR,ERBB2,FGFR1,MAP2K1,SRC
Caveolar-mediated Endocytosis Signaling	8.42	0.0685	#NUM!	CAV1,EGFR,ITGA4,ITGB3,SRC
Erythropoietin Signaling	8.3	0.0649	#NUM!	FOS,JUN,MAP2K1,RPS6KB1,SRC
Prostate Cancer Signaling	7.91	0.0543	#NUM!	BAD,CDKN1B,FOXO1,MAP2K1,RB1
Role of Osteoblasts, Osteoclasts and Chondrocytes in Rheumatoid Arthritis	7.65	0.0271	#NUM!	BAD,FOS,FOXO1,ITGB3,JUN,SRC
Sperm Motility	7.65	0.0271	#NUM!	ALK,EGFR,ERBB2,FGFR1,MAP2K1,SRC
Chronic Myeloid Leukemia Signaling	7.64	0.0481	#NUM!	BAD,CDKN1B,CTBP2,MAP2K1,RB1
Adipogenesis pathway	7.09	0.0373	#NUM!	CTBP2,FGFR1,FOXO1,RB1,RPS6KB1
Regulation of the Epithelial-Mesenchymal Transition Pathway	6.29	0.0258	#NUM!	EGFR,FGFR1,MAP2K1,SNAI2,STAT3
IL-7 Signaling Pathway	6.25	0.0506	#NUM!	BAD,CDKN1B,FOXO1,JUN
IL-17A Signaling in Gastric Cells	5.92	0.12	#NUM!	EGFR,FOS,JUN
FAK Signaling	5.91	0.0417	#NUM!	EGFR,ITGA4,MAP2K1,SRC
Bladder Cancer Signaling	5.9	0.0412	#NUM!	EGFR,ERBB2,MAP2K1,RB1
UVA-Induced MAPK Signaling	5.88	0.0408	#NUM!	EGFR,FOS,JUN,RPS6KB1
VEGF Signaling	5.83	0.0396	#NUM!	BAD,FOXO1,MAP2K1,SRC
Virus Entry via Endocytic Pathways	5.71	0.037	#NUM!	CAV1,ITGA4,ITGB3,SRC
Renin-Angiotensin Signaling	5.54	0.0336	#NUM!	FOS,JUN,MAP2K1,STAT3
Role of Tissue Factor in Cancer	5.51	0.0331	#NUM!	EGFR,ITGB3,RPS6KB1,SRC
P2Y Purigenic Receptor Signaling Pathway	5.41	0.0312	#NUM!	FOS,ITGB3,JUN,MAP2K1
Role of Macrophages, Fibroblasts and Endothelial Cells in Rheumatoid Arthritis	5.27	0.016	#NUM!	FOS,JUN,MAP2K1,SRC,STAT3
Epithelial Adherens Junction Signaling	5.11	0.0261	#NUM!	EGFR,FGFR1,SNAI2,SRC
Melanoma Signaling	4.97	0.0588	#NUM!	BAD,MAP2K1,RB1
CXCR4 Signaling	4.95	0.0238	#NUM!	FOS,JUN,MAP2K1,SRC
CD27 Signaling in Lymphocytes	4.91	0.0566	#NUM!	FOS,JUN,MAP2K1
T Cell Exhaustion Signaling Pathway	4.87	0.0227	#NUM!	FOS,FOXO1,JUN,STAT3
Sertoli Cell-Sertoli Cell Junction Signaling	4.77	0.0215	#NUM!	ITGA4,JUN,MAP2K1,SRC
CNTF Signaling	4.73	0.0492	#NUM!	MAP2K1,RPS6KB1,STAT3
Endometrial Cancer Signaling	4.73	0.0492	#NUM!	BAD,ERBB2,MAP2K1
IL-2 Signaling	4.71	0.0484	#NUM!	FOS,JUN,MAP2K1
RAR Activation	4.7	0.0206	#NUM!	FOS,JUN,MAP2K1,SRC
Gap Junction Signaling	4.66	0.0201	#NUM!	CAV1,EGFR,MAP2K1,SRC
Cell Cycle: G1/S Checkpoint Regulation	4.61	0.0448	#NUM!	CDKN1B,FOXO1,RB1
IL-10 Signaling	4.57	0.0435	#NUM!	FOS,JUN,STAT3
SPINK1 General Cancer Pathway	4.55	0.0429	#NUM!	EGFR,MAP2K1,STAT3
Growth Hormone Signaling	4.51	0.0417	#NUM!	FOS,RPS6KB1,STAT3
Leptin Signaling in Obesity	4.46	0.04	#NUM!	FOXO1,MAP2K1,STAT3
GDNF Family Ligand-Receptor Interactions	4.42	0.039	#NUM!	FOS,JUN,MAP2K1
Neurotrophin/TRK Signaling	4.42	0.039	#NUM!	FOS,JUN,MAP2K1
Antiproliferative Role of Somatostatin Receptor 2	4.41	0.0385	#NUM!	CDKN1B,MAP2K1,SRC
Reelin Signaling in Neurons	4.39	0.038	#NUM!	ITGA4,ITGB3,SRC
Renal Cell Carcinoma Signaling	4.36	0.037	#NUM!	FOS,JUN,MAP2K1
LPS-stimulated MAPK Signaling	4.33	0.0361	#NUM!	FOS,JUN,MAP2K1
FGF Signaling	4.3	0.0353	#NUM!	FGFR1,MAP2K1,STAT3
Regulation of IL-2 Expression in Activated and Anergic T Lymphocytes	4.24	0.0337	#NUM!	FOS,JUN,MAP2K1
Melanocyte Development and Pigmentation Signaling	4.15	0.0316	#NUM!	MAP2K1,RPS6KB1,SRC
TGF-β Signaling	4.14	0.0312	#NUM!	FOS,JUN,MAP2K1
p53 Signaling	4.11	0.0306	#NUM!	JUN,RB1,SNAI2
Sumoylation Pathway	4.05	0.0291	#NUM!	CTBP2,FOS,JUN
PPAR Signaling	4.04	0.0288	#NUM!	FOS,JUN,MAP2K1
T Cell Receptor Signaling	4.01	0.0283	#NUM!	FOS,JUN,MAP2K1
Telomerase Signaling	3.99	0.0278	#NUM!	EGFR,MAP2K1,RB1
Paxillin Signaling	3.96	0.0273	#NUM!	ITGA4,ITGB3,SRC
Glioma Signaling	3.95	0.027	#NUM!	EGFR,MAP2K1,RB1
CD28 Signaling in T Helper Cells	3.84	0.0248	#NUM!	FOS,JUN,MAP2K1
G Beta Gamma Signaling	3.83	0.0246	#NUM!	CAV1,EGFR,SRC
Gαi Signaling	3.8	0.024	#NUM!	CAV1,SRC,STAT3
Glucocorticoid Receptor Signaling	3.77	0.0119	#NUM!	FOS,JUN,MAP2K1,STAT3
Gα12/13 Signaling	3.74	0.0229	#NUM!	JUN,MAP2K1,SRC
IL-12 Signaling and Production in Macrophages	3.72	0.0226	#NUM!	FOS,JUN,MAP2K1
Estrogen Receptor Signaling	3.68	0.0219	#NUM!	CTBP2,MAP2K1,SRC
PI3K Signaling in B Lymphocytes	3.67	0.0217	#NUM!	FOS,JUN,MAP2K1
Antiproliferative Role of TOB in T Cell Signaling	3.65	0.0769	#NUM!	CDKN1B,RB1
Estrogen-mediated S-phase Entry	3.65	0.0769	#NUM!	CDKN1B,RB1
Corticotropin Releasing Hormone Signaling	3.61	0.0207	#NUM!	FOS,JUN,MAP2K1
Relaxin Signaling	3.57	0.02	#NUM!	FOS,JUN,MAP2K1
TNFR2 Signaling	3.52	0.0667	#NUM!	FOS,JUN
Regulation of eIF4 and p70S6K Signaling	3.5	0.019	#NUM!	ITGA4,MAP2K1,RPS6KB1
4-1BB Signaling in T Lymphocytes	3.47	0.0625	#NUM!	JUN,MAP2K1
HMGB1 Signaling	3.44	0.0181	#NUM!	FOS,JUN,MAP2K1
IL-17A Signaling in Fibroblasts	3.39	0.0571	#NUM!	FOS,JUN
Role of NFAT in Regulation of the Immune Response	3.32	0.0165	#NUM!	FOS,JUN,MAP2K1
Docosahexaenoic Acid (DHA) Signaling	3.3	0.0513	#NUM!	BAD,FOXO1
April Mediated Signaling	3.3	0.0513	#NUM!	FOS,JUN
Endothelin-1 Signaling	3.28	0.016	#NUM!	FOS,JUN,SRC
Production of Nitric Oxide and Reactive Oxygen Species in Macrophages	3.27	0.0159	#NUM!	FOS,JUN,MAP2K1
NRF2-mediated Oxidative Stress Response	3.26	0.0157	#NUM!	FOS,JUN,MAP2K1
B Cell Activating Factor Signaling	3.25	0.0488	#NUM!	FOS,JUN
MIF Regulation of Innate Immunity	3.23	0.0476	#NUM!	FOS,JUN
Adrenomedullin signaling pathway	3.21	0.0152	#NUM!	BAD,FOS,MAP2K1
Oncostatin M Signaling	3.21	0.0465	#NUM!	MAP2K1,STAT3
Leukocyte Extravasation Signaling	3.21	0.0151	#NUM!	ITGA4,ITGB3,SRC
iNOS Signaling	3.17	0.0444	#NUM!	FOS,JUN
AMPK Signaling	3.12	0.0141	#NUM!	FOXO1,RPS6KB1,SRC
TNFR1 Signaling	3.08	0.04	#NUM!	FOS,JUN
cAMP-mediated signaling	3.04	0.0132	#NUM!	MAP2K1,SRC,STAT3
Cardiac Hypertrophy Signaling	2.97	0.0124	#NUM!	JUN,MAP2K1,RPS6KB1
Cancer Drug Resistance By Drug Efflux	2.95	0.0345	#NUM!	FOXO1,MAP2K1
Phospholipase C Signaling	2.89	0.0117	#NUM!	ITGA4,MAP2K1,SRC
IL-17A Signaling in Airway Cells	2.85	0.0308	#NUM!	MAP2K1,STAT3
G-Protein Coupled Receptor Signaling	2.82	0.011	#NUM!	MAP2K1,SRC,STAT3
GM-CSF Signaling	2.78	0.0282	#NUM!	MAP2K1,STAT3
IL-15 Signaling	2.76	0.0278	#NUM!	MAP2K1,STAT3
Small Cell Lung Cancer Signaling	2.76	0.0278	#NUM!	CDKN1B,RB1
Sirtuin Signaling Pathway	2.73	0.0103	#NUM!	FOXO1,JUN,STAT3
Angiopoietin Signaling	2.72	0.0263	#NUM!	BAD,FOXO1
Toll-like Receptor Signaling	2.72	0.0263	#NUM!	FOS,JUN
Macropinocytosis Signaling	2.71	0.026	#NUM!	ITGB3,SRC
VDR/RXR Activation	2.7	0.0256	#NUM!	CDKN1B,FOXO1
IL-17 Signaling	2.66	0.0247	#NUM!	JUN,MAP2K1
Cyclins and Cell Cycle Regulation	2.66	0.0247	#NUM!	CDKN1B,RB1
NF-κB Activation by Viruses	2.64	0.0241	#NUM!	ITGA4,ITGB3
Synaptogenesis Signaling Pathway	2.64	0.00958	#NUM!	BAD,RPS6KB1,SRC
VEGF Family Ligand-Receptor Interactions	2.62	0.0235	#NUM!	FOS,MAP2K1
BMP signaling pathway	2.62	0.0235	#NUM!	JUN,MAP2K1
IL-1 Signaling	2.56	0.022	#NUM!	FOS,JUN
Fcγ Receptor-mediated Phagocytosis in Macrophages and Monocytes	2.54	0.0213	#NUM!	RPS6KB1,SRC
CCR5 Signaling in Macrophages	2.54	0.0213	#NUM!	FOS,JUN
PAK Signaling	2.5	0.0204	#NUM!	ITGA4,MAP2K1
Apoptosis Signaling	2.49	0.0202	#NUM!	BAD,MAP2K1
Nitric Oxide Signaling in the Cardiovascular System	2.48	0.02	#NUM!	CAV1,MAP2K1
Neuropathic Pain Signaling In Dorsal Horn Neurons	2.47	0.0196	#NUM!	FOS,SRC
Mouse Embryonic Stem Cell Pluripotency	2.45	0.0192	#NUM!	MAP2K1,STAT3
Gαs Signaling	2.43	0.0187	#NUM!	MAP2K1,SRC
NGF Signaling	2.37	0.0174	#NUM!	MAP2K1,RPS6KB1
Role of NANOG in Mammalian Embryonic Stem Cell Pluripotency	2.33	0.0167	#NUM!	MAP2K1,STAT3
Human Embryonic Stem Cell Pluripotency	2.22	0.0147	#NUM!	FGFR1,FOXO1
Androgen Signaling	2.22	0.0147	#NUM!	JUN,SRC
Iron homeostasis signaling pathway	2.22	0.0146	#NUM!	EGFR,STAT3
PKCθ Signaling in T Lymphocytes	2.11	0.0128	#NUM!	FOS,JUN
Axonal Guidance Signaling	2.1	0.00616	#NUM!	ERBB2,ITGA4,MAP2K1
Tight Junction Signaling	2.05	0.0119	#NUM!	FOS,JUN
Germ Cell-Sertoli Cell Junction Signaling	2.02	0.0116	#NUM!	MAP2K1,SRC
Wnt/β-catenin Signaling	2.02	0.0116	#NUM!	JUN,SRC
Th1 and Th2 Activation Pathway	2.02	0.0116	#NUM!	JUN,STAT3
Granulocyte Adhesion and Diapedesis	2	0.0112	#NUM!	ITGA4,ITGB3
RhoGDI Signaling	1.99	0.0111	#NUM!	ITGA4,SRC
NF-κB Signaling	1.99	0.0111	#NUM!	EGFR,FGFR1
Hepatic Fibrosis / Hepatic Stellate Cell Activation	1.96	0.0108	#NUM!	EGFR,FGFR1
PPARα/RXRα Activation	1.94	0.0105	#NUM!	JUN,MAP2K1
Clathrin-mediated Endocytosis Signaling	1.93	0.0103	#NUM!	ITGB3,SRC
Breast Cancer Regulation by Stathmin1	1.9	0.00995	#NUM!	CDKN1B,MAP2K1
Osteoarthritis Pathway	1.85	0.00939	#NUM!	FGFR1,ITGA4
Role of NFAT in Cardiac Hypertrophy	1.84	0.0093	#NUM!	MAP2K1,SRC
Actin Cytoskeleton Signaling	1.82	0.00909	#NUM!	ITGA4,MAP2K1
Systemic Lupus Erythematosus Signaling	1.78	0.00866	#NUM!	FOS,JUN
Huntington's Disease Signaling	1.76	0.0084	#NUM!	EGFR,JUN
IL-22 Signaling	1.69	0.0417	#NUM!	STAT3
Role of JAK1, JAK2 and TYK2 in Interferon Signaling	1.69	0.0417	#NUM!	STAT3
Role of JAK family kinases in IL-6-type Cytokine Signaling	1.67	0.04	#NUM!	STAT3
Role of p14/p19ARF in Tumor Suppression	1.6	0.0333	#NUM!	RB1
Neuroinflammation Signaling Pathway	1.57	0.00664	#NUM!	FOS,JUN
IL-9 Signaling	1.54	0.0294	#NUM!	STAT3
Inhibition of Angiogenesis by TSP1	1.54	0.0294	#NUM!	JUN
Role of JAK2 in Hormone-like Cytokine Signaling	1.54	0.0294	#NUM!	STAT3
Cell Cycle Regulation by BTG Family Proteins	1.5	0.027	#NUM!	RB1
Role of IL-17F in Allergic Inflammatory Airway Diseases	1.42	0.0222	#NUM!	MAP2K1
IL-23 Signaling Pathway	1.42	0.0222	#NUM!	STAT3
Role of Oct4 in Mammalian Embryonic Stem Cell Pluripotency	1.41	0.0217	#NUM!	RB1
FAT10 Cancer Signaling Pathway	1.41	0.0217	#NUM!	STAT3
PFKFB4 Signaling Pathway	1.41	0.0217	#NUM!	MAP2K1
Thyroid Cancer Signaling	1.37	0.0196	#NUM!	MAP2K1
Protein Kinase A Signaling	1.34	0.00501	#NUM!	BAD,MAP2K1
Transcriptional Regulatory Network in Embryonic Stem Cells	1.34	0.0185	#NUM!	STAT3
Role of IL-17A in Arthritis	1.34	0.0182	#NUM!	MAP2K1
PCP pathway	1.29	0.0164	#NUM!	JUN
Activation of IRF by Cytosolic Pattern Recognition Receptors	1.28	0.0159	#NUM!	JUN
PXR/RXR Activation	1.27	0.0154	#NUM!	FOXO1
Role of PI3K/AKT Signaling in the Pathogenesis of Influenza	1.27	0.0154	#NUM!	MAP2K1
Pyridoxal 5'-phosphate Salvage Pathway	1.27	0.0154	#NUM!	MAP2K1
Myc Mediated Apoptosis Signaling	1.26	0.0152	#NUM!	BAD
ErbB4 Signaling	1.24	0.0145	#NUM!	MAP2K1
Remodeling of Epithelial Adherens Junctions	1.24	0.0145	#NUM!	SRC
Role of JAK1 and JAK3 in γc Cytokine Signaling	1.23	0.0143	#NUM!	STAT3
Melatonin Signaling	1.22	0.0139	#NUM!	MAP2K1
Actin Nucleation by ARP-WASP Complex	1.22	0.0139	#NUM!	ITGA4
T Helper Cell Differentiation	1.22	0.0137	#NUM!	STAT3
Hypoxia Signaling in the Cardiovascular System	1.21	0.0135	#NUM!	JUN
TREM1 Signaling	1.2	0.0133	#NUM!	STAT3
Glioma Invasiveness Signaling	1.2	0.0133	#NUM!	ITGB3
Role of MAPK Signaling in the Pathogenesis of Influenza	1.19	0.0128	#NUM!	MAP2K1
Role of BRCA1 in DNA Damage Response	1.18	0.0125	#NUM!	RB1
IL-4 Signaling	1.15	0.0116	#NUM!	RPS6KB1
OX40 Signaling Pathway	1.13	0.0111	#NUM!	JUN
Th17 Activation Pathway	1.12	0.011	#NUM!	STAT3
Regulation of Actin-based Motility by Rho	1.11	0.0106	#NUM!	ITGA4
α-Adrenergic Signaling	1.11	0.0105	#NUM!	MAP2K1
ATM Signaling	1.1	0.0103	#NUM!	JUN
Salvage Pathways of Pyrimidine Ribonucleotides	1.1	0.0103	#NUM!	MAP2K1
SAPK/JNK Signaling	1.07	0.00971	#NUM!	JUN
PD-1, PD-L1 cancer immunotherapy pathway	1.06	0.00935	#NUM!	CDKN1B
CDK5 Signaling	1.05	0.00926	#NUM!	MAP2K1
iCOS-iCOSL Signaling in T Helper Cells	1.04	0.00893	#NUM!	BAD
HIF1α Signaling	1.03	0.00877	#NUM!	JUN
fMLP Signaling in Neutrophils	1.02	0.00855	#NUM!	MAP2K1
Fc Epsilon RI Signaling	1.02	0.00847	#NUM!	MAP2K1
p38 MAPK Signaling	1.02	0.00847	#NUM!	RPS6KB1
Natural Killer Cell Signaling	1.01	0.00833	#NUM!	MAP2K1
GP6 Signaling Pathway	1.01	0.00833	#NUM!	ITGB3
Th1 Pathway	1	0.00813	#NUM!	STAT3
Atherosclerosis Signaling	0.996	0.00806	#NUM!	ITGA4
CCR3 Signaling in Eosinophils	0.991	0.008	#NUM!	MAP2K1
FXR/RXR Activation	0.987	0.00794	#NUM!	FOXO1
Phagosome Formation	0.987	0.00794	#NUM!	ITGA4
Synaptic Long Term Potentiation	0.979	0.00775	#NUM!	MAP2K1
Th2 Pathway	0.951	0.00725	#NUM!	JUN
Hereditary Breast Cancer Signaling	0.947	0.00714	#NUM!	RB1
Gαq Signaling	0.896	0.00633	#NUM!	MAP2K1
Aldosterone Signaling in Epithelial Cells	0.893	0.00629	#NUM!	MAP2K1
eNOS Signaling	0.889	0.00625	#NUM!	CAV1
Hepatic Cholestasis	0.833	0.00543	#NUM!	JUN
Synaptic Long Term Depression	0.827	0.00535	#NUM!	MAP2K1
Agranulocyte Adhesion and Diapedesis	0.818	0.00521	#NUM!	ITGA4
CREB Signaling in Neurons	0.785	0.00481	#NUM!	MAP2K1
mTOR Signaling	0.78	0.00474	#NUM!	RPS6KB1
LPS/IL-1 Mediated Inhibition of RXR Function	0.754	0.00446	#NUM!	JUN
EIF2 Signaling	0.754	0.00444	#NUM!	MAP2K1
Xenobiotic Metabolism Signaling	0.658	0.00347	#NUM!	MAP2K1

## Sheet: SUM225_Upstream analysis
Upstream Regulator	Expr Fold Change	Molecule Type	Predicted Activation State	Activation z-score	Flags	p-value of overlap	Target molecules in dataset	Mechanistic Network
YAP1	-1.024	transcription regulator		-1.969	bias	8.93e-07	CDKN1A,EGFR,SMAD2,SOX9,ZEB1	13 (2)
SP1		transcription regulator		-1.487	bias	2.33e-08	CDKN1A,CDKN1B,EGFR,JUN,KIT,KLF4,SOX9,STAT1,STAT3	17 (2)
CTNNB1	-1.15	transcription regulator		-1.468	bias	4.21e-12	ALDH1A1,ANXA1,CDKN1A,CDKN1B,CHEK2,EGFR,ITGA4,JUN,KIT,MAP1LC3B,SOX9,STAT3,ZEB1	13 (11)
EBF1		transcription regulator		-1.412	bias	2.51e-05	FOXO1,MTOR,RPS6KB1,STAT1
FOXO1	-1.223	transcription regulator		-1.309	bias	1.6e-05	CDKN1A,CDKN1B,FOXO1,JUN,KLF4,STAT2	9 (4)
JUN	-1.33	transcription regulator		-1.308	bias	8.29e-08	ANXA1,CDKN1A,CDKN1B,EGFR,JUN,STAT1,STAT6,ZEB1	16 (8)
IKZF1		transcription regulator		-1.231		3.7e-05	CDKN1A,CDKN1B,FOXO1,KIT
EP300	1.052	transcription regulator		-1.174	bias	0.000216	CDKN1A,CDKN1B,FOXO1,JUN,STAT4	9 (4)
HIF1A	5.043	transcription regulator		-1.109	bias	8.28e-07	CDKN1A,CDKN1B,EGFR,JUN,RET,SOX9,STAT3
GATA1		transcription regulator		-1.067	bias	0.000517	CDKN1B,KIT,STAT4,ZEB1	12 (9)
FOXM1		transcription regulator		-1.022	bias	1.57e-08	ANXA1,CDKN1A,CDKN1B,JUN,STAT3,ZEB1
RUNX1		transcription regulator		-1.015		8.45e-05	CDKN1A,CDKN1B,ITGA4,STAT3	17 (12)
SP3		transcription regulator		-0.988	bias	8.52e-09	CDKN1A,CDKN1B,EGFR,JUN,KLF4,STAT1,STAT3	12 (4)
ATF4		transcription regulator		-0.911	bias	4.91e-08	CDKN1A,CDKN1B,JUN,KLF4,MAP1LC3B,STAT3	8 (3)
HDAC1	-1.026	transcription regulator		-0.905		2.01e-05	CDKN1A,CDKN1B,EGFR,SOX9,STAT3	17 (10)
TCF4		transcription regulator		-0.861		1.06e-09	CDKN1A,FOXO1,JUN,RPS6KB1,SMAD2,SOX9,STAT2,STAT3,ZEB1
TWIST1	-1.172	transcription regulator		-0.827	bias	1.78e-06	ALDH1A1,CDKN1A,FOXO1,KIT,ZEB1	12 (5)
MYC	-1.155	transcription regulator		-0.773	bias	7.91e-06	CDKN1A,CDKN1B,CHEK1,JUN,KLF4,SOX9,STAT1,STAT3,TSC2
E2F1		transcription regulator		-0.724	bias	3.34e-05	CDKN1A,CDKN1B,CHEK1,CHEK2,FOXO1,KIT
IRF1		transcription regulator		-0.724	bias	8.45e-05	CDKN1A,STAT1,STAT2,STAT3
CREB1		transcription regulator		-0.577	bias	0.00574	CDKN1A,JUN,KLF4,STAT3
SIRT1		transcription regulator		-0.507	bias	6.45e-06	CDKN1A,CDKN1B,FOXO1,STAT1,STAT3,ZEB1	3 (3)
KLF2		transcription regulator		-0.48		3.25e-06	CDKN1A,ITGA4,SOX9,STAT1,STAT3
SPI1		transcription regulator		-0.426	bias	9.25e-07	CDKN1A,FOXO1,ITGA4,JUN,KIT,KLF4
CCND1		transcription regulator		-0.373		0.000833	CDKN1A,CDKN1B,EGFR,TSC2	3 (3)
SMAD7		transcription regulator		-0.277		3.9e-05	CDKN1A,CDKN1B,FOXO1,SOX9
SOX2	-1.23	transcription regulator		-0.208		2.5e-05	ALDH1A1,CDKN1A,CDKN1B,EGFR,JUN,KLF4	9 (4)
RB1	-1.077	transcription regulator		-0.189		1.55e-05	CDKN1A,CDKN1B,KIT,MTOR,RPS6KB1,ZEB1
NFKB1		transcription regulator		-0.156	bias	2.4e-05	CDKN1A,EGFR,RPS6KB1,SOX9,STAT1
TP53	-1.252	transcription regulator		-0.053		6.98e-12	ANXA1,CDKN1A,CDKN1B,CHEK1,CHEK2,EGFR,FOXO1,JUN,KIT,KLF4,PRKAB1,RPS6KB1,SHC1,STAT1,STAT3,TSC2,ZEB1	15 (9)
TP73		transcription regulator		0.139		0.000138	CDKN1A,CDKN1B,EGFR,KIT,TSC2	7 (3)
GATA3	-1.203	transcription regulator		0.147		1.87e-08	CDKN1A,KIT,KLF4,RET,RPS6KB1,STAT4,STAT6
BCL6		transcription regulator		0.152		6.84e-06	CDKN1A,CDKN1B,CHEK1,SOX9,STAT6	14 (11)
TCF7L2		transcription regulator		0.152	bias	0.000814	ANXA1,CDKN1A,CDKN1B,EGFR
KLF4	-1.316	transcription regulator		0.3	bias	0.000354	ALDH1A1,CDKN1A,CDKN1B,KLF4	5 (2)
CEBPB		transcription regulator		0.314	bias	1.34e-05	ALDH1A1,CDKN1A,CDKN1B,JUN,SMAD2,STAT3	7 (3)
STAT1	-1.524	transcription regulator		0.456	bias	4.71e-10	CDKN1A,CDKN1B,FOXO1,JUN,KLF4,SMAD2,STAT1,STAT2,STAT3
STAT3	-1.437	transcription regulator		0.46	bias	3.14e-08	ALDH1A1,CDKN1A,CDKN1B,CHEK1,KLF4,RET,STAT1,STAT2,STAT3
RBL1		transcription regulator		0.623	bias	2.63e-06	CDKN1A,CDKN1B,MTOR,ZEB1	5 (2)
STAT6	-1.298	transcription regulator		0.651		8.09e-06	ANXA1,CDKN1A,CDKN1B,STAT2,STAT4,STAT6	14 (8)
RBPJ		transcription regulator		0.83	bias	3.41e-05	CDKN1A,CDKN1B,JUN,SOX9	6 (2)
TP63		transcription regulator		0.838	bias	5.5e-07	CDKN1A,CDKN1B,EGFR,ITGA4,SMAD2,TSC2,ZEB1
GFI1		transcription regulator		1	bias	8.87e-06	CDKN1A,CDKN1B,JUN,STAT1
TCF3		transcription regulator		1.022	bias	6.24e-05	CDKN1A,FOXO1,JUN,KIT,KLF4	11 (6)
SMAD4		transcription regulator		1.232	bias	1.25e-05	CDKN1A,CDKN1B,EGFR,MTOR,SMAD2	5 (3)
TFAP2A		transcription regulator		1.235		8.87e-06	ANXA1,CDKN1A,EGFR,KLF4
CEBPA		transcription regulator		1.38	bias	0.000247	ANXA1,CDKN1A,FOXO1,JUN,KLF4	17 (10)
RELA		transcription regulator		1.66	bias	0.000203	CDKN1A,CDKN1B,JUN,KIT,SOX9
BRCA1	-1.015	transcription regulator		1.868		9.52e-08	CDKN1A,CDKN1B,EGFR,FOXO1,KIT,STAT1
SP4		transcription regulator				5.08e-08	CDKN1A,CDKN1B,EGFR,STAT3	12 (5)
HOXA11		transcription regulator				1.06e-06	ANXA1,CDKN1B,EGFR
KLF10		transcription regulator				1.28e-06	CDKN1A,CDKN1B,EGFR	6 (4)
SPDEF		transcription regulator				1.68e-06	CDKN1A,EGFR,SMAD2,ZEB1
COPS5		transcription regulator				1.82e-06	CDKN1A,CDKN1B,STAT3
BCOR		transcription regulator				2.5e-06	CDKN1A,CDKN1B,STAT2	12 (5)
TGFB1I1		transcription regulator				2.89e-06	CDKN1A,CDKN1B,KLF4
IRF5		transcription regulator				3.4e-06	CDKN1A,FOXO1,STAT1,STAT2
TRERF1		transcription regulator				4.78e-06	CDKN1A,CDKN1B
MTA2		transcription regulator				4.86e-06	CDKN1A,JUN,KIT	18 (11)
TCF7L1		transcription regulator				7.56e-06	JUN,KIT,KLF4	10 (5)
KLF7		transcription regulator				9.56e-06	CDKN1A,CDKN1B	6 (4)
ELF4		transcription regulator				1.11e-05	CDKN1A,KIT,KLF4	20 (14)
TOX		transcription regulator				1.59e-05	CDKN1B,FOXO1	16 (8)
TRIM29		transcription regulator				1.59e-05	CDKN1A,ZEB1	8 (2)
EED		transcription regulator				1.82e-05	CDKN1B,EGFR,KLF4	15 (6)
DACH1		transcription regulator				1.82e-05	CDKN1A,JUN,KLF4
MAGED1		transcription regulator				2.39e-05	CDKN1A,JUN
AATF		transcription regulator				2.39e-05	CDKN1A,JUN
EGR3		transcription regulator				2.44e-05	JUN,RET,SOX9	12 (5)
VHL		transcription regulator				2.58e-05	ALDH1A1,CDKN1A,CDKN1B,EGFR
IRF8		transcription regulator				2.98e-05	CDKN1A,KLF4,STAT1,STAT2	3 (2)
TOB1		transcription regulator				3.17e-05	CDKN1A,CDKN1B,CHEK1	3 (2)
CDX2		transcription regulator				3.41e-05	CDKN1A,JUN,KLF4,SOX9
TSC22D3		transcription regulator				3.81e-05	ANXA1,CDKN1A,CDKN1B
CBL		transcription regulator				4.04e-05	CDKN1A,EGFR,STAT1
PML		transcription regulator				4.89e-05	CDKN1A,EGFR,STAT1,ZEB1
ELK1		transcription regulator				5.32e-05	CDKN1A,CDKN1B,JUN
SHOX		transcription regulator				5.71e-05	CDKN1A,CDKN1B
EGR1		transcription regulator				9.19e-05	CDKN1A,EGFR,JUN,MAP1LC3B	8 (3)
SOX9	-1.214	transcription regulator				9.43e-05	CDKN1A,KIT,SOX9
ID1		transcription regulator				9.85e-05	ALDH1A1,CDKN1A,CDKN1B
ID2		transcription regulator				0.000102	CDKN1A,FOXO1,STAT4,ZEB1
ID3		transcription regulator				0.000117	CDKN1A,CDKN1B,FOXO1,STAT4	4 (3)
NFATC2		transcription regulator				0.000119	CDKN1A,JUN,STAT1,STAT2
TFAP2C		transcription regulator				0.000121	CDKN1A,EGFR,RET	3 (2)
ID4		transcription regulator				0.000123	CDKN1A,CDKN1B
IFI16		transcription regulator				0.000126	CDKN1A,CDKN1B,STAT2	17 (10)
CBX2		transcription regulator				0.000144	CDKN1A,SOX9	11 (7)
GTF2I		transcription regulator				0.000144	CDKN1A,CDKN1B
ZBTB17		transcription regulator				0.000158	CDKN1A,JUN,KIT
ZNF148		transcription regulator				0.000166	CDKN1A,STAT1
EPAS1	1.044	transcription regulator				0.000166	CDKN1A,EGFR,RET,SOX9
NFYA		transcription regulator				0.000188	CDKN1A,CHEK2,JUN	7 (2)
MAX		transcription regulator				0.000201	CDKN1A,CDKN1B,TSC2
WT1		transcription regulator				0.000221	CDKN1A,EGFR,KLF4,SOX9
YBX1		transcription regulator				0.000229	CDKN1A,EGFR,KLF4
GFI1B		transcription regulator				0.000241	CDKN1A,FOXO1
ATF3		transcription regulator				0.000244	CDKN1A,JUN,STAT3
DMRT1		transcription regulator				0.000259	ALDH1A1,CHEK1,RET
HOXA13		transcription regulator				0.000269	ALDH1A1,SOX9
GLI2		transcription regulator				0.000355	CDKN1A,CDKN1B,SOX9
RRP1B		transcription regulator				0.000375	CDKN1A,CHEK1,FOXO1	5 (5)
MYCN		transcription regulator				0.000448	ALDH1A1,CDKN1A,CDKN1B,EGFR
HEXIM1		transcription regulator				0.00047	ANXA1,CDKN1A
STAT5A	-1.408	transcription regulator				0.000478	CDKN1A,CDKN1B,CHEK1,KIT
PSMD10		transcription regulator				0.000509	CDKN1A,CDKN1B
TAF4B		transcription regulator				0.000509	JUN,RET
IRF2		transcription regulator				0.000571	CDKN1A,CDKN1B,KLF4
TAF6		transcription regulator				0.000591	CDKN1A,JUN
MYB		transcription regulator				0.000598	JUN,KIT,KLF4
KLF11		transcription regulator				0.000598	SMAD2,STAT1,STAT6	8 (7)
KDM5A		transcription regulator				0.000611	CDKN1B,MTOR,RPS6KB1
ARID1A		transcription regulator				0.000634	CDKN1A,SOX9
HDAC2		transcription regulator				0.000682	CDKN1A,CDKN1B,SOX9
VAV1		transcription regulator				0.000725	CDKN1B,JUN	5 (2)
PBX1		transcription regulator				0.000725	CDKN1A,STAT3
FOXO3		transcription regulator				0.000761	ANXA1,CDKN1A,CDKN1B,FOXO1
VDR		transcription regulator				0.000774	CDKN1A,JUN,STAT4	9 (5)
SP110		transcription regulator				0.000774	SMAD2,STAT1,TSC2
FOXA1		transcription regulator				0.000999	ANXA1,CDKN1A,SOX9
MTDH		transcription regulator				0.00103	CDKN1A,CDKN1B
PIAS1	1.04	transcription regulator				0.00103	CDKN1A,STAT1
TWIST2		transcription regulator				0.00109	CDKN1A,ZEB1	5 (3)
MED1	-1.126	transcription regulator				0.0011	CDKN1A,FOXO1,KLF4	7 (3)
SMARCA4		transcription regulator				0.0011	CDKN1A,CDKN1B,CHEK2,JUN,KIT
HNF4A		transcription regulator				0.00111	ALDH1A1,CDKN1A,CDKN1B,CHEK2,FOXO1,JUN,PRKAB1,SOX9,STAT1	5 (3)
EZH2	-1.074	transcription regulator				0.00115	CDKN1A,CDKN1B,EGFR,KLF4	6 (10)
MEN1		transcription regulator				0.00121	CDKN1A,CDKN1B
DACH2		transcription regulator				0.00129	CDKN1B
ZBTB7C		transcription regulator				0.00129	CDKN1A
EBF4		transcription regulator				0.00129	CDKN1A
CXXC1		transcription regulator				0.00129	CDKN1A
FANK1		transcription regulator				0.00129	JUN
PSMD9		transcription regulator				0.00129	SMAD2
ZBTB5		transcription regulator				0.00129	CDKN1A
JADE1		transcription regulator				0.00129	CDKN1A
SCML2		transcription regulator				0.00129	CDKN1A
SMAD1		transcription regulator				0.00146	CDKN1A,SOX9
SKIL		transcription regulator				0.00146	CDKN1A,ZEB1
EHMT2		transcription regulator				0.00146	CDKN1A,MAP1LC3B
HOXA9		transcription regulator				0.00147	ALDH1A1,JUN,KIT	7 (4)
CREBBP	-1.028	transcription regulator				0.00152	CDKN1A,CDKN1B,JUN,STAT4
HOXA10		transcription regulator				0.00159	ALDH1A1,CDKN1A,EGFR
SQSTM1		transcription regulator				0.00159	JUN,MAP1LC3B
NOTCH2		transcription regulator				0.00166	CDKN1B,EGFR
HOXA3		transcription regulator				0.00181	ITGA4,STAT6
IRF9		transcription regulator				0.00181	STAT1,STAT2
HSF1		transcription regulator				0.00199	JUN,SHC1,STAT6
PAX3		transcription regulator				0.00202	ANXA1,CDKN1A,RET
NKX3-1		transcription regulator				0.00219	SMAD2,STAT3
GLI1		transcription regulator				0.00227	CDKN1A,KLF4,SOX9
BACH2		transcription regulator				0.00227	FOXO1,STAT4
NOTCH3		transcription regulator				0.00235	CDKN1A,CDKN1B	5 (4)
NCOR2		transcription regulator				0.00244	CDKN1A,JUN
ZFAT		transcription regulator				0.00257	FOXO1
TOX4		transcription regulator				0.00257	ZEB1
ZBTB49		transcription regulator				0.00257	CDKN1A
SIX6		transcription regulator				0.00257	CDKN1B
SALL2		transcription regulator				0.00257	CDKN1A
BORCS8-MEF2B		transcription regulator				0.00257	JUN
CGGBP1		transcription regulator				0.00257	CDKN1A
Cops2		transcription regulator				0.00257	CDKN1A
TCF12		transcription regulator				0.00261	CDKN1A,FOXO1	3 (2)
KLF5		transcription regulator				0.00261	CDKN1A,CDKN1B
HES1		transcription regulator				0.0027	CDKN1A,CDKN1B
GPS2		transcription regulator				0.0027	CDKN1A,FOXO1	3 (4)
RNF2		transcription regulator				0.0027	CDKN1A,CDKN1B
CUX1		transcription regulator				0.0027	CDKN1A,CDKN1B
NKX2-3		transcription regulator				0.0027	KLF4,STAT1,STAT2
SNAI2	-1.03	transcription regulator				0.00279	SOX9,STAT3
HIC1		transcription regulator				0.00279	CDKN1A,SOX9
MEF2D		transcription regulator				0.00288	JUN,ZEB1	7 (3)
TAL1		transcription regulator				0.00291	CDKN1A,JUN,KIT
E2F4		transcription regulator				0.00295	CDKN1A,CHEK1,CHEK2
LEF1		transcription regulator				0.00316	CDKN1A,SOX9	6 (6)
BMI1		transcription regulator				0.00316	CDKN1A,CDKN1B
MITF		transcription regulator				0.00341	ITGA4,KIT,SOX9	6 (2)
REL		transcription regulator				0.00345	CDKN1A,JUN,STAT3
GLI3		transcription regulator				0.00375	FOXO1,SOX9	8 (4)
SMAD3		transcription regulator				0.00383	CDKN1A,JUN,STAT3
N4BP2L2		transcription regulator				0.00385	CDKN1A
YEATS4		transcription regulator				0.00385	CDKN1A
TERF1		transcription regulator				0.00385	CDKN1A
ELL		transcription regulator				0.00385	CDKN1A
PSMC5		transcription regulator				0.00385	CDKN1B
KLF16		transcription regulator				0.00385	CDKN1A
VSX2		transcription regulator				0.00385	CDKN1B
SRCAP		transcription regulator				0.00385	CDKN1A
ELOA		transcription regulator				0.00385	CDKN1A
BTG1		transcription regulator				0.00385	JUN
HES6		transcription regulator				0.00385	CDKN1A
RING1		transcription regulator				0.00385	JUN
KLF6		transcription regulator				0.00386	CDKN1A,CDKN1B
ETS2		transcription regulator				0.00386	CDKN1A,JUN	8 (11)
MDM2		transcription regulator				0.00407	CDKN1A,CDKN1B	4 (4)
PTTG1		transcription regulator				0.00418	CDKN1A,CHEK1
RELB		transcription regulator				0.00418	CDKN1A,STAT4
TBX2		transcription regulator				0.00429	CDKN1A,CHEK1
NOTCH1	-1.081	transcription regulator				0.00433	CDKN1A,CDKN1B,EGFR
SOX3		transcription regulator				0.00451	RET,SOX9
CBFB		transcription regulator				0.00462	STAT4,STAT6
CTCF		transcription regulator				0.00462	CDKN1A,CDKN1B
MTPN		transcription regulator				0.00497	ANXA1,JUN
LBX1		transcription regulator				0.00514	ZEB1
FOXH1		transcription regulator				0.00514	ALDH1A1
LRRFIP1		transcription regulator				0.00514	EGFR
NOC2L		transcription regulator				0.00514	CDKN1A
SMAD2	-1.225	transcription regulator				0.00558	CDKN1A,SMAD2	8 (6)
ZFP36		transcription regulator				0.0057	CDKN1A,JUN
STAT5B		transcription regulator				0.00576	CDKN1A,CHEK1,EGFR
NCOR1		transcription regulator				0.00609	CDKN1A,CDKN1B	2 (3)
POU2F2		transcription regulator				0.00609	JUN,STAT3
ASCL1		transcription regulator				0.00622	CDKN1A,RET
KMT2A		transcription regulator				0.00622	CDKN1A,CDKN1B
MTF2		transcription regulator				0.00641	KLF4
FOXK2	-1.139	transcription regulator				0.00641	CDKN1B
ZMIZ2		transcription regulator				0.00641	JUN
SPIC		transcription regulator				0.00641	KIT
JDP2		transcription regulator				0.00641	JUN
ZIC1		transcription regulator				0.00641	CDKN1B
ZBTB46		transcription regulator				0.00641	STAT3
TIAL1		transcription regulator				0.00641	MAP1LC3B
BRCA2	-1.032	transcription regulator				0.00641	CDKN1A
ILF2		transcription regulator				0.00641	EGFR
CDKN2A		transcription regulator				0.00646	CDKN1A,CDKN1B,JUN	18 (16)
HDAC3	-1.034	transcription regulator				0.00648	CDKN1A,CDKN1B	3 (6)
FOXO4		transcription regulator				0.00648	CDKN1A,CDKN1B	3 (4)
EHF		transcription regulator				0.00648	CDKN1B,KIT
TAF4		transcription regulator				0.00662	EGFR,KLF4
SOX11		transcription regulator				0.00675	ITGA4,STAT1
TRIM24		transcription regulator				0.00731	STAT1,STAT2
KLF17		transcription regulator				0.00769	CDKN1A
Msx3		transcription regulator				0.00769	STAT6
PHOX2A		transcription regulator				0.00769	RET
TADA3		transcription regulator				0.00769	CDKN1A
BRF1		transcription regulator				0.00769	CDKN1A
SUPT5H		transcription regulator				0.00769	CDKN1A
SMARCD1		transcription regulator				0.00769	CDKN1A
FOXP3		transcription regulator				0.00803	ANXA1,CDKN1A
KAT5		transcription regulator				0.00803	CDKN1A,EGFR
EOMES		transcription regulator				0.00862	ANXA1,STAT3
POU4F1		transcription regulator				0.00878	CDKN1A,RET
NCOA2	-1.1	transcription regulator				0.00893	CDKN1A,RET	3 (3)
ARID5A		transcription regulator				0.00897	STAT3
DMTF1		transcription regulator				0.00897	CDKN1A
NKX3-2		transcription regulator				0.00897	SOX9
SNW1		transcription regulator				0.00897	CDKN1A
EHMT1		transcription regulator				0.00897	CDKN1A
POU5F1		transcription regulator				0.00912	CDKN1A,KLF4,ZEB1
CBX5		transcription regulator				0.00988	CDKN1A,KIT
DDIT3		transcription regulator				0.00988	FOXO1,STAT3
ZNF382		transcription regulator				0.0102	STAT3
HOXA2		transcription regulator				0.0102	SOX9
CBX1		transcription regulator				0.0102	CDKN1A
SMARCA1		transcription regulator				0.0102	CDKN1A
EMX2		transcription regulator				0.0102	EGFR
GSC		transcription regulator				0.0102	ZEB1
TSG101		transcription regulator				0.0102	CDKN1A
TERF2		transcription regulator				0.0102	CDKN1A
TBL1X		transcription regulator				0.0102	CDKN1B
PAX9		transcription regulator				0.0102	SOX9
ONECUT2		transcription regulator				0.0102	EGFR
RUNX2		transcription regulator				0.0105	CDKN1A,CDKN1B
SNAI1		transcription regulator				0.0107	CDKN1A,ZEB1
MKX		transcription regulator				0.0115	SOX9
HUWE1		transcription regulator				0.0115	CDKN1A
PRRX1		transcription regulator				0.0115	SOX9
SPZ1		transcription regulator				0.0115	ZEB1
ZIC2		transcription regulator				0.0115	CDKN1B
MED15		transcription regulator				0.0115	CDKN1A
HBP1		transcription regulator				0.0115	CDKN1A
ING4		transcription regulator				0.0115	CDKN1A
YBX3		transcription regulator				0.0115	JUN
HTT		transcription regulator				0.0123	CDKN1A,JUN,KLF4,MTOR
MEF2C		transcription regulator				0.0124	CDKN1A,JUN
ZGPAT		transcription regulator				0.0128	EGFR
LCOR		transcription regulator				0.0128	CDKN1A
LDB1		transcription regulator				0.0128	KIT
HOXB5		transcription regulator				0.0128	RET
GATA2		transcription regulator				0.0131	CDKN1A,CDKN1B,KIT
KDM5B		transcription regulator				0.0132	CDKN1B,SOX9
CERS2		transcription regulator				0.0141	CDKN1A
E2F8		transcription regulator				0.0141	CHEK1
TRIM25		transcription regulator				0.0141	CDKN1A
PRDM16		transcription regulator				0.0141	CDKN1A
TCF21		transcription regulator				0.0141	CDKN1A
MYF5		transcription regulator				0.0141	CDKN1A
PIAS2		transcription regulator				0.0141	CDKN1A
CCNT1		transcription regulator				0.0141	CDKN1B
TBX1		transcription regulator				0.0141	CDKN1A
LMO2		transcription regulator				0.0141	KIT
NCOA6		transcription regulator				0.0141	CDKN1B
NEUROD2		transcription regulator				0.0141	ZEB1
ZBTB16		transcription regulator				0.0145	CDKN1A,KIT
FOXD3		transcription regulator				0.0153	CDKN1A
SRY		transcription regulator				0.0153	SOX9
HMGA1		transcription regulator				0.0157	KIT,STAT3
SOX5		transcription regulator				0.0166	CDKN1B
RBBP7		transcription regulator				0.0166	KIT
EN1		transcription regulator				0.0166	ALDH1A1
HIF3A		transcription regulator				0.0166	STAT3
LMX1A		transcription regulator				0.0166	CDKN1B
TRRAP		transcription regulator				0.0166	CDKN1A
NFE2L2		transcription regulator				0.0173	CDKN1A,MAP1LC3B,SHC1
IRF4		transcription regulator				0.0175	STAT1,STAT2
EGR2		transcription regulator				0.0177	CDKN1A,JUN
MYF6		transcription regulator				0.0179	CDKN1A
ILF3		transcription regulator				0.0179	EGFR
TFAP2B		transcription regulator				0.0179	KIT
HNRNPD		transcription regulator				0.0179	CDKN1A
NFKBIA	-1.08	transcription regulator				0.0186	CDKN1A,JUN,SOX9
FOXG1		transcription regulator				0.0191	CDKN1A
PURA		transcription regulator				0.0191	CDKN1A
ZBTB33		transcription regulator				0.0191	CDKN1A
APBB1		transcription regulator				0.0191	EGFR
MAZ		transcription regulator				0.0191	CDKN1A
PLAGL1		transcription regulator				0.0191	CDKN1A
SP2		transcription regulator				0.0191	CDKN1A
IRF7		transcription regulator				0.0203	STAT1,STAT2
E2F7		transcription regulator				0.0204	CHEK1
MESP1		transcription regulator				0.0204	ZEB1
ZFPM2		transcription regulator				0.0204	SOX9
HDAC9		transcription regulator				0.0204	JUN
CREB3		transcription regulator				0.0204	ANXA1
BHLHA15		transcription regulator				0.0204	STAT3
CBX3		transcription regulator				0.0204	CDKN1A
NDN		transcription regulator				0.0204	CDKN1A
Hmgb1		transcription regulator				0.0216	CDKN1A
MESP2		transcription regulator				0.0216	ZEB1
KDM4A		transcription regulator				0.0216	CDKN1A
PHB2		transcription regulator				0.0216	STAT3
DNAJB6		transcription regulator				0.0216	CDKN1B
DAXX		transcription regulator				0.0216	CDKN1A
SMAD6		transcription regulator				0.0216	SOX9
MDM4		transcription regulator				0.0229	CDKN1A
DLX3		transcription regulator				0.0229	CDKN1A
TLX3		transcription regulator				0.0242	RET
SIRT2		transcription regulator				0.0242	CDKN1B
HDAC7		transcription regulator				0.0242	CDKN1A
CCNH		transcription regulator				0.0242	CDKN1A
BRD7		transcription regulator				0.0242	CDKN1A
TBXT		transcription regulator				0.0242	SOX9
MYOD1		transcription regulator				0.0249	CDKN1A,ZEB1
SP100		transcription regulator				0.0254	CDKN1A
SMARCD3		transcription regulator				0.0254	SOX9
PPP1R13L		transcription regulator				0.0254	CDKN1A
HOXA5		transcription regulator				0.0254	CDKN1A
NAB2		transcription regulator				0.0254	CDKN1A
DLX2		transcription regulator				0.0267	CDKN1A
MSX1		transcription regulator				0.0267	CDKN1A
SCX		transcription regulator				0.0267	SOX9
IKZF3		transcription regulator				0.0267	CDKN1B
SMARCC1		transcription regulator				0.0267	CDKN1A
GATA4		transcription regulator				0.0274	JUN,SOX9
IRF3		transcription regulator				0.0274	STAT1,STAT2
PYCARD		transcription regulator				0.0279	CDKN1A
FOXC1		transcription regulator				0.0279	FOXO1
ARNT2		transcription regulator				0.0287	EGFR,SIN3B
ERG		transcription regulator				0.0289	SOX9,ZEB1
LMX1B		transcription regulator				0.0292	CDKN1B
HTATIP2		transcription regulator				0.0292	EGFR
SKI		transcription regulator				0.0292	CDKN1A
XBP1		transcription regulator				0.0297	KLF4,MAP1LC3B
SIM1		transcription regulator				0.0302	EGFR,SIN3B
GRHL2		transcription regulator				0.0304	ZEB1
JARID2		transcription regulator				0.0304	ZEB1
ETV1		transcription regulator				0.0304	SOX9
MECOM		transcription regulator				0.0304	CDKN1A
HEY1		transcription regulator				0.0304	CDKN1A
E2F5		transcription regulator				0.0317	CDKN1A
SOX6		transcription regulator				0.0317	CDKN1A
SUPT16H		transcription regulator				0.0317	CDKN1A
NFIC		transcription regulator				0.0317	CDKN1A
ETS1		transcription regulator				0.0318	CDKN1A,ZEB1
PHF1		transcription regulator				0.0329	CDKN1A
ZBTB7A		transcription regulator				0.0329	CDKN1A
CCNE1		transcription regulator				0.0329	CDKN1A
PROX1		transcription regulator				0.0329	STAT6
FOS	-1.246	transcription regulator				0.0334	JUN,STAT6,ZEB1
STAT4	-1.32	transcription regulator				0.0337	CDKN1B,STAT1
NOTCH4		transcription regulator				0.0342	CDKN1B
ATOH1		transcription regulator				0.0342	CDKN1B
PRDM1		transcription regulator				0.0351	ITGA4,STAT6
TLX1		transcription regulator				0.0354	CHEK1
HMGN1		transcription regulator				0.0354	SOX9
SIX1		transcription regulator				0.0354	ZEB1
NFIL3		transcription regulator				0.0354	CDKN1A
BATF		transcription regulator				0.0354	ITGA4
HOXB13		transcription regulator				0.0367	CDKN1A
HOXA7		transcription regulator				0.0367	EGFR
SIAH2		transcription regulator				0.0379	CHEK2
MYOG		transcription regulator				0.0391	CDKN1A
SOX10		transcription regulator				0.0391	RET
CNOT7		transcription regulator				0.0391	STAT1
MEF2A		transcription regulator				0.0391	JUN
TARDBP		transcription regulator				0.0404	RPS6KB1
NOSTRIN		transcription regulator				0.0404	KIT
KEAP1		transcription regulator				0.0404	MAP1LC3B
UXT		transcription regulator				0.0404	CHEK1
SREBF1		transcription regulator				0.0414	CDKN1A,FOXO1
NFATC4		transcription regulator				0.0416	CDKN1B
HLX		transcription regulator				0.0416	JUN
SSRP1		transcription regulator				0.0416	CDKN1A
ZBED6		transcription regulator				0.0428	ZEB1
ZBTB7B		transcription regulator				0.0428	KLF4
MEIS1		transcription regulator				0.0428	CDKN1A
Tcf7		transcription regulator				0.0428	KIT
CLOCK		transcription regulator				0.0432	EGFR,ZEB1
TEAD4		transcription regulator				0.0441	JUN
TFDP1		transcription regulator				0.0441	CDKN1A
ING1		transcription regulator				0.0441	CDKN1A
SS18		transcription regulator				0.0453	RET
GTF2B		transcription regulator				0.0453	CDKN1A
IKZF2		transcription regulator				0.0465	STAT4
HSF2		transcription regulator				0.0465	JUN
CYLD		transcription regulator				0.0478	JUN
TFAP4		transcription regulator				0.049	CDKN1A
NEUROD1		transcription regulator				0.049	CDKN1A
CARM1		transcription regulator				0.049	CDKN1A
MEOX2		transcription regulator				0.049	CDKN1A
YY1		transcription regulator				0.0497	CDKN1A,EGFR

## Sheet: SUM225_Canonical Pathways
Ingenuity Canonical Pathways	-log(p-value)	Ratio	z-score	Molecules
JAK/Stat Signaling	15.3	0.111	-3	CDKN1A,JUN,MTOR,SHC1,STAT1,STAT2,STAT3,STAT4,STAT6
FLT3 Signaling in Hematopoietic Progenitor Cells	13.1	0.0952	-2.828	MTOR,RPS6KB1,SHC1,STAT1,STAT2,STAT3,STAT4,STAT6
EGF Signaling	12.3	0.125	-2.646	EGFR,JUN,MTOR,RPS6KB1,SHC1,STAT1,STAT3
Tec Kinase Signaling	7.29	0.0364	-2.449	ITGA4,STAT1,STAT2,STAT3,STAT4,STAT6
AMPK Signaling	6.63	0.0282	-2.236	CDKN1A,FOXO1,MTOR,PRKAB1,RPS6KB1,TSC2
IGF-1 Signaling	6.71	0.0476	-2	FOXO1,JUN,RPS6KB1,SHC1,STAT3
UVB-Induced MAPK Signaling	6.24	0.0755	-2	EGFR,JUN,MTOR,RPS6KB1
CNTF Signaling	6	0.0656	-2	MTOR,RPS6KB1,STAT1,STAT3
Thrombopoietin Signaling	5.91	0.0625	-2	JUN,SHC1,STAT1,STAT3
Prolactin Signaling	5.48	0.0488	-2	JUN,SHC1,STAT1,STAT3
PDGF Signaling	5.37	0.046	-2	JUN,SHC1,STAT1,STAT3
Acute Myeloid Leukemia Signaling	5.32	0.0444	-2	KIT,MTOR,RPS6KB1,STAT3
HGF Signaling	4.94	0.0357	-2	CDKN1A,ITGA4,JUN,STAT3
Apelin Endothelial Signaling Pathway	4.88	0.0345	-2	JUN,MTOR,PRKAB1,RPS6KB1
Colorectal Cancer Metastasis Signaling	4.82	0.0197	-2	EGFR,JUN,SMAD2,STAT1,STAT3
p70S6K Signaling	4.68	0.0308	-2	EGFR,MTOR,RPS6KB1,SHC1
Regulation of eIF4 and p70S6K Signaling	4.35	0.0253	-2	ITGA4,MTOR,RPS6KB1,SHC1
Acute Phase Response Signaling	4.14	0.0223	-2	JUN,MTOR,SHC1,STAT3
ERK/MAPK Signaling	4	0.0206	-2	ITGA4,SHC1,STAT1,STAT3
IL-8 Signaling	3.95	0.02	-2	EGFR,JUN,MTOR,RPS6KB1
Huntington's Disease Signaling	3.66	0.0168	-2	EGFR,JUN,MTOR,SHC1
PI3K/AKT Signaling	11.4	0.0606	-1.89	CDKN1A,CDKN1B,FOXO1,ITGA4,MTOR,RPS6KB1,SHC1,TSC2
T Cell Exhaustion Signaling Pathway	10.4	0.0455	-1.89	FOXO1,JUN,MTOR,SMAD2,STAT1,STAT2,STAT3,STAT4
IL-3 Signaling	9.19	0.075	-1.633	FOXO1,JUN,SHC1,STAT1,STAT3,STAT6
ErbB Signaling	8.73	0.0632	-1.633	EGFR,FOXO1,JUN,MTOR,RPS6KB1,SHC1
Cardiac Hypertrophy Signaling (Enhanced)	4.56	0.0123	-1.633	ITGA4,JUN,MTOR,RPS6KB1,STAT3,TSC2
Neuregulin Signaling	8.71	0.0625	-1.342	CDKN1B,EGFR,ITGA4,MTOR,RPS6KB1,SHC1
Aryl Hydrocarbon Receptor Signaling	7.66	0.042	-1.342	ALDH1A1,CDKN1A,CDKN1B,CHEK1,CHEK2,JUN
ATM Signaling	6.88	0.0515	-1.342	CDKN1A,CHEK1,CHEK2,JUN,ZEB1
B Cell Receptor Signaling	5.48	0.0269	-1.342	FOXO1,JUN,MTOR,RPS6KB1,SHC1
Pancreatic Adenocarcinoma Signaling	8.35	0.0545	-1	CDKN1A,CDKN1B,EGFR,SMAD2,STAT1,STAT3
Systemic Lupus Erythematosus In T Cell Signaling Pathway	3.1	0.0119	-1	JUN,MTOR,RPS6KB1,STAT3
Glioblastoma Multiforme Signaling	10.6	0.0482	-0.707	CDKN1A,CDKN1B,EGFR,FOXO1,MTOR,RPS6KB1,SHC1,TSC2
Insulin Receptor Signaling	6.09	0.0357	-0.447	FOXO1,MTOR,RPS6KB1,SHC1,TSC2
Osteoarthritis Pathway	5.19	0.0235	-0.447	ITGA4,MTOR,PRKAB1,SMAD2,SOX9
IL-7 Signaling Pathway	7.33	0.0633	0	CDKN1B,FOXO1,JUN,SHC1,STAT1
Endocannabinoid Cancer Inhibition Pathway	4.51	0.0278	0	CDKN1A,CDKN1B,MTOR,PRKAB1
mTOR Signaling	3.86	0.019	0	MTOR,PRKAB1,RPS6KB1,TSC2
Sirtuin Signaling Pathway	4.53	0.0171	0.447	FOXO1,JUN,MAP1LC3B,MTOR,STAT3
p53 Signaling	5.17	0.0408	1	CDKN1A,CHEK1,CHEK2,JUN
PPARα/RXRα Activation	4.04	0.0211	1	JUN,PRKAB1,SHC1,SMAD2
PTEN Signaling	9.76	0.0556	1.89	CDKN1A,CDKN1B,EGFR,FOXO1,ITGA4,RPS6KB1,SHC1
Molecular Mechanisms of Cancer	9.1	0.023	#NUM!	CDKN1A,CDKN1B,CHEK1,CHEK2,FOXO1,ITGA4,JUN,SHC1,SMAD2
Glucocorticoid Receptor Signaling	8.2	0.0237	#NUM!	ANXA1,CDKN1A,JUN,PRKAB1,SHC1,SMAD2,STAT1,STAT3
ErbB2-ErbB3 Signaling	7.73	0.0758	#NUM!	CDKN1B,FOXO1,JUN,SHC1,STAT3
HER-2 Signaling in Breast Cancer	7.17	0.0588	#NUM!	CDKN1A,CDKN1B,EGFR,FOXO1,TSC2
UVA-Induced MAPK Signaling	6.86	0.051	#NUM!	EGFR,JUN,MTOR,RPS6KB1,STAT1
Role of JAK1 and JAK3 in γc Cytokine Signaling	5.75	0.0571	#NUM!	SHC1,STAT1,STAT3,STAT6
T Helper Cell Differentiation	5.68	0.0548	#NUM!	STAT1,STAT3,STAT4,STAT6
Th1 and Th2 Activation Pathway	5.63	0.0289	#NUM!	JUN,STAT1,STAT3,STAT4,STAT6
VDR/RXR Activation	5.56	0.0513	#NUM!	CDKN1A,CDKN1B,FOXO1,KLF4
Role of BRCA1 in DNA Damage Response	5.52	0.05	#NUM!	CDKN1A,CHEK1,CHEK2,STAT1
Role of JAK1, JAK2 and TYK2 in Interferon Signaling	5.44	0.125	#NUM!	STAT1,STAT2,STAT3
IL-4 Signaling	5.39	0.0465	#NUM!	MTOR,RPS6KB1,SHC1,STAT6
Prostate Cancer Signaling	5.28	0.0435	#NUM!	CDKN1A,CDKN1B,FOXO1,MTOR
Role of JAK2 in Hormone-like Cytokine Signaling	4.98	0.0882	#NUM!	SHC1,STAT1,STAT3
Glioma Signaling	4.95	0.036	#NUM!	CDKN1A,EGFR,MTOR,SHC1
Renin-Angiotensin Signaling	4.84	0.0336	#NUM!	JUN,SHC1,STAT1,STAT3
IL-15 Production	4.81	0.0331	#NUM!	EGFR,KIT,RET,STAT1
14-3-3-mediated Signaling	4.71	0.0312	#NUM!	CDKN1B,FOXO1,JUN,TSC2
Oncostatin M Signaling	4.67	0.0698	#NUM!	SHC1,STAT1,STAT3
IL-12 Signaling and Production in Macrophages	4.64	0.0301	#NUM!	JUN,STAT1,STAT4,STAT6
Adipogenesis pathway	4.63	0.0299	#NUM!	FOXO1,RPS6KB1,SIN3B,SOX9
Cell Cycle: G2/M DNA Damage Checkpoint Regulation	4.49	0.0612	#NUM!	CDKN1A,CHEK1,CHEK2
Role of CHK Proteins in Cell Cycle Checkpoint Control	4.3	0.0526	#NUM!	CDKN1A,CHEK1,CHEK2
Activation of IRF by Cytosolic Pattern Recognition Receptors	4.17	0.0476	#NUM!	JUN,STAT1,STAT2
Regulation of Cellular Mechanics by Calpain Protease	4.11	0.0455	#NUM!	CDKN1B,EGFR,ITGA4
Cell Cycle: G1/S Checkpoint Regulation	4.09	0.0448	#NUM!	CDKN1A,CDKN1B,FOXO1
GM-CSF Signaling	4.01	0.0423	#NUM!	SHC1,STAT1,STAT3
Regulation of the Epithelial-Mesenchymal Transition Pathway	4	0.0206	#NUM!	EGFR,SMAD2,STAT3,ZEB1
IL-15 Signaling	3.99	0.0417	#NUM!	SHC1,STAT3,STAT6
Growth Hormone Signaling	3.99	0.0417	#NUM!	RPS6KB1,STAT1,STAT3
Erythropoietin Signaling	3.91	0.039	#NUM!	JUN,RPS6KB1,SHC1
GDNF Family Ligand-Receptor Interactions	3.91	0.039	#NUM!	JUN,RET,SHC1
Agrin Interactions at Neuromuscular Junction	3.89	0.0385	#NUM!	EGFR,ITGA4,JUN
Th17 Activation Pathway	3.69	0.033	#NUM!	MTOR,STAT3,STAT4
Melanocyte Development and Pigmentation Signaling	3.64	0.0316	#NUM!	KIT,RPS6KB1,SHC1
Telomerase Signaling	3.47	0.0278	#NUM!	CDKN1A,EGFR,SHC1
Rac Signaling	3.43	0.0268	#NUM!	ITGA4,JUN,RPS6KB1
Endocannabinoid Developing Neuron Pathway	3.38	0.0259	#NUM!	CDKN1B,MTOR,STAT3
IL-22 Signaling	3.38	0.0833	#NUM!	STAT1,STAT3
Cholecystokinin/Gastrin-mediated Signaling	3.35	0.0252	#NUM!	EGFR,JUN,SHC1
IL-17A Signaling in Gastric Cells	3.34	0.08	#NUM!	EGFR,JUN
Role of JAK family kinases in IL-6-type Cytokine Signaling	3.34	0.08	#NUM!	STAT1,STAT3
Role of Tissue Factor in Cancer	3.33	0.0248	#NUM!	EGFR,MTOR,RPS6KB1
Antiproliferative Role of TOB in T Cell Signaling	3.31	0.0769	#NUM!	CDKN1B,SMAD2
Estrogen-mediated S-phase Entry	3.31	0.0769	#NUM!	CDKN1A,CDKN1B
Th1 Pathway	3.31	0.0244	#NUM!	STAT1,STAT3,STAT4
IL-6 Signaling	3.28	0.0238	#NUM!	JUN,SHC1,STAT3
STAT3 Pathway	3.19	0.0222	#NUM!	CDKN1A,EGFR,STAT3
Iron homeostasis signaling pathway	3.17	0.0219	#NUM!	EGFR,SMAD2,STAT3
Th2 Pathway	3.16	0.0217	#NUM!	JUN,STAT4,STAT6
Hereditary Breast Cancer Signaling	3.14	0.0214	#NUM!	CDKN1A,CHEK1,CHEK2
Ovarian Cancer Signaling	3.14	0.0214	#NUM!	EGFR,MTOR,RPS6KB1
IL-9 Signaling	3.07	0.0588	#NUM!	STAT1,STAT3
Interferon Signaling	3.03	0.0556	#NUM!	STAT1,STAT2
iNOS Signaling	2.83	0.0444	#NUM!	JUN,STAT1
IL-23 Signaling Pathway	2.83	0.0444	#NUM!	STAT3,STAT4
Ephrin Receptor Signaling	2.83	0.0167	#NUM!	ITGA4,SHC1,STAT3
FAT10 Cancer Signaling Pathway	2.81	0.0435	#NUM!	SMAD2,STAT3
Dendritic Cell Maturation	2.8	0.0163	#NUM!	STAT1,STAT2,STAT4
Hepatic Fibrosis / Hepatic Stellate Cell Activation	2.79	0.0161	#NUM!	EGFR,SMAD2,STAT1
RAR Activation	2.74	0.0155	#NUM!	ALDH1A1,JUN,SMAD2
Thyroid Cancer Signaling	2.72	0.0392	#NUM!	RET,SHC1
UVC-Induced MAPK Signaling	2.72	0.0392	#NUM!	EGFR,JUN
Breast Cancer Regulation by Stathmin1	2.69	0.0149	#NUM!	CDKN1A,CDKN1B,SHC1
Thrombin Signaling	2.64	0.0144	#NUM!	EGFR,RPS6KB1,SHC1
Sperm Motility	2.57	0.0136	#NUM!	EGFR,KIT,RET
Autophagy	2.57	0.0328	#NUM!	MAP1LC3B,MTOR
IL-2 Signaling	2.56	0.0323	#NUM!	JUN,SHC1
PXR/RXR Activation	2.52	0.0308	#NUM!	ALDH1A1,FOXO1
CD40 Signaling	2.5	0.0303	#NUM!	JUN,STAT3
Cardiac Hypertrophy Signaling	2.47	0.0124	#NUM!	JUN,MTOR,RPS6KB1
IL-10 Signaling	2.46	0.029	#NUM!	JUN,STAT3
SPINK1 General Cancer Pathway	2.45	0.0286	#NUM!	EGFR,STAT3
ERK5 Signaling	2.43	0.0278	#NUM!	EGFR,RPS6KB1
Caveolar-mediated Endocytosis Signaling	2.42	0.0274	#NUM!	EGFR,ITGA4
Estrogen-Dependent Breast Cancer Signaling	2.39	0.0267	#NUM!	EGFR,JUN
Leptin Signaling in Obesity	2.39	0.0267	#NUM!	FOXO1,STAT3
Neurotrophin/TRK Signaling	2.37	0.026	#NUM!	JUN,SHC1
Antiproliferative Role of Somatostatin Receptor 2	2.36	0.0256	#NUM!	CDKN1A,CDKN1B
Cyclins and Cell Cycle Regulation	2.33	0.0247	#NUM!	CDKN1A,CDKN1B
Regulation of IL-2 Expression in Activated and Anergic T Lymphocytes	2.25	0.0225	#NUM!	JUN,SMAD2
FAK Signaling	2.19	0.0208	#NUM!	EGFR,ITGA4
TGF-β Signaling	2.19	0.0208	#NUM!	JUN,SMAD2
Bladder Cancer Signaling	2.18	0.0206	#NUM!	CDKN1A,EGFR
PAK Signaling	2.17	0.0204	#NUM!	ITGA4,SHC1
Synaptogenesis Signaling Pathway	2.15	0.00958	#NUM!	MTOR,RPS6KB1,SHC1
VEGF Signaling	2.14	0.0198	#NUM!	FOXO1,SHC1
SAPK/JNK Signaling	2.13	0.0194	#NUM!	JUN,SHC1
Sumoylation Pathway	2.13	0.0194	#NUM!	JUN,ZEB1
Chronic Myeloid Leukemia Signaling	2.12	0.0192	#NUM!	CDKN1A,CDKN1B
PPAR Signaling	2.12	0.0192	#NUM!	JUN,SHC1
NGF Signaling	2.03	0.0174	#NUM!	RPS6KB1,SHC1
p38 MAPK Signaling	2.01	0.0169	#NUM!	RPS6KB1,STAT1
Role of NANOG in Mammalian Embryonic Stem Cell Pluripotency	2	0.0167	#NUM!	SHC1,STAT3
G Beta Gamma Signaling	1.99	0.0164	#NUM!	EGFR,SHC1
Gαi Signaling	1.97	0.016	#NUM!	SHC1,STAT3
Human Embryonic Stem Cell Pluripotency	1.9	0.0147	#NUM!	FOXO1,SMAD2
Androgen Signaling	1.9	0.0147	#NUM!	JUN,SHC1
Type II Diabetes Mellitus Signaling	1.85	0.014	#NUM!	MTOR,PRKAB1
Cdc42 Signaling	1.73	0.012	#NUM!	ITGA4,JUN
GNRH Signaling	1.7	0.0116	#NUM!	EGFR,JUN
Wnt/β-catenin Signaling	1.7	0.0116	#NUM!	JUN,SOX9
Histamine Degradation	1.67	0.0588	#NUM!	ALDH1A1
FAT10 Signaling Pathway	1.65	0.0556	#NUM!	MAP1LC3B
Sertoli Cell-Sertoli Cell Junction Signaling	1.64	0.0108	#NUM!	ITGA4,JUN
Endothelin-1 Signaling	1.63	0.0107	#NUM!	JUN,SHC1
Production of Nitric Oxide and Reactive Oxygen Species in Macrophages	1.63	0.0106	#NUM!	JUN,STAT1
GADD45 Signaling	1.63	0.0526	#NUM!	CDKN1A
Oxidative Ethanol Degradation III	1.63	0.0526	#NUM!	ALDH1A1
Apelin Muscle Signaling Pathway	1.63	0.0526	#NUM!	PRKAB1
ILK Signaling	1.61	0.0104	#NUM!	JUN,MTOR
Fatty Acid α-oxidation	1.6	0.05	#NUM!	ALDH1A1
Putrescine Degradation III	1.58	0.0476	#NUM!	ALDH1A1
Ethanol Degradation IV	1.54	0.0435	#NUM!	ALDH1A1
Apelin Cardiac Fibroblast Signaling Pathway	1.54	0.0435	#NUM!	PRKAB1
Integrin Signaling	1.52	0.0093	#NUM!	ITGA4,SHC1
Tryptophan Degradation X (Mammalian, via Tryptamine)	1.51	0.04	#NUM!	ALDH1A1
Actin Cytoskeleton Signaling	1.5	0.00909	#NUM!	ITGA4,SHC1
Role of Osteoblasts, Osteoclasts and Chondrocytes in Rheumatoid Arthritis	1.5	0.00905	#NUM!	FOXO1,JUN
LPS/IL-1 Mediated Inhibition of RXR Function	1.49	0.00893	#NUM!	ALDH1A1,JUN
Systemic Lupus Erythematosus Signaling	1.47	0.00866	#NUM!	JUN,MTOR
TNFR2 Signaling	1.43	0.0333	#NUM!	JUN
Dopamine Degradation	1.43	0.0333	#NUM!	ALDH1A1
Signaling by Rho Family GTPases	1.42	0.0082	#NUM!	ITGA4,JUN
Opioid Signaling Pathway	1.4	0.008	#NUM!	CDKN1B,RPS6KB1
4-1BB Signaling in T Lymphocytes	1.4	0.0312	#NUM!	JUN
Ethanol Degradation II	1.4	0.0312	#NUM!	ALDH1A1
Phospholipase C Signaling	1.38	0.00778	#NUM!	ITGA4,SHC1
Inhibition of Angiogenesis by TSP1	1.38	0.0294	#NUM!	JUN
Retinoate Biosynthesis I	1.38	0.0294	#NUM!	ALDH1A1
IL-17A Signaling in Fibroblasts	1.36	0.0286	#NUM!	JUN
Noradrenaline and Adrenaline Degradation	1.36	0.0286	#NUM!	ALDH1A1
G-Protein Coupled Receptor Signaling	1.34	0.00735	#NUM!	SHC1,STAT3
Docosahexaenoic Acid (DHA) Signaling	1.32	0.0256	#NUM!	FOXO1
April Mediated Signaling	1.32	0.0256	#NUM!	JUN
Role of PKR in Interferon Induction and Antiviral Response	1.3	0.0244	#NUM!	STAT1
B Cell Activating Factor Signaling	1.3	0.0244	#NUM!	JUN
MIF Regulation of Innate Immunity	1.29	0.0238	#NUM!	JUN
BAG2 Signaling Pathway	1.28	0.0233	#NUM!	CDKN1A
Neuroinflammation Signaling Pathway	1.26	0.00664	#NUM!	JUN,STAT1
Apelin Pancreas Signaling Pathway	1.26	0.0222	#NUM!	PRKAB1
Role of Macrophages, Fibroblasts and Endothelial Cells in Rheumatoid Arthritis	1.23	0.00639	#NUM!	JUN,STAT3
TNFR1 Signaling	1.21	0.02	#NUM!	JUN
Melanoma Signaling	1.2	0.0196	#NUM!	CDKN1A
CD27 Signaling in Lymphocytes	1.19	0.0189	#NUM!	JUN
Transcriptional Regulatory Network in Embryonic Stem Cells	1.18	0.0185	#NUM!	STAT3
Cell Cycle Control of Chromosomal Replication	1.16	0.0179	#NUM!	CHEK2
Cancer Drug Resistance By Drug Efflux	1.15	0.0172	#NUM!	FOXO1
Nur77 Signaling in T Lymphocytes	1.14	0.0169	#NUM!	SIN3B
SPINK1 Pancreatic Cancer Pathway	1.14	0.0167	#NUM!	SMAD2
PCP pathway	1.13	0.0164	#NUM!	JUN
IL-17A Signaling in Airway Cells	1.1	0.0154	#NUM!	STAT3
Mitotic Roles of Polo-Like Kinase	1.1	0.0152	#NUM!	CHEK2
Myc Mediated Apoptosis Signaling	1.1	0.0152	#NUM!	SHC1
Serotonin Degradation	1.09	0.0149	#NUM!	ALDH1A1
ErbB4 Signaling	1.08	0.0145	#NUM!	SHC1
Small Cell Lung Cancer Signaling	1.06	0.0139	#NUM!	CDKN1B
Actin Nucleation by ARP-WASP Complex	1.06	0.0139	#NUM!	ITGA4
Non-Small Cell Lung Cancer Signaling	1.05	0.0135	#NUM!	EGFR
Hypoxia Signaling in the Cardiovascular System	1.05	0.0135	#NUM!	JUN
TREM1 Signaling	1.04	0.0133	#NUM!	STAT3
FcγRIIB Signaling in B Lymphocytes	1.04	0.0132	#NUM!	SHC1
Angiopoietin Signaling	1.04	0.0132	#NUM!	FOXO1
Toll-like Receptor Signaling	1.04	0.0132	#NUM!	JUN
Reelin Signaling in Neurons	1.02	0.0127	#NUM!	ITGA4
Chemokine Signaling	1.02	0.0125	#NUM!	JUN
IL-17 Signaling	1.01	0.0123	#NUM!	JUN
Renal Cell Carcinoma Signaling	1.01	0.0123	#NUM!	JUN
Apelin Adipocyte Signaling Pathway	1.01	0.0123	#NUM!	PRKAB1
LPS-stimulated MAPK Signaling	1	0.012	#NUM!	JUN
NF-κB Activation by Viruses	1	0.012	#NUM!	ITGA4
PEDF Signaling	1	0.012	#NUM!	ZEB1
TR/RXR Activation	0.991	0.0118	#NUM!	MTOR
VEGF Family Ligand-Receptor Interactions	0.991	0.0118	#NUM!	SHC1
HIPPO signaling	0.991	0.0118	#NUM!	SMAD2
FGF Signaling	0.991	0.0118	#NUM!	STAT3
BMP signaling pathway	0.991	0.0118	#NUM!	JUN
Ceramide Signaling	0.971	0.0112	#NUM!	JUN
RANK Signaling in Osteoclasts	0.971	0.0112	#NUM!	JUN
OX40 Signaling Pathway	0.967	0.0111	#NUM!	JUN
IL-1 Signaling	0.963	0.011	#NUM!	JUN
Factors Promoting Cardiogenesis in Vertebrates	0.955	0.0108	#NUM!	SMAD2
Regulation of Actin-based Motility by Rho	0.951	0.0106	#NUM!	ITGA4
Fcγ Receptor-mediated Phagocytosis in Macrophages and Monocytes	0.951	0.0106	#NUM!	RPS6KB1
CCR5 Signaling in Macrophages	0.951	0.0106	#NUM!	JUN
Mouse Embryonic Stem Cell Pluripotency	0.91	0.00962	#NUM!	STAT3
Axonal Guidance Signaling	0.903	0.00411	#NUM!	ITGA4,SHC1
T Cell Receptor Signaling	0.9	0.00943	#NUM!	JUN
PD-1, PD-L1 cancer immunotherapy pathway	0.896	0.00935	#NUM!	CDKN1B
Virus Entry via Endocytic Pathways	0.893	0.00926	#NUM!	ITGA4
Paxillin Signaling	0.886	0.00909	#NUM!	ITGA4
Type I Diabetes Mellitus Signaling	0.883	0.00901	#NUM!	STAT1
iCOS-iCOSL Signaling in T Helper Cells	0.879	0.00893	#NUM!	SHC1
HIF1α Signaling	0.87	0.00877	#NUM!	JUN
Natural Killer Cell Signaling	0.851	0.00833	#NUM!	SHC1
CD28 Signaling in T Helper Cells	0.848	0.00826	#NUM!	JUN
Atherosclerosis Signaling	0.839	0.00806	#NUM!	ITGA4
FXR/RXR Activation	0.83	0.00794	#NUM!	FOXO1
Phagosome Formation	0.83	0.00794	#NUM!	ITGA4
P2Y Purigenic Receptor Signaling Pathway	0.824	0.00781	#NUM!	JUN
Gα12/13 Signaling	0.815	0.00763	#NUM!	JUN
Estrogen Receptor Signaling	0.799	0.0073	#NUM!	SHC1
PI3K Signaling in B Lymphocytes	0.793	0.00725	#NUM!	JUN
Corticotropin Releasing Hormone Signaling	0.775	0.0069	#NUM!	JUN
Relaxin Signaling	0.762	0.00667	#NUM!	JUN
Epithelial Adherens Junction Signaling	0.754	0.00654	#NUM!	EGFR
PKCθ Signaling in T Lymphocytes	0.745	0.00641	#NUM!	JUN
eNOS Signaling	0.735	0.00625	#NUM!	PRKAB1
HMGB1 Signaling	0.721	0.00602	#NUM!	JUN
Tight Junction Signaling	0.717	0.00595	#NUM!	JUN
CXCR4 Signaling	0.717	0.00595	#NUM!	JUN
Granulocyte Adhesion and Diapedesis	0.693	0.00559	#NUM!	ITGA4
RhoGDI Signaling	0.69	0.00556	#NUM!	ITGA4
NF-κB Signaling	0.69	0.00556	#NUM!	EGFR
Role of NFAT in Regulation of the Immune Response	0.686	0.00549	#NUM!	JUN
Hepatic Cholestasis	0.682	0.00543	#NUM!	JUN
NRF2-mediated Oxidative Stress Response	0.668	0.00524	#NUM!	JUN
Agranulocyte Adhesion and Diapedesis	0.666	0.00521	#NUM!	ITGA4
Adrenomedullin signaling pathway	0.654	0.00505	#NUM!	SHC1
Leukocyte Extravasation Signaling	0.652	0.00503	#NUM!	ITGA4
Gap Junction Signaling	0.652	0.00503	#NUM!	EGFR
CREB Signaling in Neurons	0.635	0.00481	#NUM!	SHC1
Role of NFAT in Cardiac Hypertrophy	0.622	0.00465	#NUM!	SHC1
EIF2 Signaling	0.604	0.00444	#NUM!	SHC1
cAMP-mediated signaling	0.6	0.00441	#NUM!	STAT3
Xenobiotic Metabolism Signaling	0.513	0.00347	#NUM!	ALDH1A1
