# Supplementary material for: BCL9/STAT3 regulation of transcriptional enhancer networks promote DCIS progression
Source: NPJ Breast Cancer. 2020 Apr 24;6:12. doi: 10.1038/s41523-020-0157-z (PMC7181646; doi:10.1038/s41523-020-0157-z)
Supplement: Supplementary file 4 — Supplementary data 2 [file 41523_2020_157_MOESM4_ESM.xlsx]

## Sheet: RNAseq KD vs Control_DEG
Gene_ID	NS_1_fpkm	NS_2_fpkm	NS_3_fpkm	KD_1_fpkm	KD_2_fpkm	KD_3_fpkm	log2FoldChange	pvalue	padj	GeneName	Chrom	Strand	Start	End	GeneLength	GeneType	GeneDescription
ENSG00000000971	1.05409	1.99041	2.96806	5.06384	4.88383	5.05497	1.0467	3.0377e-08	3.7318e-06	CFH	chr1	+	196651878	196747504	8145	protein_coding	complement_factor_H
ENSG00000001617	12.517	11.7984	10.7128	7.32717	6.85858	6.61352	-0.73686	1.3128e-08	1.7791e-06	SEMA3F	chr3	+	50155045	50189075	4826	protein_coding	sema_domain_immunoglobulin_domain_(Ig)_short_basic_domain_secreted_(semaphorin)_3F
ENSG00000002587	0.67935	0.677903	0.86882	1.10162	1.36323	1.28199	0.6016	0.00064828	0.01043	HS3ST1	chr4	-	11393150	11429765	8166	protein_coding	heparan_sulfate-glucosamine_3-sulfotransferase_1
ENSG00000002834	52.8702	45.0164	41.9777	37.5794	34.3744	33.2774	-0.42553	0.00085462	0.012737	LASP1	chr17	+	38869859	38921770	7061	protein_coding	LIM_and_SH3_protein_1
ENSG00000004399	5.08193	4.53253	3.91267	3.49179	3.26945	3.0088	-0.4698	0.00092046	0.013355	PLXND1	chr3	-	129555175	129606818	9738	protein_coding	plexin_D1
ENSG00000004700	3.22812	4.95834	8.97229	9.47949	9.65492	9.91804	0.58977	0.0020558	0.024111	RECQL	chr12	-	21468911	21501669	3778	protein_coding	RecQ_helicase-like
ENSG00000004799	1.55887	1.43281	1.58453	3.11746	3.07926	2.64149	0.78054	2.4433e-06	0.00014275	PDK4	chr7	-	95583499	95596491	4519	protein_coding	pyruvate_dehydrogenase_kinase_isozyme_4
ENSG00000005001	10.2186	12.2789	12.1367	18.0849	20.6911	21.4205	0.6987	5.238e-08	5.8849e-06	PRSS22	chr16	-	2852727	2858170	2387	protein_coding	protease_serine_22
ENSG00000005100	10.9471	12.6596	11.1874	7.05291	7.73486	8.64233	-0.57047	4.0707e-06	0.00021841	DHX33	chr17	-	5440912	5469060	5872	protein_coding	DEAH_(Asp-Glu-Ala-His)_box_polypeptide_33
ENSG00000006062	4.49161	4.43419	4.52393	3.40315	3.32264	3.46875	-0.40866	0.0020607	0.024129	MAP3K14	chr17	-	45263121	45317040	5852	protein_coding	mitogen-activated_protein_kinase_kinase_kinase_14
ENSG00000006432	11.0195	11.0098	9.64225	7.34511	6.54003	6.84926	-0.6153	2.6031e-07	2.2837e-05	MAP3K9	chr14	-	70722526	70809534	12386	protein_coding	mitogen-activated_protein_kinase_kinase_kinase_9
ENSG00000006468	1.2866	1.70649	1.57126	2.21815	2.32691	2.11097	0.45581	0.0017176	0.021334	ETV1	chr7	-	13891228	13991425	9616	protein_coding	ets_variant_1
ENSG00000006607	5.55662	5.41142	5.31446	4.43968	3.63013	3.77785	-0.46997	0.00014024	0.0034623	FARP2	chr2	+	241356243	241494841	14413	protein_coding	FERM_ARH/RhoGEF_and_pleckstrin_domain_protein_2
ENSG00000007202	41.4014	36.7259	30.9576	24.9223	21.2597	22.0152	-0.66722	5.6153e-07	4.3166e-05	KIAA0100	chr17	-	28614440	28645454	9235	protein_coding	KIAA0100
ENSG00000007541	5.45198	6.04323	5.22134	4.33784	3.75475	4.24627	-0.4466	0.00066484	0.010612	PIGQ	chr16	+	566995	584136	6404	protein_coding	phosphatidylinositol_glycan_anchor_biosynthesis_class_Q
ENSG00000007923	15.4182	14.7511	13.5701	11.2086	11.0964	10.6243	-0.42537	0.00047924	0.008465	DNAJC11	chr1	-	6634168	6701924	5083	protein_coding	DnaJ_heat_shock_protein_family_(Hsp40)_member_C11
ENSG00000007968	3.53389	2.94366	2.92528	2.18762	1.96517	2.14066	-0.55552	0.00042157	0.0076859	E2F2	chr1	-	23506430	23531220	5457	protein_coding	E2F_transcription_factor_2
ENSG00000008282	32.8485	38.621	41.3975	52.9052	59.1146	55.1146	0.49582	1.4231e-05	0.00055018	SYPL1	chr7	-	106090503	106112576	2804	protein_coding	synaptophysin-like_1
ENSG00000008441	18.6886	16.2193	15.5214	13.5384	12.9068	13.7351	-0.35052	0.0051201	0.043647	NFIX	chr19	+	12995608	13098796	6302	protein_coding	nuclear_factor_I/X_(CCAAT-binding_transcription_factor)
ENSG00000008513	11.5001	11.6191	9.49752	8.52324	8.65506	8.16112	-0.38117	0.0024613	0.026985	ST3GAL1	chr8	-	133454848	133571940	8729	protein_coding	ST3_beta-galactoside_alpha-23-sialyltransferase_1
ENSG00000010278	35.2734	32.4665	30.0485	43.2348	51.5383	51.4501	0.49185	9.8898e-05	0.0027023	CD9	chr12	+	6199715	6238271	3299	protein_coding	CD9_molecule
ENSG00000011007	17.9756	17.6398	15.1467	12.069	13.195	12.6223	-0.43532	0.00047976	0.008465	TCEB3	chr1	+	23743155	23762059	5391	protein_coding	transcription_elongation_factor_B_(SIII)_polypeptide_3_(110kDa_elongin_A)
ENSG00000013441	1.85651	3.65201	4.98094	6.12831	6.0003	6.90194	0.67652	0.00032363	0.0063305	CLK1	chr2	-	200853009	200864744	5170	protein_coding	CDC_like_kinase_1
ENSG00000014164	7.49343	5.53745	5.31737	4.62507	4.48547	3.96929	-0.46985	0.0039739	0.036968	ZC3H3	chr8	-	143437655	143541453	3731	protein_coding	zinc_finger_CCCH-type_containing_3
ENSG00000019582	11.3666	10.1989	10.8937	19.5818	22.213	21.3113	0.84421	2.1122e-11	5.9075e-09	CD74	chr5	-	150401637	150412929	3184	protein_coding	CD74_molecule_major_histocompatibility_complex_class_II_invariant_chain
ENSG00000020129	8.07679	7.43859	7.0275	5.1319	5.78077	6.02376	-0.4209	0.0019379	0.023054	NCDN	chr1	+	35557473	35567274	4917	protein_coding	neurochondrin
ENSG00000021355	6.07631	5.2238	6.09364	8.04592	8.50321	7.96374	0.4066	0.0040206	0.037316	SERPINB1	chr6	-	2832332	2842006	3094	protein_coding	serpin_peptidase_inhibitor_clade_B_(ovalbumin)_member_1
ENSG00000022567	3.39112	3.09489	2.55657	2.14269	1.99589	2.02446	-0.53943	0.00032457	0.0063394	SLC45A4	chr8	-	141207166	141308305	8608	protein_coding	solute_carrier_family_45_member_4
ENSG00000023445	0.667629	1.45952	2.19324	2.63396	2.31487	2.79347	0.6238	0.0023253	0.025969	BIRC3	chr11	+	102317450	102339403	7518	protein_coding	baculoviral_IAP_repeat_containing_3
ENSG00000025800	20.9547	20.2926	18.6363	16.2925	14.6246	14.6271	-0.41409	0.00042967	0.0077369	KPNA6	chr1	+	32108038	32176568	7480	protein_coding	karyopherin_alpha_6_(importin_alpha_7)
ENSG00000027697	9.1105	11.8039	13.67	14.3699	18.6329	18.2737	0.47868	0.0011263	0.015634	IFNGR1	chr6	-	137197484	137219449	2571	protein_coding	interferon_gamma_receptor_1
ENSG00000029364	20.9776	23.3695	19.1756	17.1572	15.8392	15.7527	-0.39984	0.00067141	0.010672	SLC39A9	chr14	+	69398015	69462388	7136	protein_coding	solute_carrier_family_39_member_9
ENSG00000029639	7.4507	6.97317	7.58728	9.86383	12.8573	11.1056	0.52036	0.00028468	0.0057659	TFB1M	chr6	-	155257509	155314493	2736	protein_coding	transcription_factor_B1_mitochondrial
ENSG00000030582	13.4837	13.8743	12.4423	16.4044	19.209	18.3522	0.3649	0.0033538	0.033076	GRN	chr17	+	44345086	44353102	3680	protein_coding	granulin
ENSG00000031081	2.56644	2.41233	1.96013	1.90521	1.60544	1.25164	-0.50902	0.0022167	0.025449	ARHGAP31	chr3	+	119294373	119420714	9384	protein_coding	Rho_GTPase_activating_protein_31
ENSG00000033627	5.67485	5.77055	5.31896	4.6016	4.24081	3.99143	-0.40105	0.0010545	0.01484	ATP6V0A1	chr17	+	42458844	42522611	10955	protein_coding	ATPase_H+_transporting_lysosomal_V0_subunit_a1
ENSG00000033867	6.74436	11.7552	15.7126	22.558	18.677	19.9082	0.68859	5.3784e-05	0.001672	SLC4A7	chr3	-	27372721	27484420	9616	protein_coding	solute_carrier_family_4_sodium_bicarbonate_cotransporter_member_7
ENSG00000034510	1094.05	851.908	959.692	1168.85	1635.78	1612.57	0.49977	0.00047419	0.0084005	TMSB10	chr2	+	84905625	84906675	496	protein_coding	thymosin_beta_10
ENSG00000034677	7.70078	11.3659	12.2067	15.2738	13.5509	14.2357	0.38814	0.0049606	0.042647	RNF19A	chr8	-	100257059	100410015	6049	protein_coding	ring_finger_protein_19A_RBR_E3_ubiquitin_protein_ligase
ENSG00000035141	22.7703	23.8803	24.2036	15.5835	19.8762	19.4025	-0.38051	0.0025186	0.027316	FAM136A	chr2	-	70295975	70302090	3086	protein_coding	family_with_sequence_similarity_136_member_A
ENSG00000035403	48.9018	52.1767	46.3042	33.2206	30.0251	30.2622	-0.66302	1.2946e-09	2.4664e-07	VCL	chr10	+	73995193	74121363	9992	protein_coding	vinculin
ENSG00000037474	31.8498	32.0114	30.46	23.8086	26.4386	26.5375	-0.32247	0.0039285	0.036789	NSUN2	chr5	-	6599239	6633291	5506	protein_coding	NOP2/Sun_RNA_methyltransferase_family_member_2
ENSG00000038532	4.30793	4.12585	3.56384	3.30229	2.90278	2.87553	-0.41325	0.0020169	0.023821	CLEC16A	chr16	+	10944488	11182189	12387	protein_coding	C-type_lectin_domain_family_16_member_A
ENSG00000040199	3.43261	4.44296	4.08573	2.97538	2.76528	3.23435	-0.42161	0.00088523	0.01306	PHLPP2	chr16	-	71637835	71724701	12493	protein_coding	PH_domain_and_leucine_rich_repeat_protein_phosphatase_2
ENSG00000040341	2.09426	2.56525	2.8181	3.59661	3.45173	3.63933	0.43726	0.001101	0.015348	STAU2	chr8	-	73420369	73747708	8998	protein_coding	staufen_double-stranded_RNA_binding_protein_2
ENSG00000041982	42.5251	47.3747	41.477	32.0934	30.6415	29.1345	-0.5294	1.1316e-06	7.6466e-05	TNC	chr9	-	115019578	115118257	9636	protein_coding	tenascin_C
ENSG00000042753	87.9792	71.558	76.0629	90.8427	118.268	119.388	0.39095	0.0044907	0.040212	AP2S1	chr19	-	46838136	46850992	1704	protein_coding	adaptor_related_protein_complex_2_sigma_1_subunit
ENSG00000043355	4.40284	5.13676	4.14795	3.45276	3.04928	2.89276	-0.51567	0.001089	0.015256	ZIC2	chr13	+	99981772	99986773	3310	protein_coding	Zic_family_member_2
ENSG00000047056	5.3245	5.29569	4.70393	3.69114	4.10697	3.84853	-0.40226	0.0033858	0.033214	WDR37	chr10	+	1049538	1132297	5656	protein_coding	WD_repeat_domain_37
ENSG00000047230	6.19274	5.87555	5.01933	4.10726	4.20233	4.19379	-0.4538	0.0011723	0.016052	CTPS2	chrX	-	16588003	16712936	5510	protein_coding	CTP_synthase_2
ENSG00000047457	0.724151	0.873904	1.32357	1.82233	1.35795	1.56609	0.54586	0.0033749	0.033156	CP	chr3	-	149162410	149222055	7296	protein_coding	ceruloplasmin_(ferroxidase)
ENSG00000047621	2.47821	3.78279	4.50896	2.65762	2.299	2.45564	-0.48449	0.0044809	0.040178	C12orf4	chr12	-	4487728	4538508	4939	protein_coding	chromosome_12_open_reading_frame_4
ENSG00000047849	28.3416	24.4701	22.7372	20.9681	19.5282	19.2061	-0.36129	0.0037853	0.035978	MAP4	chr3	-	47850690	48089272	14943	protein_coding	microtubule_associated_protein_4
ENSG00000047936	1.70935	2.65503	3.45354	5.51659	4.5203	5.59032	0.83127	6.8083e-07	5.0562e-05	ROS1	chr6	-	117288300	117425855	7856	protein_coding	ROS_proto-oncogene_1__receptor_tyrosine_kinase
ENSG00000048052	1.30827	1.90045	1.68262	2.72346	2.5801	2.29888	0.54394	9.9088e-05	0.0027023	HDAC9	chr7	+	18086949	19002416	16827	protein_coding	histone_deacetylase_9
ENSG00000048707	6.05794	6.35881	5.34122	5.16524	3.78799	4.02647	-0.45663	0.00070872	0.011038	VPS13D	chr1	+	12230067	12512047	20023	protein_coding	vacuolar_protein_sorting_13_homolog_D_(S._cerevisiae)
ENSG00000049130	0.969498	1.81667	1.93597	2.80077	2.64173	2.49416	0.60036	0.00088733	0.013076	KITLG	chr12	-	88492793	88580851	6040	protein_coding	KIT_ligand
ENSG00000049283	7.4171	6.17564	6.8353	5.21653	4.83623	5.66555	-0.3894	0.0053511	0.044802	EPN3	chr17	+	50532543	50543750	4642	protein_coding	epsin_3
ENSG00000049618	6.65554	7.04082	6.31261	5.8895	5.06816	5.25609	-0.32756	0.0049545	0.042647	ARID1B	chr6	+	156777374	157210779	16869	protein_coding	AT-rich_interaction_domain_1B
ENSG00000049656	22.9777	22.3727	18.9052	16.1181	16.5813	16.3551	-0.40696	0.00090303	0.013189	CLPTM1L	chr5	-	1317744	1345099	6557	protein_coding	CLPTM1-like
ENSG00000049759	13.8094	14.3864	12.9184	10.9645	11.7767	11.2263	-0.3025	0.0062369	0.049778	NEDD4L	chr18	+	58044367	58401540	16120	protein_coding	neural_precursor_cell_expressed_developmentally_down-regulated_4-like_E3_ubiquitin_protein_ligase
ENSG00000050344	10.6315	15.3898	14.1929	20.5591	20.9945	21.1827	0.55877	1.1503e-05	0.00046526	NFE2L3	chr7	+	26152240	26187125	4249	protein_coding	nuclear_factor_erythroid_2_like_3
ENSG00000050438	0.266913	0.376608	0.259408	0.213975	0.134147	0.177513	-0.62109	0.0030093	0.031196	SLC4A8	chr12	+	51391317	51515763	17980	protein_coding	solute_carrier_family_4_sodium_bicarbonate_cotransporter_member_8
ENSG00000052749	10.5412	10.0081	8.2491	6.46107	6.36072	6.27185	-0.59013	7.017e-06	0.00032593	RRP12	chr10	-	97356358	97426076	8529	protein_coding	ribosomal_RNA_processing_12_homolog
ENSG00000052795	1.77847	2.09657	2.33925	1.53053	1.29404	1.24519	-0.57932	8.5771e-05	0.0024404	FNIP2	chr4	+	158769138	158908049	10868	protein_coding	folliculin_interacting_protein_2
ENSG00000053747	23.8636	30.5982	28.2892	38.5021	36.3387	35.7029	0.35709	0.0010961	0.015295	LAMA3	chr18	+	23689443	23955066	13522	protein_coding	laminin_subunit_alpha_3
ENSG00000054523	7.52358	8.34559	7.75556	6.41764	5.39644	5.8178	-0.43906	0.00010355	0.0028007	KIF1B	chr1	+	10210805	10381603	17720	protein_coding	kinesin_family_member_1B
ENSG00000054965	9.52357	9.92037	9.78682	8.31409	7.43365	7.47842	-0.35358	0.0020124	0.02381	FAM168A	chr11	-	73400487	73598189	7887	protein_coding	family_with_sequence_similarity_168_member_A
ENSG00000055163	11.5085	10.0609	9.63473	7.68837	6.41361	6.36406	-0.60469	4.1414e-06	0.00022129	CYFIP2	chr5	+	157266079	157395595	10582	protein_coding	cytoplasmic_FMR1_interacting_protein_2
ENSG00000058404	0.782462	0.611848	0.716586	1.66425	1.41443	1.30656	0.83962	2.1317e-06	0.00012913	CAMK2B	chr7	-	44217150	44334577	8159	protein_coding	calcium/calmodulin-dependent_protein_kinase_II_beta
ENSG00000058668	11.8076	12.9045	11.4815	9.77781	8.42458	7.93899	-0.47885	7.3794e-05	0.0021508	ATP2B4	chr1	+	203626561	203744081	9721	protein_coding	ATPase_Ca++_transporting_plasma_membrane_4
ENSG00000060069	6.54339	6.23246	5.25362	4.82987	4.67905	4.51958	-0.37605	0.0053441	0.044772	CTDP1	chr18	+	79679801	79756623	7415	protein_coding	CTD_phosphatase_subunit_1
ENSG00000060237	15.5738	16.5305	14.7522	13.9416	12.1211	11.9449	-0.32618	0.0044688	0.040097	WNK1	chr12	+	752593	911452	14370	protein_coding	WNK_lysine_deficient_protein_kinase_1
ENSG00000061918	4.36264	5.13642	5.06276	6.10745	6.41702	7.9535	0.40326	0.0050448	0.043229	GUCY1B3	chr4	+	155758992	155807591	3724	protein_coding	guanylate_cyclase_1_soluble_beta_3
ENSG00000062370	0.560652	0.770682	1.10967	1.26446	1.45613	1.95748	0.66738	0.0016417	0.020586	ZNF112	chr19	-	44326555	44367217	3848	protein_coding	zinc_finger_protein_112
ENSG00000062822	31.4488	28.3047	25.5441	22.3957	22.1359	22.0882	-0.37692	0.0023943	0.02647	POLD1	chr19	+	50384204	50418018	4858	protein_coding	polymerase_(DNA_directed)_delta_1_catalytic_subunit
ENSG00000064393	8.98748	9.77489	9.10191	8.15124	6.35316	6.44056	-0.424	0.00057911	0.0096726	HIPK2	chr7	-	139561570	139777778	15402	protein_coding	homeodomain_interacting_protein_kinase_2
ENSG00000064666	134.936	116.901	108.893	91.7191	94.5951	94.7085	-0.3812	0.0019016	0.022765	CNN2	chr19	+	1026581	1039068	3645	protein_coding	calponin_2
ENSG00000065060	7.23437	7.40298	5.66886	5.63605	4.69644	4.52273	-0.45259	0.0013002	0.017228	UHRF1BP1	chr6	+	34792015	34883138	9908	protein_coding	UHRF1_binding_protein_1
ENSG00000065308	15.7299	16.1702	13.6938	10.254	9.17471	9.29599	-0.66395	5.9505e-08	6.4645e-06	TRAM2	chr6	-	52497402	52576915	6908	protein_coding	translocation_associated_membrane_protein_2
ENSG00000065361	8.96535	8.76865	7.30675	6.54777	5.60592	5.91298	-0.47844	0.00027118	0.0055699	ERBB3	chr12	+	56079857	56103505	8658	protein_coding	erb-b2_receptor_tyrosine_kinase_3
ENSG00000065518	45.6133	35.6634	41.1056	52.8935	67.83	67.3481	0.51737	0.0002051	0.0045387	NDUFB4	chr3	+	120596309	120602500	1889	protein_coding	NADH:ubiquinone_oxidoreductase_subunit_B4
ENSG00000065526	12.8998	14.8792	13.4261	12.2228	10.3193	10.1748	-0.35241	0.0023871	0.026436	SPEN	chr1	+	15847864	15940460	13294	protein_coding	spen_family_transcriptional_repressor
ENSG00000065534	11.1566	11.7418	11.1191	7.98368	8.09536	8.2589	-0.50149	1.4382e-06	9.3052e-05	MYLK	chr3	-	123610049	123884331	22167	protein_coding	myosin_light_chain_kinase
ENSG00000065618	36.4094	39.4811	36.1891	51.9199	49.5627	50.9696	0.37945	0.00026164	0.0054474	COL17A1	chr10	-	104031286	104086002	6426	protein_coding	collagen_type_XVII_alpha_1
ENSG00000065802	11.9548	11.8863	11.1083	9.96404	9.19915	8.96773	-0.33665	0.0041351	0.037852	ASB1	chr2	+	238426742	238452250	7410	protein_coding	ankyrin_repeat_and_SOCS_box_containing_1
ENSG00000065809	3.64446	3.8237	3.92152	5.19103	5.11749	4.95645	0.35208	0.0046911	0.041295	FAM107B	chr10	-	14518557	14774897	7019	protein_coding	family_with_sequence_similarity_107_member_B
ENSG00000066117	15.8163	15.4457	13.8266	11.4565	11.4876	11.596	-0.40298	0.00085267	0.012722	SMARCD1	chr12	+	50084972	50100712	5136	protein_coding	SWI/SNF_related_matrix_associated_actin_dependent_regulator_of_chromatin_subfamily_d_member_1
ENSG00000066248	1.27059	1.1094	1.13747	2.16489	2.34002	2.1287	0.72895	3.1128e-05	0.0010684	NGEF	chr2	-	232878686	233013272	4678	protein_coding	neuronal_guanine_nucleotide_exchange_factor
ENSG00000066468	5.22859	5.20938	5.08094	4.08875	3.96054	3.83718	-0.39861	0.0014367	0.018588	FGFR2	chr10	-	121478334	121598458	7486	protein_coding	fibroblast_growth_factor_receptor_2
ENSG00000066651	5.05753	6.55956	7.30187	9.02295	10.2493	10.7734	0.56668	0.00011561	0.0030332	TRMT11	chr6	+	125986430	126039276	2690	protein_coding	tRNA_methyltransferase_11_homolog
ENSG00000067057	85.6441	77.4306	69.4688	55.934	56.6351	55.8875	-0.47903	7.7694e-05	0.0022545	PFKP	chr10	+	3066333	3137712	4836	protein_coding	phosphofructokinase_platelet
ENSG00000067064	17.9107	22.5166	25.662	26.468	30.8312	31.7657	0.36266	0.0051896	0.043926	IDI1	chr10	-	1039908	1049170	3589	protein_coding	isopentenyl-diphosphate_delta_isomerase_1
ENSG00000067141	29.6542	29.5267	25.7687	23.8103	20.7456	19.6762	-0.41887	0.00062554	0.010198	NEO1	chr15	+	73051710	73305206	8117	protein_coding	neogenin_1
ENSG00000068024	2.29232	2.09271	2.14257	1.48977	1.49339	1.35613	-0.57717	2.701e-05	0.00095957	HDAC4	chr2	-	239048168	239401654	13368	protein_coding	histone_deacetylase_4
ENSG00000068383	7.21134	5.84154	5.83184	4.15247	4.76605	3.84104	-0.53878	0.0005554	0.0094204	INPP5A	chr10	+	132537820	132783480	3706	protein_coding	inositol_polyphosphate-5-phosphatase_A
ENSG00000068650	7.22318	8.30672	7.60584	6.59995	6.17956	6.23323	-0.30794	0.0051847	0.043926	ATP11A	chr13	+	112690329	112887168	13733	protein_coding	ATPase_class_VI_type_11A
ENSG00000068654	27.3016	26.5065	22.0611	17.9538	16.0873	15.6763	-0.60996	1.055e-06	7.2329e-05	POLR1A	chr2	-	86020216	86106155	13519	protein_coding	polymerase_(RNA)_I_polypeptide_A
ENSG00000069011	63.6411	53.7341	46.1026	45.9581	40.2777	40.7074	-0.37964	0.0057273	0.046995	PITX1	chr5	-	135027735	135034813	3511	protein_coding	paired-like_homeodomain_1
ENSG00000069275	128.984	164.891	172.681	125.679	121.837	118.842	-0.36422	0.0011989	0.016334	NUCKS1	chr1	-	205712819	205750276	6546	protein_coding	nuclear_casein_kinase_and_cyclin-dependent_kinase_substrate_1
ENSG00000069535	0.258901	0.30774	0.0908923	0.528395	0.885641	0.772805	0.81163	0.00069423	0.010903	MAOB	chrX	-	43766611	43882447	2891	protein_coding	monoamine_oxidase_B
ENSG00000069702	1.50217	2.22007	2.39225	0.747433	0.844021	0.828628	-1.1643	6.5283e-12	2.0432e-09	TGFBR3	chr1	-	91680343	91906335	8705	protein_coding	transforming_growth_factor_beta_receptor_III
ENSG00000070047	26.5284	25.5914	22.6376	19.0847	18.1451	18.4563	-0.4421	0.00019988	0.0044684	PHRF1	chr11	+	576486	612222	5769	protein_coding	PHD_and_ring_finger_domains_1
ENSG00000070190	0.764784	1.31499	1.58887	1.99041	2.57824	2.23165	0.69067	0.00038403	0.0071478	DAPP1	chr4	+	99816833	99870154	4548	protein_coding	dual_adaptor_of_phosphotyrosine_and_3-phosphoinositides
ENSG00000070366	2.60733	2.71157	2.42752	2.11214	1.69819	1.97779	-0.42694	0.0022656	0.025696	SMG6	chr17	-	2059839	2303771	10554	protein_coding	SMG6_nonsense_mediated_mRNA_decay_factor
ENSG00000070614	41.8059	39.2029	33.2426	24.9489	22.8897	21.6642	-0.70837	2.0958e-08	2.649e-06	NDST1	chr5	+	150485818	150558211	9529	protein_coding	N-deacetylase/N-sulfotransferase_(heparan_glucosaminyl)_1
ENSG00000070718	1.97833	2.39414	2.55401	3.01097	3.29328	3.57005	0.42461	0.003657	0.03514	AP3M2	chr8	+	42152946	42171673	6276	protein_coding	adaptor_related_protein_complex_3_mu_2_subunit
ENSG00000070770	16.4381	16.4564	14.3467	12.7985	10.721	11.5649	-0.44366	0.00032615	0.0063514	CSNK2A2	chr16	-	58157907	58197920	6905	protein_coding	casein_kinase_2_alpha_prime_polypeptide
ENSG00000070814	55.0101	51.2189	43.7154	37.3086	33.9649	35.3072	-0.50338	4.4481e-05	0.0014437	TCOF1	chr5	+	150357639	150400308	11278	protein_coding	Treacher_Collins-Franceschetti_syndrome_1
ENSG00000071082	64.7842	58.337	71.1375	85.6722	117.793	115.256	0.6131	4.3976e-06	0.00023004	RPL31	chr2	+	101001715	101024032	5791	protein_coding	ribosomal_protein_L31
ENSG00000071127	92.1575	79.3651	73.8421	65.2878	66.349	65.1549	-0.34213	0.0054259	0.045256	WDR1	chr4	-	10074339	10116949	7827	protein_coding	WD_repeat_domain_1
ENSG00000071991	4.42593	7.62566	10.9296	14.8367	13.4881	13.8288	0.71263	4.9596e-05	0.0015559	CDH19	chr18	-	66501083	66604138	6864	protein_coding	cadherin_19_type_2
ENSG00000072041	3.05355	4.40734	4.3765	5.81818	6.00492	6.0337	0.51012	0.00015316	0.003674	SLC6A15	chr12	-	84859488	84913615	8781	protein_coding	solute_carrier_family_6_(neutral_amino_acid_transporter)_member_15
ENSG00000072071	15.6774	13.7907	12.5162	10.6595	9.31284	9.22869	-0.52765	5.6811e-05	0.0017448	ADGRL1	chr19	-	14147743	14206187	8487	protein_coding	adhesion_G_protein-coupled_receptor_L1
ENSG00000072121	3.9302	3.80155	3.33356	2.58644	2.21612	2.48734	-0.60019	4.2664e-06	0.00022614	ZFYVE26	chr14	-	67727374	67816590	15706	protein_coding	zinc_finger_FYVE_domain_containing_26
ENSG00000072501	33.1934	36.5559	33.0279	24.8079	24.0963	23.0456	-0.52935	5.9675e-07	4.5606e-05	SMC1A	chrX	-	53374149	53422728	10484	protein_coding	structural_maintenance_of_chromosomes_1A
ENSG00000072506	24.798	20.3912	19.148	54.3448	62.4664	59.9979	1.27	2.2779e-19	2.4141e-16	HSD17B10	chrX	-	53431258	53434373	1115	protein_coding	hydroxysteroid_(17-beta)_dehydrogenase_10
ENSG00000072571	7.57297	14.4411	19.5609	24.6376	23.767	25.4297	0.66832	0.00018583	0.0042261	HMMR	chr5	+	163460203	163491945	3936	protein_coding	hyaluronan-mediated_motility_receptor_(RHAMM)
ENSG00000072736	4.14484	4.18154	3.55094	2.74985	2.14485	2.43562	-0.67478	2.1755e-06	0.00013058	NFATC3	chr16	+	68084751	68229259	8806	protein_coding	nuclear_factor_of_activated_T-cells_cytoplasmic_calcineurin-dependent_3
ENSG00000072786	13.5289	11.7866	10.5449	9.86041	8.7753	8.13119	-0.43126	0.0014329	0.018557	STK10	chr5	-	172042073	172188386	9083	protein_coding	serine/threonine_kinase_10
ENSG00000073008	66.7244	63.0927	55.6118	44.7603	45.5851	48.9047	-0.43089	0.00034444	0.0066097	PVR	chr19	+	44643798	44663583	3519	protein_coding	poliovirus_receptor
ENSG00000073712	4.765	6.73151	6.91662	4.26824	4.99703	4.74064	-0.38913	0.0047751	0.041694	FERMT2	chr14	-	52857268	52952435	8510	protein_coding	fermitin_family_member_2
ENSG00000073734	2.29074	3.32964	3.95353	2.64709	2.0531	1.79691	-0.49272	0.005329	0.044675	ABCB11	chr2	-	168922938	169031322	5151	protein_coding	ATP_binding_cassette_subfamily_B_member_11
ENSG00000073969	8.60334	8.27559	8.91212	7.04251	6.54657	6.45351	-0.37926	0.0021829	0.025148	NSF	chr17	+	46590669	46757464	5005	protein_coding	N-ethylmaleimide_sensitive_factor
ENSG00000074181	3.29017	3.5252	3.46155	2.14409	1.77754	1.86867	-0.79824	2.8287e-09	4.9577e-07	NOTCH3	chr19	-	15159038	15200981	9394	protein_coding	notch_3
ENSG00000074755	8.00263	7.55809	6.48732	6.03616	4.74414	5.15397	-0.47523	0.00035778	0.0067767	ZZEF1	chr17	-	4004445	4143020	15878	protein_coding	zinc_finger_ZZ-type_with_EF-hand_domain_1
ENSG00000074935	0.675611	0.793884	1.03631	1.57407	1.22928	1.4647	0.6056	0.00084824	0.012678	TUBE1	chr6	-	112070777	112087529	6973	protein_coding	tubulin_epsilon_1
ENSG00000074964	4.99029	4.91292	3.73128	3.53202	3.33238	3.08675	-0.45174	0.0021046	0.024525	ARHGEF10L	chr1	+	17539835	17697874	7817	protein_coding	Rho_guanine_nucleotide_exchange_factor_10_like
ENSG00000075089	2.77126	3.46101	4.03148	5.71264	5.78065	6.49553	0.6891	4.41e-06	0.00023004	ACTR6	chr12	+	100199122	100241865	3813	protein_coding	ARP6_actin-related_protein_6_homolog_(yeast)
ENSG00000075213	1.07123	1.86714	2.19419	3.95456	3.63904	4.13478	0.99643	3.2183e-09	5.3853e-07	SEMA3A	chr7	-	83955777	84492724	9371	protein_coding	sema_domain_immunoglobulin_domain_(Ig)_short_basic_domain_secreted_(semaphorin)_3A
ENSG00000075240	8.8958	10.1585	7.98799	7.19234	6.93527	6.70352	-0.3877	0.0031621	0.032124	GRAMD4	chr22	+	46576012	46679790	4885	protein_coding	GRAM_domain_containing_4
ENSG00000075275	13.8968	14.0529	11.5831	11.7697	9.57958	9.55561	-0.3712	0.0042651	0.038665	CELSR1	chr22	-	46360834	46537170	12806	protein_coding	cadherin_EGF_LAG_seven-pass_G-type_receptor_1
ENSG00000075426	65.1413	64.4539	57.6059	47.7078	44.0546	43.855	-0.48168	2.1216e-05	0.00078119	FOSL2	chr2	+	28392448	28417312	7157	protein_coding	FOS-like_antigen_2
ENSG00000076706	1.85083	1.96454	1.69055	1.18156	1.2649	1.4277	-0.4862	0.0023177	0.025929	MCAM	chr11	-	119308529	119321521	7422	protein_coding	melanoma_cell_adhesion_molecule
ENSG00000076716	5.38815	4.93267	4.39716	2.84028	2.93266	2.94716	-0.72028	1.0402e-06	7.1965e-05	GPC4	chrX	-	133300103	133415490	4960	protein_coding	glypican_4
ENSG00000077235	20.6204	19.2413	15.7725	14.0881	11.5603	11.975	-0.56213	2.789e-05	0.00097856	GTF3C1	chr16	-	27459555	27549913	11562	protein_coding	general_transcription_factor_IIIC_subunit_1
ENSG00000077274	8.58849	7.2034	7.14368	5.94634	5.45998	5.88601	-0.41423	0.0040226	0.037316	CAPN6	chrX	-	111245103	111270523	3568	protein_coding	calpain_6
ENSG00000077279	0.10423	0.151136	0.194395	0.0948724	0.0219612	0.0377789	-0.65147	0.0058315	0.047582	DCX	chrX	-	111293780	111412375	10138	protein_coding	doublecortin
ENSG00000077458	0.757853	1.20253	1.96795	2.57511	2.21709	2.63068	0.7035	0.00035131	0.0067122	FAM76B	chr11	-	95768942	95790409	6042	protein_coding	family_with_sequence_similarity_76_member_B
ENSG00000077585	5.77765	6.22914	6.48674	8.35553	8.82278	8.65307	0.39911	0.0046298	0.041065	GPR137B	chr1	+	236142505	236221865	2309	protein_coding	G_protein-coupled_receptor_137B
ENSG00000078687	3.78649	3.72329	3.87335	3.13125	3.07716	2.82281	-0.35002	0.0048618	0.042073	TNRC6C	chr17	+	78004168	78108835	11058	protein_coding	trinucleotide_repeat_containing_6C
ENSG00000079150	0.343078	0.866567	0.298602	1.06542	1.0843	1.22279	0.66957	0.0041941	0.038153	FKBP7	chr2	-	178463664	178478600	3080	protein_coding	FK506_binding_protein_7
ENSG00000079308	0.389606	0.418357	0.320143	0.17414	0.183216	0.143262	-0.91806	7.4237e-06	0.00033534	TNS1	chr2	-	217799789	218002995	15595	protein_coding	tensin_1
ENSG00000079332	12.978	15.0552	14.9456	10.2451	10.224	10.3312	-0.4929	6.6997e-06	0.00031453	SAR1A	chr10	-	70147289	70170523	6914	protein_coding	secretion_associated_Ras_related_GTPase_1A
ENSG00000079385	6.54368	5.96803	6.26718	9.37153	9.11555	9.17522	0.47451	0.00012588	0.0032129	CEACAM1	chr19	-	42507304	42561234	5524	protein_coding	carcinoembryonic_antigen-related_cell_adhesion_molecule_1_(biliary_glycoprotein)
ENSG00000079691	10.5684	12.7074	11.0921	9.66119	8.8961	9.18213	-0.33004	0.0045448	0.040585	LRRC16A	chr6	+	25279078	25620530	6799	protein_coding	leucine_rich_repeat_containing_16A
ENSG00000080608	18.8182	25.5257	35.2123	36.3249	37.4635	40.2763	0.43235	0.0044248	0.039811	PUM3	chr9	-	2720469	2844241	2707	protein_coding	pumilio_RNA_binding_family_member_3
ENSG00000080822	4.48132	6.81188	7.49224	9.17472	9.3888	9.71515	0.50003	0.00064541	0.010397	CLDND1	chr3	-	98497912	98523066	5217	protein_coding	claudin_domain_containing_1
ENSG00000081041	1.02733	0.856724	0.569334	2.37625	2.77066	2.42568	1.0117	8.5781e-06	0.00037214	CXCL2	chr4	-	74097035	74099293	1500	protein_coding	chemokine_(C-X-C_motif)_ligand_2
ENSG00000082074	0.0577421	0.178259	0.193847	0.454475	0.377154	0.376723	0.79741	0.00081885	0.012372	FYB	chr5	-	39105236	39274528	6100	protein_coding	FYN_binding_protein
ENSG00000082482	2.52234	3.09705	3.20902	4.16734	4.25166	4.14674	0.42086	0.0050359	0.043181	KCNK2	chr1	+	215005775	215237093	3910	protein_coding	potassium_channel_two_pore_domain_subfamily_K_member_2
ENSG00000082516	24.4159	24.0687	20.5456	16.3399	17.3061	17.541	-0.44624	0.00024596	0.0051896	GEMIN5	chr5	-	154887416	154938209	5637	protein_coding	gem_nuclear_organelle_associated_protein_5
ENSG00000082805	7.93451	7.60237	6.62089	6.47427	5.32499	5.61929	-0.36576	0.0045447	0.040585	ERC1	chr12	+	990509	1495933	13484	protein_coding	ELKS/RAB6-interacting/CAST_family_member_1
ENSG00000083123	2.49829	3.66661	4.03417	5.08655	5.38695	4.95491	0.49813	0.0015864	0.020012	BCKDHB	chr6	+	80106647	80346270	4071	protein_coding	branched_chain_keto_acid_dehydrogenase_E1_beta_polypeptide
ENSG00000083807	1.43744	1.18254	1.17878	1.74844	2.06228	1.94882	0.47605	0.0034371	0.033591	SLC27A5	chr19	-	58479512	58512413	8025	protein_coding	solute_carrier_family_27_(fatty_acid_transporter)_member_5
ENSG00000083844	3.25329	3.5575	3.19761	2.88034	2.46058	2.52645	-0.36329	0.0043082	0.038975	ZNF264	chr19	+	57191500	57222846	12532	protein_coding	zinc_finger_protein_264
ENSG00000084444	3.66741	3.4926	3.45496	2.97557	2.6984	2.41943	-0.39432	0.0056147	0.046419	FAM234B	chr12	+	13044284	13142521	6807	protein_coding	family_with_sequence_similarity_234_member_B
ENSG00000084676	4.1259	4.27679	4.07106	3.30958	2.81108	2.93548	-0.46839	0.00030482	0.0060527	NCOA1	chr2	+	24491914	24770702	8633	protein_coding	nuclear_receptor_coactivator_1
ENSG00000084764	5.66424	5.91573	5.08979	10.2556	11.0817	10.5928	0.81385	1.25e-09	2.4525e-07	MAPRE3	chr2	+	26970612	27027196	3459	protein_coding	microtubule_associated_protein_RP/EB_family_member_3
ENSG00000084774	49.7214	44.8194	39.4763	36.6457	32.8069	31.3105	-0.4258	0.00083376	0.01254	CAD	chr2	+	27217390	27243943	8422	protein_coding	carbamoyl-phosphate_synthetase_2_aspartate_transcarbamylase_and_dihydroorotase
ENSG00000085231	2.89178	2.33187	3.12966	3.76834	4.92587	5.28503	0.57448	0.0017301	0.0214	AK6	chr5	-	69350984	69370013	2162	protein_coding	adenylate_kinase_6
ENSG00000085662	19.2714	16.6105	18.559	23.0638	27.0395	28.0275	0.43732	0.00061547	0.0101	AKR1B1	chr7	-	134442350	134459284	3660	protein_coding	aldo-keto_reductase_family_1_member_B1_(aldose_reductase)
ENSG00000085872	10.1986	9.51658	9.05917	7.51528	7.32672	7.18429	-0.40246	0.0011532	0.015889	CHERP	chr19	-	16517889	16542530	6113	protein_coding	calcium_homeostasis_endoplasmic_reticulum_protein
ENSG00000085982	3.89344	4.59805	4.2287	5.77753	5.78509	5.33085	0.34314	0.0044685	0.040097	USP40	chr2	-	233475520	233566782	9352	protein_coding	ubiquitin_specific_peptidase_40
ENSG00000086015	10.5977	9.48118	8.00619	7.62075	6.81184	6.97738	-0.40403	0.0030623	0.031601	MAST2	chr1	+	45786987	46036124	7877	protein_coding	microtubule_associated_serine/threonine_kinase_2
ENSG00000086062	26.744	26.3016	23.9527	17.951	17.2551	17.1665	-0.56567	1.0293e-06	7.1591e-05	B4GALT1	chr9	-	33104082	33167356	4901	protein_coding	UDP-Gal:betaGlcNAc_beta_14-_galactosyltransferase_polypeptide_1
ENSG00000086065	8.10564	9.8646	9.81264	11.5996	15.4173	13.5413	0.45958	0.0012813	0.017116	CHMP5	chr9	+	33264879	33282069	2390	protein_coding	charged_multivesicular_body_protein_5
ENSG00000086289	9.96172	11.4592	9.70248	3.47683	3.45936	3.18723	-1.4944	2.9523e-25	7.7616e-22	EPDR1	chr7	+	37683843	37951941	2864	protein_coding	ependymin_related_1
ENSG00000086570	139.408	143.393	123.133	114.657	84.5854	88.5117	-0.50001	0.00011705	0.0030651	FAT2	chr5	-	151504093	151568944	14537	protein_coding	FAT_atypical_cadherin_2
ENSG00000086666	7.10024	7.68301	7.72552	9.34357	10.3911	11.0994	0.38214	0.0017635	0.021705	ZFAND6	chr15	+	80059568	80138393	5153	protein_coding	zinc_finger_AN1-type_domain_6
ENSG00000086758	54.962	52.1281	43.4712	37.8105	30.8087	30.5248	-0.59871	5.0226e-06	0.00025689	HUWE1	chrX	-	53532096	53686729	17380	protein_coding	HECT_UBA_and_WWE_domain_containing_1_E3_ubiquitin_protein_ligase
ENSG00000087008	4.44176	3.79116	3.82608	2.85388	2.78834	3.10372	-0.45333	0.0039188	0.036769	ACOX3	chr4	-	8366282	8440723	3846	protein_coding	acyl-CoA_oxidase_3_pristanoyl
ENSG00000087245	9.44293	9.11778	8.90903	15.1622	16.406	16.0458	0.69769	4.3266e-09	6.8245e-07	MMP2	chr16	+	55389700	55506691	4933	protein_coding	matrix_metallopeptidase_2
ENSG00000087258	0.655064	0.61953	0.562332	0.426651	0.276044	0.279715	-0.72797	0.00037058	0.0069391	GNAO1	chr16	+	56191390	56357444	9813	protein_coding	guanine_nucleotide_binding_protein_(G_protein)_alpha_activating_activity_polypeptide_O
ENSG00000087269	26.5813	23.9867	24.3237	18.2142	17.4103	18.0423	-0.49407	3.4084e-05	0.0011517	NOP14	chr4	-	2937933	2963385	3538	protein_coding	NOP14_nucleolar_protein
ENSG00000087274	11.5967	10.4389	9.83933	8.84967	8.24476	8.16307	-0.3582	0.0032463	0.032451	ADD1	chr4	+	2843857	2930076	13106	protein_coding	adducin_1
ENSG00000087365	42.091	35.7364	32.3063	28.3783	29.0151	27.9904	-0.38545	0.0026827	0.028623	SF3B2	chr11	+	66050729	66069308	9795	protein_coding	splicing_factor_3b_subunit_2
ENSG00000087494	0.45632	0.687901	0.622493	1.1225	1.19771	1.09634	0.64922	0.0028905	0.030209	PTHLH	chr12	-	27958084	27972705	3377	protein_coding	parathyroid_hormone-like_hormone
ENSG00000087995	16.3259	13.6074	12.171	9.90805	10.6889	10.1655	-0.4558	0.0012863	0.017166	METTL2A	chr17	+	62423867	62450822	3843	protein_coding	methyltransferase_like_2A
ENSG00000088305	1.19818	1.49453	1.23439	0.696526	0.801449	0.965088	-0.5659	0.0039837	0.037034	DNMT3B	chr20	+	32762385	32809356	4630	protein_coding	DNA_(cytosine-5-)-methyltransferase_3_beta
ENSG00000088340	0.155388	0.196245	0.159395	0.418075	0.347866	0.352011	0.72826	0.0011436	0.015807	FER1L4	chr20	-	35558737	35607562	9067	unitary_pseudogene	fer-1-like_family_member_4_pseudogene_(functional)
ENSG00000088538	1.20192	1.25895	1.23056	1.00166	0.639997	0.78744	-0.54935	0.0019363	0.023054	DOCK3	chr3	+	50675241	51384198	8755	protein_coding	dedicator_of_cytokinesis_3
ENSG00000088888	17.0937	16.3425	13.7848	12.2085	10.1665	11.3123	-0.49587	0.00010405	0.0028085	MAVS	chr20	+	3846799	3876123	11771	protein_coding	mitochondrial_antiviral_signaling_protein
ENSG00000088970	1.40363	1.81303	2.16998	3.33575	2.92182	3.57969	0.72198	9.7713e-06	0.00040776	KIZ	chr20	+	21125983	21246622	5207	protein_coding	kizuna_centrosomal_protein
ENSG00000089057	13.1001	14.7852	12.7626	11.9479	10.3001	10.3119	-0.34069	0.0042381	0.038473	SLC23A2	chr20	-	4852356	5010293	7515	protein_coding	solute_carrier_family_23_(ascorbic_acid_transporter)_member_2
ENSG00000089154	57.2405	54.7458	48.1091	40.9299	34.9777	34.5419	-0.54248	1.0126e-05	0.00041726	GCN1	chr12	-	120127203	120194710	9654	protein_coding	GCN1_eIF2_alpha_kinase_activator_homolog
ENSG00000089195	8.89662	10.5502	9.65554	6.17317	7.16395	7.47206	-0.48219	0.00025392	0.0053149	TRMT6	chr20	-	5937235	5950558	3776	protein_coding	tRNA_methyltransferase_6
ENSG00000089248	21.8928	20.5529	24.4189	30.133	41.3678	36.7101	0.59648	8.7126e-06	0.00037626	ERP29	chr12	+	112013316	112023451	3083	protein_coding	endoplasmic_reticulum_protein_29
ENSG00000089902	11.1384	12.5997	10.7192	9.36876	9.02848	8.41921	-0.37806	0.0017167	0.021334	RCOR1	chr14	+	102592661	102730576	6202	protein_coding	REST_corepressor_1
ENSG00000090006	3.84461	4.02946	3.94576	5.1637	5.56515	5.31422	0.36954	0.0024906	0.027169	LTBP4	chr19	+	40592883	40629818	8108	protein_coding	latent_transforming_growth_factor_beta_binding_protein_4
ENSG00000090097	12.3322	10.4856	10.3161	8.52143	7.73313	7.83832	-0.46522	0.00067131	0.010672	PCBP4	chr3	-	51957454	51974016	3738	protein_coding	poly(rC)_binding_protein_4
ENSG00000090263	3.70668	3.75723	3.8951	5.03197	6.40312	6.97536	0.58626	4.9744e-05	0.0015569	MRPS33	chr7	-	141002610	141015228	5262	protein_coding	mitochondrial_ribosomal_protein_S33
ENSG00000090565	9.45805	8.54419	8.47544	7.67562	6.79053	6.37629	-0.36183	0.0054759	0.045557	RAB11FIP3	chr16	+	425619	523011	6317	protein_coding	RAB11_family_interacting_protein_3_(class_II)
ENSG00000090615	11.2512	11.9888	9.17826	8.43567	7.38273	7.47852	-0.48246	0.00021568	0.0046939	GOLGA3	chr12	-	132768909	132828858	10550	protein_coding	golgin_A3
ENSG00000090857	4.51518	4.9117	4.2572	3.6774	2.85137	3.15941	-0.50013	0.00017569	0.0040516	PDPR	chr16	+	70113626	70162537	10385	protein_coding	pyruvate_dehydrogenase_phosphatase_regulatory_subunit
ENSG00000090924	5.37912	4.88892	4.51993	3.86203	3.63004	3.78145	-0.40592	0.0020148	0.023817	PLEKHG2	chr19	+	39412585	39428415	9200	protein_coding	pleckstrin_homology_and_RhoGEF_domain_containing_G2
ENSG00000090971	11.806	12.6822	11.7839	15.0141	17.8416	18.3857	0.41564	0.0017699	0.021744	NAT14	chr19	+	55485004	55487568	2163	protein_coding	N-acetyltransferase_14_(GCN5-related_putative)
ENSG00000091317	25.6308	32.5589	33.0918	45.1286	47.0292	44.8991	0.51559	5.5967e-06	0.00027867	CMTM6	chr3	-	32481312	32503408	4413	protein_coding	CKLF-like_MARVEL_transmembrane_domain_containing_6
ENSG00000092010	26.0066	21.3691	21.9467	29.0035	38.9822	36.8092	0.49122	0.00068358	0.010811	PSME1	chr14	+	24136158	24138967	1781	protein_coding	proteasome_activator_subunit_1
ENSG00000092098	4.79875	3.97832	3.70525	2.90723	2.81543	3.30572	-0.46063	0.0031628	0.032124	RNF31	chr14	+	24146683	24160661	4982	protein_coding	ring_finger_protein_31
ENSG00000092758	7.60995	8.4918	8.48522	13.2572	13.5878	12.7112	0.60422	2.1354e-07	1.9525e-05	COL9A3	chr20	+	62816244	62841159	4831	protein_coding	collagen_type_IX_alpha_3
ENSG00000092847	7.21651	6.95871	5.95613	4.38815	3.93892	3.98098	-0.701	3.7422e-08	4.5547e-06	AGO1	chr1	+	35869808	35930528	13886	protein_coding	argonaute_1_RISC_catalytic_component
ENSG00000092964	22.6011	23.1222	19.7021	14.8022	12.8075	12.2562	-0.70619	1.4111e-08	1.8927e-06	DPYSL2	chr8	+	26514275	26658178	7052	protein_coding	dihydropyrimidinase_like_2
ENSG00000093000	16.0806	20.3636	19.1912	15.6578	13.8025	14.5963	-0.35447	0.0018308	0.02214	NUP50	chr22	+	45163841	45188015	8318	protein_coding	nucleoporin_50kDa
ENSG00000094755	29.0219	32.9331	31.1048	13.0394	13.33	12.9159	-1.216	4.5508e-29	1.994e-25	GABRP	chr5	+	170763350	170814047	4621	protein_coding	gamma-aminobutyric_acid_(GABA)_A_receptor_pi
ENSG00000094880	13.7481	15.3802	14.0688	9.91147	10.5745	10.4915	-0.48997	2.4993e-05	0.00090009	CDC23	chr5	-	138187648	138213343	4618	protein_coding	cell_division_cycle_23
ENSG00000094916	28.7736	30.5136	28.474	26.705	20.9048	21.8452	-0.35771	0.0024856	0.027169	CBX5	chr12	-	54230940	54280133	15040	protein_coding	chromobox_5
ENSG00000095139	46.3473	51.4143	45.5931	36.1516	35.508	35.0726	-0.44455	3.7239e-05	0.0012487	ARCN1	chr11	+	118572390	118603033	4177	protein_coding	archain_1
ENSG00000095203	3.75518	4.38495	3.51016	2.70716	2.44429	2.43052	-0.60421	1.3134e-05	0.00051846	EPB41L4B	chr9	-	109171975	109320964	7879	protein_coding	erythrocyte_membrane_protein_band_4.1_like_4B
ENSG00000095485	10.9933	10.369	9.16562	8.12103	7.44004	7.65684	-0.40755	0.0023023	0.025822	CWF19L1	chr10	-	100232298	100267680	3985	protein_coding	CWF19-like_1_cell_cycle_control_(S._pombe)
ENSG00000097046	2.7479	4.00191	4.65406	5.78976	5.75854	6.56821	0.55433	0.00056173	0.0094843	CDC7	chr1	+	91500893	91525764	3557	protein_coding	cell_division_cycle_7
ENSG00000099139	0.769327	0.890881	0.760078	1.30923	1.16243	1.15056	0.47191	0.0022799	0.025769	PCSK5	chr9	+	75890644	76362339	12705	protein_coding	proprotein_convertase_subtilisin/kexin_type_5
ENSG00000099194	651.377	634.791	560.505	533.223	474.219	472.038	-0.34427	0.0030934	0.031765	SCD	chr10	+	100347124	100364834	5362	protein_coding	stearoyl-CoA_desaturase_(delta-9-desaturase)
ENSG00000099204	32.0255	31.3653	27.9514	27.237	22.9349	23.1382	-0.34018	0.0048077	0.0418	ABLIM1	chr10	-	114431113	114685003	9871	protein_coding	actin_binding_LIM_protein_1
ENSG00000099219	21.6028	25.5006	23.5579	20.1505	18.8207	18.1488	-0.32927	0.0027055	0.028727	ERMP1	chr9	-	5765076	5833117	6528	protein_coding	endoplasmic_reticulum_metallopeptidase_1
ENSG00000099308	2.19102	1.87575	1.72671	1.42028	1.21097	1.09343	-0.58568	0.00062402	0.010197	MAST3	chr19	+	18097793	18151692	6772	protein_coding	microtubule_associated_serine/threonine_kinase_3
ENSG00000099331	13.4546	12.6994	10.678	10.0722	9.00448	9.11176	-0.40173	0.0017922	0.021854	MYO9B	chr19	+	17075781	17214537	9948	protein_coding	myosin_IXB
ENSG00000099622	12.1963	13.5441	14.8241	17.7782	22.65	22.3137	0.54595	1.2616e-05	0.00050254	CIRBP	chr19	+	1259384	1274880	6368	protein_coding	cold_inducible_RNA_binding_protein
ENSG00000099800	33.2054	30.1869	32.5299	38.4256	51.57	49.1451	0.44913	0.00080209	0.012181	TIMM13	chr19	-	2425624	2427894	1973	protein_coding	translocase_of_inner_mitochondrial_membrane_13_homolog_(yeast)
ENSG00000099814	18.0236	17.1094	14.8924	12.936	12.0254	12.7862	-0.42344	0.00059014	0.0098195	CEP170B	chr14	+	104865280	104896770	7199	protein_coding	centrosomal_protein_170B
ENSG00000099840	0.302	0.267652	0.16601	0.735302	0.455466	0.806563	0.67001	0.0051079	0.043628	IZUMO4	chr19	+	2096429	2099593	2770	protein_coding	IZUMO_family_member_4
ENSG00000099995	24.3412	22.3742	20.9356	17.2083	18.7793	18.6186	-0.33309	0.0056855	0.046798	SF3A1	chr22	-	30331988	30356947	6329	protein_coding	splicing_factor_3a_subunit_1
ENSG00000100014	5.19996	5.46633	4.95115	4.38004	3.72388	3.86976	-0.39643	0.0022429	0.025592	SPECC1L	chr22	+	24270817	24417740	7324	protein_coding	sperm_antigen_with_calponin_homology_and_coiled-coil_domains_1-like
ENSG00000100029	46.6563	41.7039	35.6068	29.9959	31.6758	30.8172	-0.43528	0.00078704	0.012016	PES1	chr22	-	30576625	30607083	4557	protein_coding	pescadillo_ribosomal_biogenesis_factor_1
ENSG00000100038	0.251932	0.364688	0.326434	0.136311	0.117339	0.173017	-0.67724	0.0042456	0.038515	TOP3B	chr22	-	21957025	21982816	6641	protein_coding	topoisomerase_(DNA)_III_beta
ENSG00000100097	469.008	382.594	422.01	509.763	627.849	603.254	0.37101	0.0037929	0.035998	LGALS1	chr22	+	37675608	37679806	1099	protein_coding	lectin_galactoside-binding_soluble_1
ENSG00000100104	5.03589	4.2457	3.63521	2.71163	2.72354	2.73425	-0.62161	0.00012181	0.0031481	SRRD	chr22	+	26483877	26494658	4319	protein_coding	SRR1_domain_containing
ENSG00000100109	5.54809	5.2736	5.22059	3.99664	4.02744	4.02777	-0.4212	0.0015029	0.019161	TFIP11	chr22	-	26491225	26512505	5436	protein_coding	tuftelin_interacting_protein_11
ENSG00000100241	24.8193	22.2762	18.7315	17.8584	14.9002	15.9094	-0.44557	0.00087292	0.012929	SBF1	chr22	-	50445000	50475024	9441	protein_coding	SET_binding_factor_1
ENSG00000100280	39.6	34.1521	30.8865	26.946	26.5232	25.2732	-0.42504	0.00089109	0.013082	AP1B1	chr22	-	29327680	29423179	6721	protein_coding	adaptor_related_protein_complex_1_beta_1_subunit
ENSG00000100311	13.9893	14.1275	13.0651	8.10828	8.32714	8.92755	-0.69271	2.3477e-08	2.9391e-06	PDGFB	chr22	-	39223359	39244751	3761	protein_coding	platelet-derived_growth_factor_beta_polypeptide
ENSG00000100335	16.609	15.8583	13.6254	12.1318	10.6925	10.2742	-0.48557	0.00015896	0.0037886	MIEF1	chr22	+	39499432	39518132	7555	protein_coding	mitochondrial_elongation_factor_1
ENSG00000100345	441.109	413.143	357.462	292.152	252.8	244.091	-0.61838	7.9054e-07	5.7731e-05	MYH9	chr22	-	36281281	36388018	8959	protein_coding	myosin_heavy_chain_9_non-muscle
ENSG00000100387	11.9042	10.5343	10.4318	14.5652	21.5418	20.6035	0.65697	1.2512e-05	0.00050144	RBX1	chr22	+	40951347	40973309	3092	protein_coding	ring-box_1_E3_ubiquitin_protein_ligase
ENSG00000100413	8.4598	7.59311	7.20286	5.45697	5.39668	5.8277	-0.48755	0.00017762	0.0040832	POLR3H	chr22	-	41525804	41544606	6594	protein_coding	polymerase_(RNA)_III_(DNA_directed)_polypeptide_H_(22.9kD)
ENSG00000100422	11.6268	10.1996	7.96877	7.75677	7.43945	7.39426	-0.40473	0.0062074	0.049603	CERK	chr22	-	46684411	46738261	4938	protein_coding	ceramide_kinase
ENSG00000100426	9.60026	9.29299	8.45339	7.19838	6.69683	6.88992	-0.41285	0.00080506	0.012192	ZBED4	chr22	+	49853842	49890078	6893	protein_coding	zinc_finger_BED-type_containing_4
ENSG00000100485	4.64525	5.73483	7.67895	9.17406	7.91561	8.63015	0.42705	0.0032573	0.032536	SOS2	chr14	-	50117120	50231558	6938	protein_coding	SOS_Ras/Rho_guanine_nucleotide_exchange_factor_2
ENSG00000100580	6.62914	8.47691	7.8149	6.09821	5.30578	5.77324	-0.42489	0.00056297	0.0094843	TMED8	chr14	-	77335021	77377109	7784	protein_coding	transmembrane_p24_trafficking_protein_family_member_8
ENSG00000100644	34.5491	50.3955	72.7705	82.7078	75.4605	79.2995	0.48804	0.0022368	0.025562	HIF1A	chr14	+	61695513	61748259	5151	protein_coding	hypoxia_inducible_factor_1_alpha_subunit_(basic_helix-loop-helix_transcription_factor)
ENSG00000100647	15.7611	16.7948	14.7498	12.7518	11.0812	10.3689	-0.47641	0.00011949	0.0031104	SUSD6	chr14	+	69611596	69715142	5830	protein_coding	sushi_domain_containing_6
ENSG00000100650	18.0404	26.3786	27.7265	33.3635	40.3142	40.3831	0.57016	3.1669e-05	0.0010813	SRSF5	chr14	+	69726900	69772005	5357	protein_coding	serine/arginine-rich_splicing_factor_5
ENSG00000100888	20.4454	20.9359	17.3281	16.3063	13.6007	13.8945	-0.43563	0.00051562	0.0089418	CHD8	chr14	-	21385194	21456126	9781	protein_coding	chromodomain_helicase_DNA_binding_protein_8
ENSG00000100934	9.19944	11.974	12.6244	15.724	15.1125	14.8577	0.37142	0.0019115	0.022842	SEC23A	chr14	-	39031919	39109646	8945	protein_coding	Sec23_homolog_A_COPII_coat_complex_component
ENSG00000101000	2.90753	2.85601	2.78883	4.8371	5.71047	5.45748	0.71312	7.0839e-05	0.0020785	PROCR	chr20	+	35172073	35216240	1696	protein_coding	protein_C_receptor
ENSG00000101084	12.2188	10.9149	10.9993	4.47547	6.45766	7.82667	-0.76914	1.069e-05	0.00043503	C20orf24	chr20	+	36605734	36612557	1517	protein_coding	chromosome_20_open_reading_frame_24
ENSG00000101132	9.31841	9.30968	11.5752	14.2375	16.6841	17.1624	0.5715	4.9444e-05	0.0015549	PFDN4	chr20	+	54207847	54228052	1975	protein_coding	prefoldin_subunit_4
ENSG00000101152	46.9597	44.0883	39.9721	31.8041	31.0431	29.5685	-0.51551	1.3539e-05	0.0005281	DNAJC5	chr20	+	63895182	63936031	5287	protein_coding	DnaJ_heat_shock_protein_family_(Hsp40)_member_C5
ENSG00000101161	46.6753	43.1101	37.0113	33.8275	32.0847	29.9247	-0.41757	0.001215	0.016499	PRPF6	chr20	+	63981135	64033100	3044	protein_coding	pre-mRNA_processing_factor_6
ENSG00000101166	18.3538	23.2771	31.7098	34.6648	33.9785	34.8223	0.41659	0.0037622	0.035837	PRELID3B	chr20	-	59033145	59042909	2977	protein_coding	PRELI_domain_containing_3B
ENSG00000101191	10.0515	10.1116	9.12601	7.77881	7.42924	7.66619	-0.37957	0.00084142	0.012606	DIDO1	chr20	-	62877738	62937952	13281	protein_coding	death_inducer-obliterator_1
ENSG00000101236	3.81258	4.04152	3.31546	3.03252	2.43412	2.42248	-0.49381	0.00071108	0.011062	RNF24	chr20	-	3927309	4015582	7668	protein_coding	ring_finger_protein_24
ENSG00000101290	7.00426	6.55389	6.09256	4.14828	3.71601	3.72493	-0.7506	2.1891e-09	3.9967e-07	CDS2	chr20	+	5126786	5197887	11893	protein_coding	CDP-diacylglycerol_synthase_2
ENSG00000101335	4.15156	3.62682	3.95878	0.982735	1.40747	1.42557	-1.3515	3.7545e-13	1.3709e-10	MYL9	chr20	+	36541484	36551447	2821	protein_coding	myosin_light_chain_9
ENSG00000101346	25.0563	23.5748	20.0369	18.4629	17.3755	17.5031	-0.38338	0.0022284	0.025527	POFUT1	chr20	+	32207880	32238667	6426	protein_coding	protein_O-fucosyltransferase_1
ENSG00000101407	10.754	10.682	9.59206	8.22325	8.08585	7.99524	-0.37029	0.0032091	0.032245	TTI1	chr20	-	37983007	38033468	4479	protein_coding	TELO2_interacting_protein_1
ENSG00000101439	23.7837	20.4795	19.8766	30.44	37.5992	35.0351	0.58244	1.0465e-05	0.00042974	CST3	chr20	-	23626706	23638473	3695	protein_coding	cystatin_C
ENSG00000101871	9.02356	10.0076	9.92984	7.71206	6.7188	6.94307	-0.45268	6.6506e-05	0.001996	MID1	chrX	-	10445310	10833654	9295	protein_coding	midline_1
ENSG00000102034	9.98697	8.19956	8.31049	6.46262	6.49976	6.62592	-0.44223	0.001424	0.018478	ELF4	chrX	-	130064874	130110716	4316	protein_coding	E74-like_factor_4_(ets_domain_transcription_factor)
ENSG00000102221	3.27406	3.39644	3.37606	2.15869	1.79143	2.42312	-0.62523	5.4382e-05	0.001686	JADE3	chrX	+	46912276	47061242	5137	protein_coding	jade_family_PHD_finger_3
ENSG00000102287	1.51617	2.02601	1.92731	2.96072	2.59039	2.89549	0.53098	0.00016484	0.0039073	GABRE	chrX	-	151953124	151974680	9612	protein_coding	gamma-aminobutyric_acid_(GABA)_A_receptor_epsilon
ENSG00000102313	0.953133	1.05201	1.12336	0.586668	0.357773	0.313536	-0.99001	3.0085e-06	0.0001712	ITIH6	chrX	-	54748899	54798240	5497	protein_coding	inter-alpha-trypsin_inhibitor_heavy_chain_family_member_6
ENSG00000102452	1.12149	1.38047	1.26233	1.87096	1.71627	1.83278	0.42949	0.0042201	0.038363	NALCN	chr13	-	101053776	101416492	8951	protein_coding	sodium_leak_channel_non_selective
ENSG00000102575	1.31428	0.948481	0.887105	2.35237	2.51864	1.79206	0.76356	0.00024725	0.0052084	ACP5	chr19	-	11574660	11579008	2814	protein_coding	acid_phosphatase_5_tartrate_resistant
ENSG00000102580	29.7985	41.2668	39.7492	27.7676	22.924	23.9305	-0.563	7.5995e-06	0.00033994	DNAJC3	chr13	+	95677139	95794989	5591	protein_coding	DnaJ_heat_shock_protein_family_(Hsp40)_member_C3
ENSG00000102743	16.7293	14.314	14.2685	9.79403	11.1099	11.3629	-0.485	0.00079662	0.01212	SLC25A15	chr13	+	40789412	40810111	1837	protein_coding	solute_carrier_family_25_(mitochondrial_carrier;_ornithine_transporter)_member_15
ENSG00000102753	20.3117	24.4702	24.33	16.3131	15.7668	16.5077	-0.51732	3.4773e-06	0.00019125	KPNA3	chr13	-	49699307	49792921	4474	protein_coding	karyopherin_alpha_3_(importin_alpha_4)
ENSG00000102781	0.744218	0.780577	0.988831	1.32631	1.33228	1.22075	0.50402	0.0032283	0.032337	KATNAL1	chr13	-	30202630	30307484	8105	protein_coding	katanin_p60_subunit_A-like_1
ENSG00000102804	5.38945	5.18672	5.37108	6.87285	7.43352	6.98855	0.34772	0.0035644	0.034512	TSC22D1	chr13	-	44432143	44577147	8586	protein_coding	TSC22_domain_family_member_1
ENSG00000102858	5.33821	5.41712	4.65421	4.05825	4.19039	3.84164	-0.36606	0.004089	0.037666	MGRN1	chr16	+	4616493	4690974	10219	protein_coding	mahogunin_ring_finger_1_E3_ubiquitin_protein_ligase
ENSG00000102870	12.2964	11.6522	9.73461	7.80763	7.16904	7.16254	-0.60057	6.2474e-06	0.00030276	ZNF629	chr16	-	30778449	30787202	6087	protein_coding	zinc_finger_protein_629
ENSG00000102996	4.01526	3.1989	2.91372	2.25337	2.22525	2.32569	-0.54019	0.0012758	0.017106	MMP15	chr16	+	58025566	58046901	4419	protein_coding	matrix_metallopeptidase_15
ENSG00000103042	2.43097	2.828	2.23642	1.83709	1.85244	1.92661	-0.4123	0.0061015	0.049006	SLC38A7	chr16	-	58665109	58685104	6991	protein_coding	solute_carrier_family_38_member_7
ENSG00000103064	2.59366	2.98981	2.84829	1.75966	1.97565	1.8255	-0.5769	4.8268e-05	0.0015326	SLC7A6	chr16	+	68264516	68301823	7588	protein_coding	solute_carrier_family_7_(amino_acid_transporter_light_chain_y+L_system)_member_6
ENSG00000103066	3.05752	2.90092	3.00207	2.05321	1.862	2.54534	-0.45566	0.0053098	0.044599	PLA2G15	chr16	+	68245304	68261062	4464	protein_coding	phospholipase_A2_group_XV
ENSG00000103067	13.1935	13.0874	13.4975	9.97708	10.886	10.9468	-0.34423	0.0028442	0.029838	ESRP2	chr16	-	68229111	68238102	5563	protein_coding	epithelial_splicing_regulatory_protein_2
ENSG00000103145	5.80695	4.96678	6.55549	7.18569	9.81409	9.31	0.47595	0.0060464	0.048851	HCFC1R1	chr16	-	3022620	3024286	1433	protein_coding	host_cell_factor_C1_regulator_1_(XPO1_dependent)
ENSG00000103197	5.82373	6.56441	5.67078	4.81781	4.50117	4.10404	-0.4381	0.00037201	0.006956	TSC2	chr16	+	2047465	2088720	11121	protein_coding	tuberous_sclerosis_2
ENSG00000103257	181.189	168.914	142.004	111.736	113.581	111.161	-0.5548	7.1592e-06	0.0003302	SLC7A5	chr16	-	87830023	87869488	4745	protein_coding	solute_carrier_family_7_(amino_acid_transporter_light_chain_L_system)_member_5
ENSG00000103326	12.3245	12.4206	11.2409	9.38072	8.76246	9.00452	-0.42522	0.00026278	0.0054483	CAPN15	chr16	+	527717	554636	7720	protein_coding	calpain_15
ENSG00000103363	107.182	90.396	121.834	151.024	181.785	179.504	0.58511	8.5277e-06	0.00037118	TCEB2	chr16	-	2771414	2777297	1128	protein_coding	transcription_elongation_factor_B_(SIII)_polypeptide_2_(18kDa_elongin_B)
ENSG00000103365	13.3834	13.7272	12.6261	10.2143	10.1886	10.0353	-0.40525	0.00030462	0.0060527	GGA2	chr16	-	23463542	23521995	8231	protein_coding	golgi-associated_gamma_adaptin_ear_containing_ARF_binding_protein_2
ENSG00000103490	0.715693	1.13077	0.949198	2.21405	2.14466	2.45958	0.84911	0.00013439	0.0033584	PYCARD	chr16	-	31201485	31203450	1661	protein_coding	PYD_and_CARD_domain_containing
ENSG00000103495	6.59671	5.14858	5.38063	3.76214	3.53703	3.771	-0.6005	0.00012534	0.0032116	MAZ	chr16	+	29806106	29811164	3504	protein_coding	MYC-associated_zinc_finger_protein_(purine-binding_transcription_factor)
ENSG00000103550	6.24033	6.28577	6.00975	5.02279	4.87685	4.58129	-0.37316	0.0022977	0.025822	KNOP1	chr16	-	19701934	19718235	7761	protein_coding	lysine-rich_nucleolar_protein_1
ENSG00000103657	9.49864	10.8632	9.44187	9.15365	7.1764	7.348	-0.3493	0.0047307	0.041456	HERC1	chr15	-	63608618	63833942	17053	protein_coding	HECT_and_RLD_domain_containing_E3_ubiquitin_protein_ligase_family_member_1
ENSG00000103888	1.22478	1.17388	1.24127	2.10838	1.91354	1.70033	0.53164	0.00083229	0.012532	CEMIP	chr15	+	80779343	80951776	7621	protein_coding	cell_migration_inducing_protein_hyaluronan_binding
ENSG00000103932	13.4722	11.8831	10.1252	9.33857	9.22674	9.15016	-0.37261	0.0056347	0.046525	RPAP1	chr15	-	41517176	41544269	7046	protein_coding	RNA_polymerase_II_associated_protein_1
ENSG00000104067	11.8112	15.2382	13.0394	11.0694	9.82605	10.1148	-0.38546	0.00098452	0.014067	TJP1	chr15	-	29699367	29968865	11265	protein_coding	tight_junction_protein_1
ENSG00000104142	19.4099	18.2618	16.4191	12.003	10.9699	11.7767	-0.63682	4.5194e-07	3.6224e-05	VPS18	chr15	+	40894430	40903975	4049	protein_coding	VPS18_CORVET/HOPS_core_subunit
ENSG00000104228	4.81641	4.89749	4.72419	2.7964	3.30304	3.28962	-0.59589	4.4139e-05	0.0014361	TRIM35	chr8	-	27284887	27311319	4269	protein_coding	tripartite_motif_containing_35
ENSG00000104231	4.06432	5.78244	6.59419	8.21675	7.96033	8.40714	0.49039	0.00085745	0.012765	ZFAND1	chr8	-	81701334	81732903	4214	protein_coding	zinc_finger_AN1-type_domain_1
ENSG00000104267	5.72389	5.47113	7.14788	3.38452	3.05876	3.69832	-0.77024	4.4816e-06	0.00023285	CA2	chr8	+	85463852	85481493	2123	protein_coding	carbonic_anhydrase_II
ENSG00000104325	6.74172	6.22939	7.09935	8.84073	10.1365	9.46493	0.42068	0.0017091	0.021315	DECR1	chr8	+	90001405	90052092	3507	protein_coding	24-dienoyl-CoA_reductase_1_mitochondrial
ENSG00000104356	16.4335	15.3413	14.2298	11.9055	12.0759	11.5248	-0.39171	0.0014722	0.018939	POP1	chr8	+	98117297	98159834	4852	protein_coding	POP1_homolog_ribonuclease_P/MRP_subunit
ENSG00000104368	38.8658	38.4851	40.8171	78.6083	82.406	81.8803	0.94657	4.4403e-20	5.3062e-17	PLAT	chr8	-	42175233	42207724	6618	protein_coding	plasminogen_activator_tissue
ENSG00000104408	31.2928	36.0265	48.7141	51.0846	54.1003	54.3091	0.3873	0.0033701	0.033156	EIF3E	chr8	-	108201216	108435333	6005	protein_coding	eukaryotic_translation_initiation_factor_3_subunit_E
ENSG00000104419	12.8997	11.4974	9.78398	8.78353	7.84224	7.70709	-0.49465	0.0002389	0.0050815	NDRG1	chr8	-	133237171	133302022	9823	protein_coding	N-myc_downstream_regulated_1
ENSG00000104450	2.49102	2.93332	2.83303	4.02925	3.83183	3.93988	0.42762	0.0025146	0.027295	SPAG1	chr8	+	100157906	100259278	5055	protein_coding	sperm_associated_antigen_1
ENSG00000104497	0.582588	0.707623	0.926249	1.11682	1.21544	1.39853	0.55407	0.0060787	0.048955	SNX16	chr8	-	81799581	81842866	4610	protein_coding	sorting_nexin_16
ENSG00000104529	10.2827	11.3328	10.3471	8.52578	7.89958	8.99382	-0.35388	0.0017191	0.021334	EEF1D	chr8	-	143579697	143599541	9390	protein_coding	eukaryotic_translation_elongation_factor_1_delta_(guanine_nucleotide_exchange_protein)
ENSG00000104549	49.1522	49.1164	47.0147	40.3073	39.555	40.4057	-0.30191	0.0047106	0.041391	SQLE	chr8	+	124998497	125022283	4305	protein_coding	squalene_epoxidase
ENSG00000104671	3.10684	4.30986	5.066	6.84405	7.74311	7.04616	0.65457	0.00011252	0.0030001	DCTN6	chr8	+	30156297	30183640	1984	protein_coding	dynactin_subunit_6
ENSG00000104689	15.3376	15.7273	15.4492	12.4045	11.8577	12.5894	-0.35643	0.002891	0.030209	TNFRSF10A	chr8	-	23190452	23225126	2951	protein_coding	tumor_necrosis_factor_receptor_superfamily_member_10a
ENSG00000104812	39.8806	37.9254	33.2794	28.875	26.7423	26.5798	-0.4497	0.00022202	0.0047844	GYS1	chr19	-	48968125	48993310	4246	protein_coding	glycogen_synthase_1
ENSG00000104866	11.8246	10.507	9.70733	8.15791	7.72689	7.80071	-0.44891	0.00042348	0.00771	PPP1R37	chr19	+	45091396	45148077	7823	protein_coding	protein_phosphatase_1_regulatory_subunit_37
ENSG00000104884	12.601	11.0577	9.83859	8.3682	8.00248	7.57097	-0.4892	0.00026856	0.0055333	ERCC2	chr19	-	45349837	45370918	6450	protein_coding	excision_repair_cross-complementation_group_2
ENSG00000105355	34.7312	27.9023	27.3232	23.2907	23.4673	23.1008	-0.38074	0.0045552	0.040605	PLIN3	chr19	-	4838341	4867768	2813	protein_coding	perilipin_3
ENSG00000105357	1.93805	2.01099	1.67133	1.41087	0.977784	1.1278	-0.63375	9.4786e-05	0.0026431	MYH14	chr19	+	50188186	50310545	9905	protein_coding	myosin_heavy_chain_14_non-muscle
ENSG00000105372	197.485	158.671	181.85	233.759	300.689	294.49	0.52707	6.9592e-05	0.0020511	RPS19	chr19	+	41859918	41872926	3805	protein_coding	ribosomal_protein_S19
ENSG00000105427	1.75237	1.14754	1.74308	3.28393	4.06147	3.70511	0.68788	0.0036481	0.03508	CNFN	chr19	-	42387019	42390287	603	protein_coding	cornifelin
ENSG00000105429	31.9991	31.3631	27.1273	24.8758	20.2829	20.6399	-0.47045	0.00017096	0.0039845	MEGF8	chr19	+	42325609	42378769	11372	protein_coding	multiple_EGF-like-domains_8
ENSG00000105486	20.7822	18.4973	16.7528	14.9101	14.3948	14.9198	-0.36278	0.0038798	0.03656	LIG1	chr19	-	48115445	48170603	6576	protein_coding	ligase_I_DNA_ATP-dependent
ENSG00000105514	4.96403	4.82291	4.80386	4.18855	3.18397	3.52624	-0.42107	0.0043579	0.039316	RAB3D	chr19	-	11322046	11346270	4417	protein_coding	RAB3D_member_RAS_oncogene_family
ENSG00000105519	21.1889	18.0828	20.8887	26.896	28.2242	29.6535	0.41695	0.00054872	0.0093797	CAPS	chr19	+	5911707	5916208	4428	protein_coding	calcyphosine
ENSG00000105671	24.3106	20.055	17.9827	15.4062	15.924	16.5325	-0.39303	0.0053132	0.044599	DDX49	chr19	+	18919675	18928633	2780	protein_coding	DEAD_(Asp-Glu-Ala-Asp)_box_polypeptide_49
ENSG00000105698	22.1653	19.4631	19.1426	27.249	27.4182	26.8251	0.34869	0.003823	0.036206	USF2	chr19	+	35268978	35279821	4952	protein_coding	upstream_transcription_factor_2_c-fos_interacting
ENSG00000105738	18.4165	17.4702	14.9437	13.7406	11.5396	11.8526	-0.46361	0.00029472	0.0059237	SIPA1L3	chr19	+	37907228	38208372	10335	protein_coding	signal-induced_proliferation-associated_1_like_3
ENSG00000105755	6.50544	4.12914	5.36516	8.18327	9.25364	10.0685	0.60645	0.00063545	0.010287	ETHE1	chr19	-	43506719	43527244	1604	protein_coding	ethylmalonic_encephalopathy_1
ENSG00000105829	0.88107	1.12097	1.3772	2.03795	1.89531	1.66671	0.58095	0.0013014	0.017228	BET1	chr7	-	93962762	94004382	5247	protein_coding	Bet1_golgi_vesicular_membrane_trafficking_protein
ENSG00000105835	8.90882	11.5796	14.0038	17.6316	16.7554	16.7185	0.48836	0.00020627	0.0045417	NAMPT	chr7	-	106248285	106286326	9049	protein_coding	nicotinamide_phosphoribosyltransferase
ENSG00000105854	5.84295	8.12841	8.99147	10.8503	10.7179	10.8466	0.42042	0.0026445	0.028306	PON2	chr7	-	95404863	95435329	3843	protein_coding	paraoxonase_2
ENSG00000105894	1.25942	2.27944	1.80242	2.97255	3.79086	3.95001	0.72893	0.00042937	0.0077369	PTN	chr7	-	137227341	137343865	1713	protein_coding	pleiotrophin
ENSG00000105939	8.6827	10.7916	8.6872	7.39938	6.44812	6.58103	-0.46928	0.00017938	0.0041151	ZC3HAV1	chr7	-	139043520	139109719	8235	protein_coding	zinc_finger_CCCH-type_antiviral_1
ENSG00000106049	9.34394	9.61719	9.84114	12.202	13.9451	14.8386	0.42511	0.0014857	0.019035	HIBADH	chr7	-	27525442	27662995	2323	protein_coding	3-hydroxyisobutyrate_dehydrogenase
ENSG00000106066	9.62296	10.9212	11.3093	15.7367	17.3759	18.4621	0.60819	7.0458e-07	5.2032e-05	CPVL	chr7	-	28995231	29195451	3340	protein_coding	carboxypeptidase_vitellogenic-like
ENSG00000106078	2.78917	3.07946	2.31199	1.8729	1.71454	1.70828	-0.61182	1.2715e-05	0.00050341	COBL	chr7	-	51016212	51316818	14349	protein_coding	cordon-bleu_WH2_repeat_protein
ENSG00000106080	1.54587	2.5335	2.14617	3.15499	3.12825	3.16412	0.4916	0.0025407	0.027488	FKBP14	chr7	-	30010587	30026684	5326	protein_coding	FK506_binding_protein_14
ENSG00000106211	51.8963	39.7771	39.8014	65.4068	78.5744	78.3662	0.63663	7.2909e-06	0.00033393	HSPB1	chr7	+	76302544	76304295	1634	protein_coding	heat_shock_protein_family_B_(small)_member_1
ENSG00000106278	2.4729	4.15666	4.35212	6.66926	6.42461	6.4561	0.71123	2.6272e-06	0.00015081	PTPRZ1	chr7	+	121873089	122062036	9917	protein_coding	protein_tyrosine_phosphatase_receptor-type_Z_polypeptide_1
ENSG00000106344	4.05429	4.22427	4.06593	3.59092	3.15034	3.22266	-0.33181	0.0047872	0.041757	RBM28	chr7	-	128297685	128343908	15866	protein_coding	RNA_binding_motif_protein_28
ENSG00000106348	24.2384	20.745	19.7328	16.964	17.1349	15.6185	-0.39487	0.0026224	0.028094	IMPDH1	chr7	-	128392277	128410252	3662	protein_coding	IMP_(inosine_5'-monophosphate)_dehydrogenase_1
ENSG00000106351	3.6409	3.02261	2.73419	2.29284	2.25569	2.24898	-0.45471	0.0045183	0.040431	AGFG2	chr7	+	100539211	100568219	5478	protein_coding	ArfGAP_with_FG_repeats_2
ENSG00000106366	4.34763	4.04398	3.15077	5.16114	6.20003	5.74303	0.44605	0.0060778	0.048955	SERPINE1	chr7	+	101127089	101139266	3190	protein_coding	serpin_peptidase_inhibitor_clade_E_(nexin_plasminogen_activator_inhibitor_type_1)_member_1
ENSG00000106399	8.63675	7.34055	8.0896	11.3435	13.3755	13.9241	0.57611	3.2962e-05	0.0011196	RPA3	chr7	-	7636518	7718607	3232	protein_coding	replication_protein_A3
ENSG00000106477	0.991566	1.12494	1.08738	1.62537	1.53259	1.67128	0.4946	0.00047971	0.008465	CEP41	chr7	-	130393771	130442433	12566	protein_coding	centrosomal_protein_41kDa
ENSG00000106541	0.944017	0.781788	0.600353	2.8239	2.8564	2.80464	1.3811	6.1669e-12	1.9772e-09	AGR2	chr7	-	16791811	16833433	2845	protein_coding	anterior_gradient_2_protein_disulphide_isomerase_family_member
ENSG00000106546	4.75911	6.58178	7.09096	9.02895	8.78515	8.78779	0.45294	0.00069009	0.010874	AHR	chr7	+	17298622	17346152	6661	protein_coding	aryl_hydrocarbon_receptor
ENSG00000106560	0.440913	0.377121	0.657864	1.26807	1.00863	1.03498	0.65978	0.0051394	0.043744	GIMAP2	chr7	+	150685697	150693641	2097	protein_coding	GTPase_IMAP_family_member_2
ENSG00000106771	11.5735	15.3897	13.7841	10.0758	8.85812	9.07967	-0.54146	6.1131e-06	0.00029762	TMEM245	chr9	-	109015152	109119945	9484	protein_coding	transmembrane_protein_245
ENSG00000106772	1.56815	1.96613	1.9229	1.38587	0.830453	1.03224	-0.68798	2.28e-05	0.00082864	PRUNE2	chr9	-	76611376	76906087	14656	protein_coding	prune_homolog_2_(Drosophila)
ENSG00000106803	34.6307	35.0969	42.2309	44.8816	61.0552	59.0059	0.47147	0.00066383	0.010612	SEC61B	chr9	+	99222064	99230615	1190	protein_coding	Sec61_translocon_beta_subunit
ENSG00000106804	0.660459	1.14241	1.31727	2.01784	1.76646	1.69038	0.64027	0.00060593	0.009981	C5	chr9	-	120952335	121050276	6533	protein_coding	complement_component_5
ENSG00000106948	1.23766	1.13763	0.948113	0.784538	0.749073	0.644298	-0.55767	0.0012807	0.017116	AKNA	chr9	-	114334156	114394405	10601	protein_coding	AT-hook_transcription_factor
ENSG00000107130	18.7718	17.0081	13.0789	12.152	11.8078	12.9381	-0.41341	0.0036645	0.035186	NCS1	chr9	+	130172578	130237304	5289	protein_coding	neuronal_calcium_sensor_1
ENSG00000107159	6.40652	6.09691	6.29389	4.09932	3.75515	3.93705	-0.61687	0.00024813	0.0052186	CA9	chr9	+	35673856	35681159	1670	protein_coding	carbonic_anhydrase_IX
ENSG00000107185	10.1532	10.4882	9.49937	8.98433	7.73847	7.26606	-0.34754	0.0056148	0.046419	RGP1	chr9	+	35749287	35758575	7116	protein_coding	RGP1_homolog_RAB6A_GEF_complex_partner_1
ENSG00000107263	14.8899	13.179	11.4178	10.4154	9.35892	9.55408	-0.43978	0.00099998	0.014195	RAPGEF1	chr9	-	131576770	131740074	7002	protein_coding	Rap_guanine_nucleotide_exchange_factor_1
ENSG00000107731	3.55908	3.91596	4.08117	3.25852	2.53854	2.52871	-0.46491	0.0011334	0.015715	UNC5B	chr10	+	71212570	71302864	6841	protein_coding	unc-5_netrin_receptor_B
ENSG00000107815	18.1234	16.7667	15.337	12.2251	12.4713	13.1561	-0.42271	0.00092746	0.013427	C10orf2	chr10	+	100987367	100994401	3508	protein_coding	chromosome_10_open_reading_frame_2
ENSG00000107862	27.5931	25.3868	22.6526	21.8779	19.5845	18.5897	-0.35312	0.0052533	0.044266	GBF1	chr10	+	102245532	102382899	6641	protein_coding	golgi_brefeldin_A_resistant_guanine_nucleotide_exchange_factor_1
ENSG00000107882	4.39321	4.41346	3.45447	3.38723	2.95127	2.9569	-0.40345	0.0060626	0.048917	SUFU	chr10	+	102503987	102633535	6865	protein_coding	suppressor_of_fused_homolog_(Drosophila)
ENSG00000107897	3.23338	5.13374	5.33535	6.5884	7.04619	6.60097	0.47017	0.0023317	0.025969	ACBD5	chr10	-	27195214	27242130	4371	protein_coding	acyl-CoA_binding_domain_containing_5
ENSG00000107929	11.4187	13.1267	11.4844	10.3978	9.56297	9.35425	-0.32122	0.0041698	0.038064	LARP4B	chr10	-	806914	931705	12836	protein_coding	La_ribonucleoprotein_domain_family_member_4B
ENSG00000107984	1.0578	2.0613	2.17387	2.84683	3.43148	3.35662	0.64129	0.0017203	0.021334	DKK1	chr10	+	52314296	52318042	2206	protein_coding	dickkopf_WNT_signaling_pathway_inhibitor_1
ENSG00000108091	14.0627	17.8258	15.2671	12.7867	12.6856	12.7841	-0.32207	0.0049586	0.042647	CCDC6	chr10	-	59788763	59906656	7345	protein_coding	coiled-coil_domain_containing_6
ENSG00000108100	13.8609	13.8735	12.2737	10.4328	10.3316	10.7594	-0.36551	0.0022916	0.025822	CCNY	chr10	+	35247025	35572669	5743	protein_coding	cyclin_Y
ENSG00000108107	47.6291	38.255	39.3416	52.1136	74.3105	71.936	0.55138	0.0001352	0.0033724	RPL28	chr19	+	55385345	55403250	6933	protein_coding	ribosomal_protein_L28
ENSG00000108244	18.5702	15.4819	17.1588	28.3472	29.6524	30.5531	0.6858	5.0341e-08	5.7045e-06	KRT23	chr17	-	40922696	40937634	2902	protein_coding	keratin_23_type_I
ENSG00000108306	2.53688	2.44938	2.0235	1.93239	1.54305	1.6077	-0.45898	0.0023115	0.025904	FBXL20	chr17	-	39252644	39402523	11038	protein_coding	F-box_and_leucine-rich_repeat_protein_20
ENSG00000108370	3.24445	3.57478	3.04796	2.43975	2.25843	1.86414	-0.54076	0.0012487	0.016801	RGS9	chr17	+	65137431	65227703	3664	protein_coding	regulator_of_G-protein_signaling_9
ENSG00000108389	16.7219	18.3159	15.8453	14.1387	13.5124	13.6805	-0.32497	0.0038882	0.036586	MTMR4	chr17	-	58489529	58517905	7475	protein_coding	myotubularin_related_protein_4
ENSG00000108439	13.3116	12.1968	11.3429	8.5232	8.85849	8.6123	-0.50407	0.00019602	0.0044047	PNPO	chr17	+	47941506	47948288	2861	protein_coding	pyridoxamine_5'-phosphate_oxidase
ENSG00000108679	116.004	107.238	103.158	149.289	155.169	154.847	0.41906	0.0001884	0.0042633	LGALS3BP	chr17	-	78971238	78980109	3584	protein_coding	lectin_galactoside-binding_soluble_3_binding_protein
ENSG00000108819	48.9352	46.7354	42.1544	38.8723	35.5099	35.0506	-0.35593	0.0026867	0.028643	PPP1R9B	chr17	-	50133735	50150630	4298	protein_coding	protein_phosphatase_1_regulatory_subunit_9B
ENSG00000108829	95.475	84.7495	78.6728	64.7607	64.5517	64.7276	-0.43413	0.00029693	0.0059376	LRRC59	chr17	-	50375059	50397553	4570	protein_coding	leucine_rich_repeat_containing_59
ENSG00000108852	5.79699	4.77772	4.31933	3.80329	3.43517	3.78993	-0.4357	0.0035473	0.034387	MPP2	chr17	-	43875357	43909711	6114	protein_coding	membrane_protein_palmitoylated_2
ENSG00000108883	38.5794	34.6818	30.2344	27.6807	26.7815	27.9576	-0.35117	0.0048136	0.0418	EFTUD2	chr17	-	44849943	44899662	10375	protein_coding	elongation_factor_Tu_GTP_binding_domain_containing_2
ENSG00000108960	5.05834	6.39416	5.56225	7.96038	7.82554	8.03697	0.4034	0.003278	0.032594	MMD	chr17	-	55392613	55421992	3177	protein_coding	monocyte_to_macrophage_differentiation-associated
ENSG00000109066	9.1538	8.42123	7.07944	5.51809	5.2425	5.67496	-0.57732	3.8608e-05	0.0012881	TMEM104	chr17	+	74776483	74839779	4983	protein_coding	transmembrane_protein_104
ENSG00000109084	31.5628	31.2295	27.4548	20.5126	21.9536	22.1545	-0.49284	4.9931e-05	0.001559	TMEM97	chr17	+	28319095	28328685	3034	protein_coding	transmembrane_protein_97
ENSG00000109089	7.695	7.53417	6.53952	5.58414	5.75076	5.10886	-0.40729	0.0042825	0.03877	CDR2L	chr17	+	74987632	75005800	3536	protein_coding	cerebellar_degeneration-related_protein_2-like
ENSG00000109111	25.5588	23.9546	20.9634	18.7952	17.2433	17.1966	-0.42213	0.00054411	0.009313	SUPT6H	chr17	+	28662091	28702684	10620	protein_coding	SPT6_homolog_histone_chaperone
ENSG00000109180	10.6755	13.4103	15.7194	17.1029	18.6874	19.5943	0.40508	0.0019008	0.022765	OCIAD1	chr4	+	48805212	48861817	4714	protein_coding	OCIA_domain_containing_1
ENSG00000109270	2.46917	3.34499	3.90175	4.53851	4.75034	5.55863	0.50635	0.001374	0.017919	LAMTOR3	chr4	-	99878336	99894490	4226	protein_coding	late_endosomal/lysosomal_adaptor_MAPK_and_MTOR_activator_3
ENSG00000109321	29.7619	28.3422	33.2448	63.3406	77.5016	80.3731	1.1381	4.2286e-19	3.7159e-16	AREG	chr4	+	74445134	74455009	1648	protein_coding	amphiregulin
ENSG00000109445	8.29872	10.9143	12.8225	16.353	15.1296	16.5877	0.49828	0.00040523	0.0074539	ZNF330	chr4	+	141220887	141234697	2536	protein_coding	zinc_finger_protein_330
ENSG00000109472	2.1136	2.47299	2.6428	3.94015	4.56625	4.98498	0.74155	7.8114e-06	0.00034572	CPE	chr4	+	165361194	165498320	2958	protein_coding	carboxypeptidase_E
ENSG00000109475	86.6812	74.7733	93.6306	102.133	137	132.766	0.45663	0.00062713	0.010198	RPL34	chr4	+	108620566	108630412	3393	protein_coding	ribosomal_protein_L34
ENSG00000109501	8.16568	8.01687	6.89967	5.79189	5.71448	5.57289	-0.44133	0.0010784	0.015145	WFS1	chr4	+	6269849	6303265	4513	protein_coding	Wolfram_syndrome_1_(wolframin)
ENSG00000109686	10.3274	12.3867	11.9425	9.37752	8.7039	8.28551	-0.40795	0.00039873	0.0073717	SH3D19	chr4	-	151102751	151325632	7789	protein_coding	SH3_domain_containing_19
ENSG00000109861	20.1271	21.2532	21.3683	24.0062	30.6708	30.0808	0.36477	0.0022294	0.025527	CTSC	chr11	-	88293592	88337787	11421	protein_coding	cathepsin_C
ENSG00000110013	1.97449	1.99187	2.0259	2.66934	2.70359	2.90973	0.38255	0.0054984	0.045685	SIAE	chr11	-	124633113	124695707	8139	protein_coding	sialic_acid_acetylesterase
ENSG00000110042	8.76651	8.44937	6.85919	6.31744	6.1234	5.90819	-0.40257	0.0031648	0.032124	DTX4	chr11	+	59171430	59208587	6072	protein_coding	deltex_4_E3_ubiquitin_ligase
ENSG00000110090	24.5258	23.279	19.7227	17.96	16.8155	17.1422	-0.39739	0.001449	0.01871	CPT1A	chr11	-	68754620	68844410	6565	protein_coding	carnitine_palmitoyltransferase_1A_(liver)
ENSG00000110092	96.4795	96.3047	81.3335	66.9558	61.63	60.0142	-0.54803	4.29e-06	0.00022647	CCND1	chr11	+	69641087	69654474	4830	protein_coding	cyclin_D1
ENSG00000110218	8.37954	8.30021	7.49686	6.47709	6.017	6.03988	-0.39076	0.0056842	0.046798	PANX1	chr11	+	94128928	94181972	2769	protein_coding	pannexin_1
ENSG00000110321	158.716	176.924	160.592	130.19	120.685	120.956	-0.43752	2.282e-05	0.00082864	EIF4G2	chr11	-	10797050	10809110	8655	protein_coding	eukaryotic_translation_initiation_factor_4_gamma_2
ENSG00000110344	6.856	8.21518	7.63215	6.47853	5.31552	4.69822	-0.45719	0.00080415	0.012192	UBE4A	chr11	+	118359585	118399211	6576	protein_coding	ubiquitination_factor_E4A
ENSG00000110713	21.5852	21.4572	18.6897	16.3021	15.6371	15.467	-0.40144	0.00055526	0.0094204	NUP98	chr11	-	3671083	3797792	9905	protein_coding	nucleoporin_98kDa
ENSG00000110811	0.851668	0.923858	0.671059	1.41413	1.70172	1.63712	0.71816	0.00020773	0.0045663	P3H3	chr12	+	6828410	6839851	4601	protein_coding	prolyl_3-hydroxylase_3
ENSG00000110851	5.48396	5.85626	5.25319	3.70708	3.55768	3.68811	-0.58947	1.3613e-05	0.00052942	PRDM4	chr12	-	107732866	107761272	4777	protein_coding	PR_domain_containing_4
ENSG00000110917	82.2544	79.3631	68.1548	48.6753	46.9813	46.2018	-0.69511	4.5305e-09	6.8453e-07	MLEC	chr12	+	120686869	120701864	6723	protein_coding	malectin
ENSG00000111011	4.51818	6.44618	8.62772	9.40476	9.19505	9.54474	0.43443	0.0046559	0.041131	RSRC2	chr12	-	122503458	122527000	8741	protein_coding	arginine/serine-rich_coiled-coil_2
ENSG00000111142	19.7054	25.9513	32.4878	35.9546	36.5783	34.2266	0.37894	0.0056477	0.046604	METAP2	chr12	+	95473520	95515839	4491	protein_coding	methionyl_aminopeptidase_2
ENSG00000111206	25.5237	20.7129	20.0068	17.1846	16.0123	16.1311	-0.43711	0.0010186	0.014412	FOXM1	chr12	-	2857681	2877155	4899	protein_coding	forkhead_box_M1
ENSG00000111229	16.9564	14.2642	17.4166	21.4527	25.6622	25.0903	0.48103	0.00026975	0.0055491	ARPC3	chr12	-	110434825	110450422	3025	protein_coding	actin_related_protein_2/3_complex_subunit_3
ENSG00000111341	54.3222	61.076	70.9697	66.1821	97.9914	94.3113	0.39161	0.0055041	0.045685	MGP	chr12	-	14881181	14885926	2639	protein_coding	matrix_Gla_protein
ENSG00000111412	9.91451	8.83103	7.87035	6.87627	7.09677	6.71197	-0.38001	0.003702	0.035442	C12orf49	chr12	-	116710185	116738070	8664	protein_coding	chromosome_12_open_reading_frame_49
ENSG00000111424	17.9326	16.8558	13.0366	10.779	11.5363	10.5189	-0.53728	0.00011498	0.0030288	VDR	chr12	-	47841537	47943048	5674	protein_coding	vitamin_D_(125-_dihydroxyvitamin_D3)_receptor
ENSG00000111615	2.57231	4.05104	6.31317	7.34786	6.25874	6.98376	0.5371	0.0024951	0.027173	KRR1	chr12	-	75490861	75511636	10749	protein_coding	KRR1_small_subunit_(SSU)_processome_component_homolog_(yeast)
ENSG00000111678	0.877642	1.06735	1.20036	1.31575	2.87652	3.00435	0.75527	0.00092405	0.013392	C12orf57	chr12	+	6942978	6946003	1806	protein_coding	chromosome_12_open_reading_frame_57
ENSG00000111696	3.52853	3.9158	3.63786	2.34172	2.18677	2.08583	-0.72276	4.0267e-08	4.8191e-06	NT5DC3	chr12	-	103770453	103841197	8722	protein_coding	5'-nucleotidase_domain_containing_3
ENSG00000111731	2.57304	3.61978	5.41362	6.14408	5.20455	6.10098	0.47588	0.0051884	0.043926	C2CD5	chr12	-	22448583	22544546	6759	protein_coding	C2_calcium-dependent_domain_containing_5
ENSG00000111775	1.6052	1.6549	2.49279	2.98884	3.72727	4.60704	0.6847	0.0013549	0.017776	COX6A1	chr12	+	120438090	120440742	1344	protein_coding	cytochrome_c_oxidase_subunit_VIa_polypeptide_1
ENSG00000111801	1.36956	1.35403	1.27716	2.2599	1.95439	1.92923	0.48975	0.0031551	0.0321	BTN3A3	chr6	+	26440472	26453415	5658	protein_coding	butyrophilin_subfamily_3_member_A3
ENSG00000111843	35.6626	32.1028	36.6505	43.6858	56.3208	58.3733	0.50649	0.0001978	0.0044363	TMEM14C	chr6	+	10722915	10731129	1321	protein_coding	transmembrane_protein_14C
ENSG00000111859	2.22288	2.39999	1.97857	1.55111	1.37195	1.69459	-0.50847	0.00053842	0.0092276	NEDD9	chr6	-	11183298	11382348	10359	protein_coding	neural_precursor_cell_expressed_developmentally_down-regulated_9
ENSG00000112078	26.3366	27.0304	24.1859	20.1499	18.8361	18.6109	-0.4472	7.8825e-05	0.0022719	KCTD20	chr6	+	36442767	36491143	6239	protein_coding	potassium_channel_tetramerization_domain_containing_20
ENSG00000112159	11.9526	14.1913	12.3072	10.709	8.00908	8.28376	-0.51082	6.2488e-05	0.0018926	MDN1	chr6	-	89642499	89819723	18602	protein_coding	midasin_AAA_ATPase_1
ENSG00000112306	593.149	496.584	580.098	704.526	970.106	976.98	0.56409	3.9332e-05	0.0013089	RPS12	chr6	+	132814441	132817564	767	protein_coding	ribosomal_protein_S12
ENSG00000112379	1.95918	2.53162	2.50812	2.01179	1.4791	1.44599	-0.48451	0.0010735	0.015092	ARFGEF3	chr6	+	138161921	138344663	14877	protein_coding	ARFGEF_family_member_3
ENSG00000112559	22.4941	18.5912	19.9447	12.9839	14.3104	14.2696	-0.55154	3.8211e-05	0.0012781	MDFI	chr6	+	41636882	41654246	2523	protein_coding	MyoD_family_inhibitor
ENSG00000112640	13.8834	11.5139	10.6051	9.18487	9.30477	8.41741	-0.42391	0.0032759	0.032594	PPP2R5D	chr6	+	42984499	43012342	3314	protein_coding	protein_phosphatase_2_regulatory_subunit_B'_delta
ENSG00000112658	35.185	31.2179	28.672	21.9604	21.5825	21.6324	-0.55113	1.0022e-05	0.00041429	SRF	chr6	+	43171299	43181507	4202	protein_coding	serum_response_factor
ENSG00000112695	32.5746	29.9079	32.8804	42.4478	62.1283	57.7559	0.65361	3.5545e-06	0.00019469	COX7A2	chr6	-	75237675	75250323	1922	protein_coding	cytochrome_c_oxidase_subunit_VIIa_polypeptide_2_(liver)
ENSG00000112874	1.54467	2.52644	3.76999	3.86472	3.7245	5.16127	0.53789	0.0052889	0.044509	NUDT12	chr5	-	103548855	103562793	4304	protein_coding	nudix_hydrolase_12
ENSG00000113070	13.6257	12.3484	12.1677	22.8147	25.6971	25.212	0.83441	3.939e-11	1.0153e-08	HBEGF	chr5	-	140332843	140346631	3018	protein_coding	heparin-binding_EGF-like_growth_factor
ENSG00000113108	0.285301	0.361606	0.466878	0.709583	0.705841	0.800589	0.65979	0.0029764	0.030916	APBB3	chr5	-	140558268	140593752	4784	protein_coding	amyloid_beta_(A4)_precursor_protein-binding_family_B_member_3
ENSG00000113140	183.149	170.747	168.413	138.112	141.923	142.823	-0.33265	0.0022186	0.025449	SPARC	chr5	-	151661096	151687165	4831	protein_coding	secreted_protein_acidic_cysteine-rich_(osteonectin)
ENSG00000113194	29.4977	31.1468	29.1942	22.5112	22.9972	22.4822	-0.42316	6.9241e-05	0.0020499	FAF2	chr5	+	176447628	176510074	5954	protein_coding	Fas_associated_factor_family_member_2
ENSG00000113273	5.20574	4.83332	4.77913	3.52576	3.59251	3.13441	-0.5269	8.9444e-05	0.002523	ARSB	chr5	-	78777209	78986087	7189	protein_coding	arylsulfatase_B
ENSG00000113387	11.1251	13.4062	16.7613	17.3482	20.3763	19.806	0.40596	0.0020732	0.024246	SUB1	chr5	+	32531633	32604079	9324	protein_coding	SUB1_homolog_transcriptional_regulator
ENSG00000113558	7.82588	8.29772	10.1797	9.92354	12.7206	13.1006	0.36944	0.0051339	0.043737	SKP1	chr5	-	134148935	134177038	12771	protein_coding	S-phase_kinase-associated_protein_1
ENSG00000113569	21.5683	22.1784	18.812	17.5008	14.8822	15.3759	-0.40693	0.00077765	0.011886	NUP155	chr5	-	37288137	37371181	9233	protein_coding	nucleoporin_155kDa
ENSG00000113580	9.97022	12.653	13.1643	10.4371	8.65778	9.13103	-0.35413	0.0040772	0.037602	NR3C1	chr5	-	143277931	143435512	9172	protein_coding	nuclear_receptor_subfamily_3_group_C_member_1
ENSG00000113645	16.4648	16.9088	14.1999	10.2419	10.1901	10.3834	-0.6299	9.8447e-08	1.0032e-05	WWC1	chr5	+	168291651	168472303	10076	protein_coding	WW_and_C2_domain_containing_1
ENSG00000113657	17.706	16.0753	14.094	12.8018	12.1826	12.4299	-0.37521	0.0031267	0.031949	DPYSL3	chr5	-	147390811	147510056	7164	protein_coding	dihydropyrimidinase_like_3
ENSG00000113758	33.7588	29.2561	27.2318	22.7238	21.8627	22.5207	-0.44257	0.00042146	0.0076859	DBN1	chr5	-	177456608	177474401	5119	protein_coding	drebrin_1
ENSG00000113805	2.68875	4.50826	5.67046	8.34985	6.84182	7.15927	0.65388	0.00012998	0.0032983	CNTN3	chr3	-	74262568	74521140	5109	protein_coding	contactin_3
ENSG00000113966	0.644928	1.02656	1.43621	1.92962	1.68742	1.73051	0.59055	0.0031949	0.032156	ARL6	chr3	+	97764521	97801242	4574	protein_coding	ADP_ribosylation_factor_like_GTPase_6
ENSG00000114019	36.0158	33.865	30.8702	22.1242	22.2742	21.9855	-0.60835	2.1389e-07	1.9525e-05	AMOTL2	chr3	-	134355874	134375479	5984	protein_coding	angiomotin_like_2
ENSG00000114107	1.70336	2.88507	4.65198	5.33774	4.52505	5.12691	0.53615	0.0056534	0.046621	CEP70	chr3	-	138494344	138594538	4420	protein_coding	centrosomal_protein_70kDa
ENSG00000114200	0.157142	0.689596	0.703391	1.56038	1.21603	1.47054	0.85637	0.00026211	0.0054474	BCHE	chr3	-	165772904	165837472	3082	protein_coding	butyrylcholinesterase
ENSG00000114302	22.2991	21.6333	18.45	14.8086	12.1475	13.0473	-0.63695	6.7587e-07	5.0479e-05	PRKAR2A	chr3	-	48744597	48847846	6644	protein_coding	protein_kinase_cAMP-dependent_regulatory_subunit_type_II_alpha
ENSG00000114353	25.8587	21.5732	21.5969	30.0785	30.9614	31.049	0.33947	0.0059231	0.048062	GNAI2	chr3	+	50226292	50259355	7650	protein_coding	guanine_nucleotide_binding_protein_(G_protein)_alpha_inhibiting_activity_polypeptide_2
ENSG00000114423	0.72141	0.943443	0.871091	1.43355	1.21601	1.30471	0.52699	0.00074379	0.011511	CBLB	chr3	-	105655461	105869552	11840	protein_coding	Cbl_proto-oncogene_B_E3_ubiquitin_protein_ligase
ENSG00000114446	3.86972	4.18668	4.84931	6.45998	6.63119	7.0512	0.54741	7.9969e-05	0.0022952	IFT57	chr3	-	108160812	108222570	3766	protein_coding	intraflagellar_transport_57
ENSG00000114541	3.97855	4.44655	5.37741	7.02618	6.502	6.89248	0.48804	9.1462e-05	0.0025689	FRMD4B	chr3	-	69169990	69542583	9993	protein_coding	FERM_domain_containing_4B
ENSG00000114648	6.10189	6.25527	5.07759	3.9806	3.36716	3.48808	-0.66801	1.514e-06	9.6207e-05	KLHL18	chr3	+	47282917	47346816	7064	protein_coding	kelch_like_family_member_18
ENSG00000114650	26.7832	23.6582	21.6751	20.4993	17.9322	18.8837	-0.35308	0.00541	0.045154	SCAP	chr3	-	47413694	47477126	6301	protein_coding	SREBF_chaperone
ENSG00000114770	4.72956	5.94447	5.47772	3.94623	3.73309	3.86093	-0.49079	3.945e-05	0.0013095	ABCC5	chr3	-	183919934	184018015	11441	protein_coding	ATP_binding_cassette_subfamily_C_member_5
ENSG00000114861	5.22732	6.2055	6.48344	5.29324	3.50704	3.50832	-0.52076	0.00041149	0.0075439	FOXP1	chr3	-	70954693	71583989	13628	protein_coding	forkhead_box_P1
ENSG00000114867	270.462	249.281	215.734	171.699	157.551	158.32	-0.5973	1.0565e-06	7.2329e-05	EIF4G1	chr3	+	184314495	184335358	8257	protein_coding	eukaryotic_translation_initiation_factor_4_gamma_1
ENSG00000114956	10.6818	10.0212	9.52653	13.0264	14.6898	15.4429	0.41488	0.0048571	0.04206	DGUOK	chr2	+	73926826	73958961	1455	protein_coding	deoxyguanosine_kinase
ENSG00000115008	1.61686	2.53648	3.06194	10.6282	11.6178	11.1499	1.8577	1.5097e-27	4.9614e-24	IL1A	chr2	-	112773915	112784590	2124	protein_coding	interleukin_1_alpha
ENSG00000115009	1.27856	1.39851	2.69031	4.08638	5.60889	6.17899	1.108	2.6234e-07	2.2837e-05	CCL20	chr2	+	227813842	227817564	1343	protein_coding	chemokine_(C-C_motif)_ligand_20
ENSG00000115112	19.8109	21.2008	18.2526	11.1199	9.2055	9.71945	-0.95751	1.4123e-15	7.7353e-13	TFCP2L1	chr2	-	121216587	121285207	9372	protein_coding	transcription_factor_CP2-like_1
ENSG00000115128	66.7966	66.0257	74.2539	78.2253	97.4332	100.31	0.34385	0.0061103	0.049006	SF3B6	chr2	-	24067584	24076443	1197	protein_coding	splicing_factor_3b_subunit_6
ENSG00000115290	1.38426	1.92158	1.90992	2.92642	2.34585	3.51754	0.5721	0.0024542	0.026961	GRB14	chr2	-	164492812	164621848	2958	protein_coding	growth_factor_receptor_bound_protein_14
ENSG00000115306	43.3931	45.1793	37.8236	37.4553	31.6124	31.4063	-0.35194	0.0036219	0.034904	SPTBN1	chr2	+	54456285	54671445	18504	protein_coding	spectrin_beta_non-erythrocytic_1
ENSG00000115350	18.5038	15.1427	16.9805	19.0433	26.4632	26.4416	0.40937	0.0059002	0.047994	POLE4	chr2	+	74958492	74970128	2151	protein_coding	polymerase_(DNA-directed)_epsilon_4_accessory_subunit
ENSG00000115363	11.9217	11.2398	10.7492	13.7938	16.2141	16.2376	0.36618	0.0058745	0.047815	EVA1A	chr2	-	75469302	75569722	2744	protein_coding	eva-1_homolog_A_(C._elegans)
ENSG00000115414	37.9409	40.1691	36.3841	64.0372	54.7745	51.0079	0.49034	2.799e-05	0.00097856	FN1	chr2	-	215360440	215436172	17315	protein_coding	fibronectin_1
ENSG00000115541	6.85925	6.07517	9.50331	6.78242	15.6161	15.4014	0.55649	0.0051799	0.043926	HSPE1	chr2	+	197499994	197503457	1977	protein_coding	heat_shock_protein_family_E_(Hsp10)_member_1
ENSG00000115568	6.94986	7.30725	5.72954	4.72422	4.3877	4.51782	-0.54936	4.5868e-05	0.0014687	ZNF142	chr2	-	218637916	218659655	6994	protein_coding	zinc_finger_protein_142
ENSG00000115652	9.64825	10.3104	10.7102	13.7516	14.5617	14.2519	0.40696	0.00020378	0.0045249	UXS1	chr2	-	106093303	106194339	7023	protein_coding	UDP-glucuronate_decarboxylase_1
ENSG00000115677	92.3287	85.9058	72.6812	71.6669	63.4494	62.5184	-0.36426	0.0038846	0.036579	HDLBP	chr2	-	241227264	241317061	12182	protein_coding	high_density_lipoprotein_binding_protein
ENSG00000115762	22.0076	22.884	19.8796	14.2285	14.1192	14.1273	-0.61523	7.6555e-08	7.9238e-06	PLEKHB2	chr2	+	131104847	131353709	6728	protein_coding	pleckstrin_homology_domain_containing_B2
ENSG00000115828	2.81212	3.21395	3.15951	4.61501	4.95428	4.42095	0.49423	0.0022383	0.025562	QPCT	chr2	+	37344574	37373322	2599	protein_coding	glutaminyl-peptide_cyclotransferase
ENSG00000115919	0.430277	0.443714	0.578541	1.0319	1.14695	1.0917	0.99819	2.0149e-10	4.5665e-08	KYNU	chr2	+	142877498	143055832	17600	protein_coding	kynureninase
ENSG00000115977	3.70198	4.09304	3.53395	3.3911	2.69878	2.54978	-0.40042	0.0022711	0.025713	AAK1	chr2	-	69457997	69674349	23608	protein_coding	AP2_associated_kinase_1
ENSG00000115993	3.52134	4.17989	4.09124	2.7966	2.18449	2.06725	-0.70399	1.1343e-06	7.6466e-05	TRAK2	chr2	-	201377207	201451611	7627	protein_coding	trafficking_protein_kinesin_binding_2
ENSG00000116005	17.6488	18.9875	18.9355	14.7468	15.3233	15.4419	-0.31355	0.003468	0.033798	PCYOX1	chr2	+	70257386	70281191	5870	protein_coding	prenylcysteine_oxidase_1
ENSG00000116016	17.5161	16.6515	15.2851	10.4136	9.73159	9.36262	-0.7386	9.7822e-10	1.9783e-07	EPAS1	chr2	+	46293667	46386703	7302	protein_coding	endothelial_PAS_domain_protein_1
ENSG00000116128	6.25449	6.23604	5.34135	2.85531	2.78014	2.58516	-1.0573	2.052e-14	9.3013e-12	BCL9	chr1	+	147541412	147626216	6420	protein_coding	B-cell_CLL/lymphoma_9
ENSG00000116138	3.7483	4.37524	3.78213	3.03931	2.80806	2.8402	-0.45919	0.00040727	0.0074771	DNAJC16	chr1	+	15526813	15592379	8563	protein_coding	DnaJ_heat_shock_protein_family_(Hsp40)_member_C16
ENSG00000116171	3.61027	4.80278	5.96413	6.86695	6.89419	6.71003	0.4307	0.0024905	0.027169	SCP2	chr1	+	52927229	53051703	8305	protein_coding	sterol_carrier_protein_2
ENSG00000116191	3.58828	5.90769	7.23633	10.196	8.34889	9.29198	0.61216	0.00014835	0.0035861	RALGPS2	chr1	+	178725147	178921841	9178	protein_coding	Ral_GEF_with_PH_domain_and_SH3_binding_motif_2
ENSG00000116251	10.6207	12.4676	13.9295	16.4536	19.1897	18.2642	0.46895	0.00014006	0.0034623	RPL22	chr1	-	6181269	6209389	4900	protein_coding	ribosomal_protein_L22
ENSG00000116586	21.8611	18.3201	21.8823	26.3608	35.0685	36.0895	0.54243	0.0002124	0.0046387	LAMTOR2	chr1	+	156054752	156058510	1438	protein_coding	late_endosomal/lysosomal_adaptor_MAPK_and_MTOR_activator_2
ENSG00000116678	0.418211	0.769435	0.826211	1.41817	1.06393	1.28004	0.71078	0.00013433	0.0033584	LEPR	chr1	+	65420652	65641559	11370	protein_coding	leptin_receptor
ENSG00000116711	2.2665	2.69911	3.33603	4.40812	4.27216	3.97434	0.49505	0.003181	0.032134	PLA2G4A	chr1	+	186828953	186988981	2875	protein_coding	phospholipase_A2_group_IVA
ENSG00000116717	6.40528	6.68893	7.23919	8.4497	12.7696	11.6314	0.57034	0.0003559	0.0067598	GADD45A	chr1	+	67685061	67688338	2069	protein_coding	growth_arrest_and_DNA_damage_inducible_alpha
ENSG00000116741	0.798224	1.014	0.68952	1.5656	2.07134	2.13185	0.79514	0.0003217	0.0063115	RGS2	chr1	+	192809039	192812283	2096	protein_coding	regulator_of_G-protein_signaling_2
ENSG00000116791	1.97238	2.4562	2.97506	3.35171	3.93326	4.23474	0.52318	0.0014544	0.018762	CRYZ	chr1	-	74705482	74733408	4085	protein_coding	crystallin_zeta
ENSG00000116815	3.48177	4.46307	4.75285	6.50498	7.26325	8.16269	0.64537	0.00011406	0.0030227	CD58	chr1	-	116514535	116571039	1783	protein_coding	CD58_molecule
ENSG00000116871	41.1466	36.4204	31.8429	28.2619	29.7012	27.2241	-0.37837	0.0034345	0.033591	MAP7D1	chr1	+	36155579	36180849	5271	protein_coding	MAP7_domain_containing_1
ENSG00000116977	2.98359	4.29618	4.28929	5.15082	5.22786	5.35782	0.37368	0.0054561	0.045422	LGALS8	chr1	+	236518000	236552981	9710	protein_coding	lectin_galactoside-binding_soluble_8
ENSG00000116984	6.53419	9.4429	9.01004	6.93912	6.32589	6.12857	-0.36951	0.004441	0.039902	MTR	chr1	+	236795281	236903981	11374	protein_coding	5-methyltetrahydrofolate-homocysteine_methyltransferase
ENSG00000117016	1.01627	0.949588	0.762704	0.437918	0.39492	0.476437	-0.86906	1.3204e-05	0.00051967	RIMS3	chr1	-	40620679	40665657	7235	protein_coding	regulating_synaptic_membrane_exocytosis_3
ENSG00000117020	6.94231	9.44709	9.9492	13.3875	12.1406	11.6619	0.4261	0.0008696	0.012916	AKT3	chr1	-	243488233	243851079	9475	protein_coding	v-akt_murine_thymoma_viral_oncogene_homolog_3
ENSG00000117036	11.6652	14.3629	12.3902	10.477	9.09558	9.46988	-0.41663	0.00049603	0.0087054	ETV3	chr1	-	157121191	157138474	6707	protein_coding	ets_variant_3
ENSG00000117054	4.00425	5.5389	8.76265	10.2083	10.745	11.1572	0.66541	0.00010098	0.0027425	ACADM	chr1	+	75724347	75787575	4783	protein_coding	acyl-CoA_dehydrogenase_C-4_to_C-12_straight_chain
ENSG00000117115	100.388	85.1911	77.8122	69.4832	59.3131	56.8359	-0.50881	0.00013129	0.0033155	PADI2	chr1	-	17066761	17119435	5984	protein_coding	peptidyl_arginine_deiminase_type_II
ENSG00000117139	18.1182	17.8829	15.9396	15.6931	13.1649	12.7066	-0.34241	0.0056283	0.046502	KDM5B	chr1	-	202724491	202809470	12092	protein_coding	lysine_(K)-specific_demethylase_5B
ENSG00000117148	3.92098	3.10241	2.85466	10.1682	11.0485	11.6435	1.4362	6.5998e-18	4.8197e-15	ACTL8	chr1	+	17755313	17827063	1864	protein_coding	actin_like_8
ENSG00000117222	14.6561	15.7235	13.41	10.483	9.8076	9.04455	-0.57701	4.3584e-06	0.00022916	RBBP5	chr1	-	205086142	205122015	4404	protein_coding	retinoblastoma_binding_protein_5
ENSG00000117298	54.5612	51.6715	45.7541	41.664	37.9243	35.9806	-0.4128	0.00067443	0.010707	ECE1	chr1	-	21217247	21345504	7265	protein_coding	endothelin_converting_enzyme_1
ENSG00000117472	21.0837	17.1509	19.4912	32.5452	34.8957	35.4242	0.72275	2.0653e-08	2.6358e-06	TSPAN1	chr1	+	46175073	46185958	2366	protein_coding	tetraspanin_1
ENSG00000117533	0.998511	1.54248	1.7445	2.33592	2.10027	2.26431	0.51421	0.0038523	0.036431	VAMP4	chr1	-	171700160	171742247	5159	protein_coding	vesicle_associated_membrane_protein_4
ENSG00000117614	4.46816	6.4093	7.42695	8.29355	10.0861	9.86865	0.52511	0.00071396	0.011093	SYF2	chr1	-	25222679	25232502	3370	protein_coding	SYF2_pre-mRNA-splicing_factor
ENSG00000117713	21.3999	22.2381	19.3397	17.8189	15.676	15.4993	-0.38245	0.0011243	0.015622	ARID1A	chr1	+	26696033	26782104	9246	protein_coding	AT-rich_interaction_domain_1A
ENSG00000117906	10.9203	14.2029	16.051	18.2003	20.422	21.4648	0.46968	0.00023869	0.0050815	RCN2	chr15	+	76931619	76954392	10019	protein_coding	reticulocalbin_2
ENSG00000118181	232.87	196.367	237.018	252.166	331.879	335.03	0.38239	0.0041033	0.037719	RPS25	chr11	-	119015712	119018691	1477	protein_coding	ribosomal_protein_S25
ENSG00000118418	16.5866	18.7664	24.6185	27.2286	33.3012	31.7909	0.52541	0.00043205	0.0077586	HMGN3	chr6	-	79201245	79234738	1014	protein_coding	high_mobility_group_nucleosomal_binding_domain_3
ENSG00000118513	1.38666	1.15175	1.18397	2.27628	2.11442	1.96393	0.61113	0.00036065	0.0068114	MYB	chr6	+	135181315	135219173	5493	protein_coding	v-myb_avian_myeloblastosis_viral_oncogene_homolog
ENSG00000118515	5.04088	5.0208	4.95718	8.65762	8.29636	8.10698	0.65048	1.4548e-08	1.9123e-06	SGK1	chr6	-	134169246	134318112	9992	protein_coding	serum/glucocorticoid_regulated_kinase_1
ENSG00000118523	41.5625	39.9384	38.0561	22.7858	26.3351	26.1721	-0.66361	5.5518e-08	6.1326e-06	CTGF	chr6	-	131948176	131951373	2339	protein_coding	connective_tissue_growth_factor
ENSG00000118596	0.773275	1.52638	2.14889	2.95619	2.05834	2.55054	0.5883	0.0023977	0.026486	SLC16A7	chr12	+	59596067	59789855	13665	protein_coding	solute_carrier_family_16_(monocarboxylate_transporter)_member_7
ENSG00000118680	81.4312	82.7983	88.709	119.131	140.527	139.086	0.57713	3.403e-07	2.8311e-05	MYL12B	chr18	+	3261909	3278284	1761	protein_coding	myosin_light_chain_12B
ENSG00000118849	22.0732	27.41	31.9061	38.587	40.8078	44.1925	0.52189	4.7917e-05	0.0015251	RARRES1	chr3	-	158696892	158732696	2236	protein_coding	retinoic_acid_receptor_responder_(tazarotene_induced)_1
ENSG00000118900	22.5213	20.2191	18.6606	15.9986	14.5287	14.1612	-0.47087	0.00015308	0.003674	UBN1	chr16	+	4846665	4882360	8551	protein_coding	ubinuclein_1
ENSG00000118971	26.9633	30.8837	26.5175	15.0357	11.3857	11.7553	-1.0969	8.7369e-18	6.0446e-15	CCND2	chr12	+	4273772	4305350	7157	protein_coding	cyclin_D2
ENSG00000119280	6.90156	6.13879	5.6006	4.25345	4.60873	4.84844	-0.44653	0.0016428	0.020586	C1orf198	chr1	-	230837119	230869589	5161	protein_coding	chromosome_1_open_reading_frame_198
ENSG00000119285	20.5667	25.6499	23.3252	20.9516	16.8456	17.692	-0.34278	0.0040323	0.03738	HEATR1	chr1	-	236549005	236604504	9049	protein_coding	HEAT_repeat_containing_1
ENSG00000119403	12.3068	10.8279	11.4447	9.10886	8.49831	9.31955	-0.38148	0.0017418	0.021498	PHF19	chr9	-	120855652	120894896	6733	protein_coding	PHD_finger_protein_19
ENSG00000119408	10.611	11.129	9.1574	7.97641	8.18724	8.06046	-0.36681	0.0046421	0.041082	NEK6	chr9	+	124257606	124353307	4419	protein_coding	NIMA-related_kinase_6
ENSG00000119411	5.57178	5.89567	5.81374	3.14454	4.1565	3.54783	-0.6123	0.00018038	0.0041309	BSPRY	chr9	+	113349541	113371233	2339	protein_coding	B-box_and_SPRY_domain_containing
ENSG00000119596	8.75476	8.41937	7.90906	7.00182	6.34832	6.58676	-0.35548	0.0021864	0.025167	YLPM1	chr14	+	74763366	74859435	14876	protein_coding	YLP_motif_containing_1
ENSG00000119632	9.43086	7.67269	10.6721	13.1742	16.0976	16.1697	0.5887	0.00014378	0.0035131	IFI27L2	chr14	-	94127779	94130253	1662	protein_coding	interferon_alpha-inducible_protein_27-like_2
ENSG00000119681	8.40757	8.69896	7.7247	6.39771	6.01648	5.84902	-0.45689	0.00013169	0.0033155	LTBP2	chr14	-	74498170	74612378	9091	protein_coding	latent_transforming_growth_factor_beta_binding_protein_2
ENSG00000119689	44.0961	42.4958	37.654	33.188	32.7603	33.0252	-0.35222	0.0026206	0.028094	DLST	chr14	+	74881891	74903745	4550	protein_coding	dihydrolipoamide_S-succinyltransferase_(E2_component_of_2-oxo-glutarate_complex)
ENSG00000119771	7.36523	7.43784	6.54492	6.0814	5.3963	5.67359	-0.3389	0.005252	0.044266	KLHL29	chr2	+	23385217	23708611	11071	protein_coding	kelch_like_family_member_29
ENSG00000119772	10.2049	9.69201	8.95756	7.47462	5.81921	5.79389	-0.59138	7.3573e-06	0.00033447	DNMT3A	chr2	-	25227855	25342590	12020	protein_coding	DNA_(cytosine-5-)-methyltransferase_3_alpha
ENSG00000119801	4.44016	5.73583	5.51118	7.83914	7.35417	7.51972	0.45008	0.0010909	0.015256	YPEL5	chr2	+	30146941	30160533	3421	protein_coding	yippee_like_5
ENSG00000119866	4.18466	4.58559	4.68279	3.4318	3.35847	3.3003	-0.42401	0.00056833	0.0095139	BCL11A	chr2	-	60451167	60553567	8375	protein_coding	B-cell_CLL/lymphoma_11A_(zinc_finger_protein)
ENSG00000119946	2.10084	2.11178	1.6902	1.49097	1.23825	1.19446	-0.54715	0.0012451	0.016787	CNNM1	chr10	+	99329099	99394330	6413	protein_coding	cyclin_and_CBS_domain_divalent_metal_cation_transport_mediator_1
ENSG00000120253	16.5007	18.6018	15.4893	14.0805	13.3709	13.1066	-0.33942	0.0047382	0.041495	NUP43	chr6	-	149724315	149749665	4432	protein_coding	nucleoporin_43kDa
ENSG00000120533	2.44061	2.80542	3.5834	3.83689	4.93995	4.66777	0.50966	0.00074521	0.011511	ENY2	chr8	+	109334324	109345953	6783	protein_coding	enhancer_of_yellow_2_homolog_(Drosophila)
ENSG00000120594	14.9704	20.499	22.5143	16.0454	11.87	13.1101	-0.48682	0.00042513	0.0077155	PLXDC2	chr10	+	19816239	20289856	12567	protein_coding	plexin_domain_containing_2
ENSG00000120685	8.37231	8.93932	8.65721	6.92233	7.13227	6.82405	-0.33614	0.0032722	0.032594	PROSER1	chr13	-	39009866	39038076	7315	protein_coding	proline_and_serine_rich_1
ENSG00000120686	2.53198	4.42153	6.31139	6.21035	7.56199	7.93915	0.56099	0.0024946	0.027173	UFM1	chr13	+	38349849	38363619	4382	protein_coding	ubiquitin-fold_modifier_1
ENSG00000120688	2.23247	3.39182	4.23257	4.96104	5.72946	4.94023	0.53526	0.0028069	0.029613	WBP4	chr13	+	41061274	41084006	2623	protein_coding	WW_domain_binding_protein_4
ENSG00000120709	12.3387	11.2929	9.58694	9.19554	8.19924	8.3651	-0.38266	0.0041132	0.037784	FAM53C	chr5	+	138331935	138349729	7051	protein_coding	family_with_sequence_similarity_53_member_C
ENSG00000120733	28.2775	28.5159	23.4021	21.9743	20.0987	19.2038	-0.40441	0.0011131	0.015499	KDM3B	chr5	+	138352596	138437028	7961	protein_coding	lysine_(K)-specific_demethylase_3B
ENSG00000120833	0.67576	0.700256	0.610777	0.985262	1.18835	1.46961	0.6599	0.0005153	0.0089418	SOCS2	chr12	+	93569814	93583487	6776	protein_coding	suppressor_of_cytokine_signaling_2
ENSG00000120837	2.85172	3.0318	4.69232	5.297	5.28604	5.61571	0.50913	0.0013706	0.017902	NFYB	chr12	-	104117077	104138289	4956	protein_coding	nuclear_transcription_factor_Y_subunit_beta
ENSG00000120889	37.0545	40.1793	37.5331	29.7147	30.1072	29.1942	-0.38941	0.00021244	0.0046387	TNFRSF10B	chr8	-	23020133	23069179	5158	protein_coding	tumor_necrosis_factor_receptor_superfamily_member_10b
ENSG00000120913	2.83263	2.63331	2.731	1.74464	1.86614	1.51494	-0.65346	2.32e-06	0.00013675	PDLIM2	chr8	+	22578279	22598025	12388	protein_coding	PDZ_and_LIM_domain_2_(mystique)
ENSG00000121060	35.2702	33.0992	30.3825	26.1584	26.3301	25.137	-0.37	0.0015495	0.019603	TRIM25	chr17	-	56887909	56914038	6666	protein_coding	tripartite_motif_containing_25
ENSG00000121064	21.5742	24.1552	22.5567	30.3225	35.701	34.3936	0.4821	2.8736e-05	0.0010019	SCPEP1	chr17	+	56978105	57006768	3853	protein_coding	serine_carboxypeptidase_1
ENSG00000121207	2.30564	3.22232	3.6573	6.28472	5.38794	5.64728	0.7911	5.3627e-08	5.974e-06	LRAT	chr4	+	154626945	154753118	7562	protein_coding	lecithin_retinol_acyltransferase_(phosphatidylcholine--retinol_O-acyltransferase)
ENSG00000121210	9.8759	9.84198	8.6213	8.07996	7.15674	7.19914	-0.35643	0.0048144	0.0418	KIAA0922	chr4	+	153466346	153636711	6393	protein_coding	KIAA0922
ENSG00000121211	5.50719	5.69172	6.78228	7.93807	9.25835	9.84331	0.47789	0.0031364	0.031985	MND1	chr4	+	153344649	153415118	1511	protein_coding	meiotic_nuclear_divisions_1
ENSG00000121552	6.83033	6.58779	7.17689	15.2054	21.8913	22.4092	1.2903	1.6537e-15	8.6953e-13	CSTA	chr3	+	122325244	122341972	1373	protein_coding	cystatin_A
ENSG00000121579	59.2289	75.8368	79.0432	54.3006	53.0027	55.066	-0.41179	0.00024926	0.0052258	NAA50	chr3	-	113716460	113746300	6436	protein_coding	N(alpha)-acetyltransferase_50_NatE_catalytic_subunit
ENSG00000121621	1.3582	2.12826	3.60267	4.20574	3.83154	4.58104	0.64085	0.00097869	0.014014	KIF18A	chr11	-	28020620	28108308	4668	protein_coding	kinesin_family_member_18A
ENSG00000121749	1.4182	2.43317	2.84265	3.37663	3.36476	3.64675	0.51898	0.0020486	0.024103	TBC1D15	chr12	+	71839707	71927248	8227	protein_coding	TBC1_domain_family_member_15
ENSG00000121931	1.96979	3.09853	3.32	4.12495	4.92917	4.00172	0.52032	0.0025077	0.027265	LRIF1	chr1	-	110947185	110964079	3621	protein_coding	ligand_dependent_nuclear_receptor_interacting_factor_1
ENSG00000122026	208.396	170.806	207.797	226.712	284.532	284.002	0.3596	0.0057033	0.046828	RPL21	chr13	+	27251309	27256691	2249	protein_coding	ribosomal_protein_L21
ENSG00000122218	62.0297	58.4995	49.2061	43.8947	41.9956	42.6411	-0.41842	0.00068427	0.010811	COPA	chr1	-	160289273	160343400	6232	protein_coding	coatomer_protein_complex_subunit_alpha
ENSG00000122254	8.68736	8.48123	6.53142	4.64782	6.01121	6.07706	-0.47926	0.0031428	0.032	HS3ST2	chr16	+	22814177	22916338	2605	protein_coding	heparan_sulfate-glucosamine_3-sulfotransferase_2
ENSG00000122545	4.65879	7.16515	11.4929	11.9733	11.7759	12.9412	0.52555	0.0027851	0.029429	2019-09-07	chr7	+	35800932	35907105	10906	protein_coding	septin_7
ENSG00000122565	26.2311	35.1981	48.1122	47.1052	53.5858	54.8246	0.42125	0.0047458	0.041506	CBX3	chr7	+	26201162	26213356	4641	protein_coding	chromobox_3
ENSG00000122641	3.64175	4.86258	6.0878	8.24024	6.98591	7.13595	0.52144	0.00038774	0.0071888	INHBA	chr7	-	41685114	41703108	7532	protein_coding	inhibin_beta_A
ENSG00000122643	3.86965	5.1082	4.88979	6.49515	6.34209	6.57891	0.40409	0.0043349	0.039163	NT5C3A	chr7	-	33014114	33062797	3493	protein_coding	5'-nucleotidase_cytosolic_IIIA
ENSG00000122644	2.65827	3.49774	4.20609	5.05241	5.23105	5.52114	0.50645	0.0013133	0.017349	ARL4A	chr7	+	12686856	12690934	3561	protein_coding	ADP_ribosylation_factor_like_GTPase_4A
ENSG00000122778	3.68113	3.51199	3.5418	2.83183	2.44255	2.52212	-0.47027	0.00021922	0.0047474	KIAA1549	chr7	-	138831381	138981318	12427	protein_coding	KIAA1549
ENSG00000122786	17.0111	24.2588	30.7072	17.1865	15.7619	16.5502	-0.51473	0.00038524	0.0071524	CALD1	chr7	+	134744252	134970728	9843	protein_coding	caldesmon_1
ENSG00000122863	79.4784	73.6574	60.9799	56.8047	49.0112	50.1969	-0.46659	0.0003166	0.0062489	CHST3	chr10	+	71964365	72013564	6970	protein_coding	carbohydrate_(chondroitin_6)_sulfotransferase_3
ENSG00000122965	8.2367	8.52756	6.96704	5.77067	6.63434	5.69018	-0.39808	0.0033739	0.033156	RBM19	chr12	-	113816738	113966371	5912	protein_coding	RNA_binding_motif_protein_19
ENSG00000122970	0.615957	1.03721	1.43482	2.26956	2.06592	2.15968	0.84916	6.8372e-06	0.00031984	IFT81	chr12	+	110124335	110218797	7005	protein_coding	intraflagellar_transport_81
ENSG00000123094	1.69895	2.5949	3.21608	4.70798	3.8914	4.13046	0.633	0.00011069	0.0029573	RASSF8	chr12	+	25959029	26079892	7619	protein_coding	Ras_association_(RalGDS/AF-6)_domain_family_(N-terminal)_member_8
ENSG00000123106	0.999184	1.54806	1.74366	2.50788	2.07819	2.24498	0.54687	0.0012376	0.016737	CCDC91	chr12	+	28133249	28581511	7535	protein_coding	coiled-coil_domain_containing_91
ENSG00000123268	4.07144	5.50954	7.67589	8.25341	9.48292	8.4654	0.49499	0.0030627	0.031601	ATF1	chr12	+	50763710	50821122	2790	protein_coding	activating_transcription_factor_1
ENSG00000123349	17.3508	14.2576	17.2394	20.2541	25.8652	26.4589	0.47596	0.00059568	0.0098867	PFDN5	chr12	+	53295291	53299450	3380	protein_coding	prefoldin_subunit_5
ENSG00000123496	0.487399	0.911926	0.888828	1.63539	2.09954	2.11994	0.83716	0.00028572	0.0057781	IL13RA2	chrX	-	115003975	115019977	1626	protein_coding	interleukin_13_receptor_subunit_alpha_2
ENSG00000123636	0.371766	0.650283	1.05779	1.36375	1.10939	1.15007	0.61354	0.0017413	0.021498	BAZ2B	chr2	-	159318979	159616692	20370	protein_coding	bromodomain_adjacent_to_zinc_finger_domain_2B
ENSG00000123908	11.5987	12.3152	10.7959	10.3271	8.50278	8.79714	-0.35057	0.0032802	0.032594	AGO2	chr8	-	140520156	140635619	15833	protein_coding	argonaute_2_RISC_catalytic_component
ENSG00000123975	110.897	102.723	117.989	139.828	151.818	142.558	0.32277	0.0061712	0.049403	CKS2	chr9	+	89311198	89316703	613	protein_coding	CDC28_protein_kinase_regulatory_subunit_2
ENSG00000124006	29.6256	27.75	25.7138	22.1871	20.3315	21.1606	-0.4053	0.00047278	0.008387	OBSL1	chr2	-	219550729	219571859	9611	protein_coding	obscurin-like_1
ENSG00000124102	60.7393	50.1117	62.0492	81.8755	111.45	95.5846	0.62576	1.5435e-05	0.00059153	PI3	chr20	+	45174876	45176544	577	protein_coding	peptidase_inhibitor_3
ENSG00000124107	54.8138	41.3822	45.8524	86.5749	96.6279	94.7866	0.82759	5.4701e-09	8.0792e-07	SLPI	chr20	-	45252239	45254564	596	protein_coding	secretory_leukocyte_peptidase_inhibitor
ENSG00000124120	5.9442	6.57475	5.67022	4.32925	4.28807	4.45857	-0.48356	0.0001146	0.0030248	TTPAL	chr20	+	44475886	44494603	7044	protein_coding	tocopherol_(alpha)_transfer_protein-like
ENSG00000124160	10.3781	11.2821	9.89467	6.69441	7.29466	6.6609	-0.60013	5.9221e-06	0.00029096	NCOA5	chr20	-	46060985	46089952	3220	protein_coding	nuclear_receptor_coactivator_5
ENSG00000124172	7.38673	6.94245	9.62447	11.6444	18.597	19.3518	0.87667	6.2042e-08	6.6304e-06	ATP5E	chr20	-	59025467	59032382	5126	protein_coding	ATP_synthase_H+_transporting_mitochondrial_F1_complex_epsilon_subunit
ENSG00000124198	11.9607	14.908	12.8668	11.5242	9.8814	9.68388	-0.36881	0.0022507	0.025593	ARFGEF2	chr20	+	48921890	49036693	8945	protein_coding	ADP_ribosylation_factor_guanine_nucleotide_exchange_factor_2
ENSG00000124201	9.88045	8.59935	7.18115	4.50075	4.18349	4.40821	-0.92675	3.9211e-11	1.0153e-08	ZNFX1	chr20	-	49237946	49278426	9340	protein_coding	zinc_finger_NFX1-type_containing_1
ENSG00000124225	7.77294	6.94028	6.52365	2.99048	3.14344	3.21497	-1.1185	9.257e-16	5.2906e-13	PMEPA1	chr20	-	57648392	57711536	5619	protein_coding	prostate_transmembrane_protein_androgen_induced_1
ENSG00000124380	6.27041	7.86477	8.2296	10.0969	11.6949	10.8587	0.46112	0.0012404	0.01674	SNRNP27	chr2	+	69893560	69905575	2275	protein_coding	small_nuclear_ribonucleoprotein_U4/U6.U5_27kDa_subunit
ENSG00000124422	40.6137	37.4183	31.1576	27.2748	25.9063	25.3347	-0.48484	0.00015861	0.0037886	USP22	chr17	-	20999593	21043760	6808	protein_coding	ubiquitin_specific_peptidase_22
ENSG00000124466	9.351	10.3209	11.24	18.8217	22.8476	20.298	0.8877	9.7324e-12	2.9076e-09	LYPD3	chr19	-	43460787	43465660	2519	protein_coding	LY6/PLAUR_domain_containing_3
ENSG00000124571	14.7192	14.575	12.7731	11.0274	10.5156	10.4642	-0.413	0.00050185	0.0087957	XPO5	chr6	-	43522330	43576075	8522	protein_coding	exportin_5
ENSG00000124602	2.34462	3.67231	3.79156	1.84021	1.65657	1.26202	-0.85642	6.8798e-06	0.00032069	UNC5CL	chr6	-	41026911	41039217	3136	protein_coding	unc-5_family_C-terminal_like
ENSG00000124608	11.7805	11.1894	10.3017	8.42475	8.89258	8.94087	-0.36	0.004721	0.041443	AARS2	chr6	-	44299654	44313326	4298	protein_coding	alanyl-tRNA_synthetase_2_mitochondrial
ENSG00000124701	2.5629	2.4477	3.25323	1.9662	0.838214	1.05373	-0.70969	0.0022598	0.025652	APOBEC2	chr6	+	41053304	41064511	1151	protein_coding	apolipoprotein_B_mRNA_editing_enzyme_catalytic_polypeptide-like_2
ENSG00000124782	5.12652	5.22796	4.34041	3.74144	2.8754	2.88942	-0.61587	7.2302e-06	0.00033231	RREB1	chr6	+	7107597	7251980	17254	protein_coding	ras_responsive_element_binding_protein_1
ENSG00000124802	1.62991	1.75936	2.68132	3.62504	3.98016	3.72641	0.69846	0.00028738	0.0057939	EEF1E1	chr6	-	8073360	8102578	2107	protein_coding	eukaryotic_translation_elongation_factor_1_epsilon_1
ENSG00000124882	20.5702	27.5705	28.7613	47.0077	43.6302	46.0915	0.73979	6.5898e-10	1.375e-07	EREG	chr4	+	74365143	74388751	5717	protein_coding	epiregulin
ENSG00000125148	225.633	200.673	201.376	286.372	485.592	459.17	0.81547	1.2919e-07	1.258e-05	MT2A	chr16	+	56608199	56609497	1299	protein_coding	metallothionein_2A
ENSG00000125356	35.9239	31.94	40.6504	51.481	69.273	76.7504	0.72885	1.3203e-06	8.6774e-05	NDUFA1	chrX	+	119871487	119876662	766	protein_coding	NADH:ubiquinone_oxidoreductase_subunit_A1
ENSG00000125430	8.90083	9.59611	8.47013	6.96808	6.72035	6.2561	-0.4448	0.00035971	0.0068035	HS3ST3B1	chr17	+	14301083	14349404	5367	protein_coding	heparan_sulfate-glucosamine_3-sulfotransferase_3B1
ENSG00000125484	13.9831	16.419	13.5773	11.8435	11.0505	10.4401	-0.41442	0.00045588	0.0081532	GTF3C4	chr9	+	132670035	132694955	9043	protein_coding	general_transcription_factor_IIIC_subunit_4
ENSG00000125538	1.02392	0.894017	0.721429	3.38076	3.94323	4.04115	1.644	2.6255e-18	2.157e-15	IL1B	chr2	-	112829751	112836903	3096	protein_coding	interleukin_1_beta
ENSG00000125630	16.8141	17.7823	15.4656	12.6761	12.3534	12.8091	-0.42265	0.00023731	0.0050639	POLR1B	chr2	+	112541915	112577150	6329	protein_coding	polymerase_(RNA)_I_polypeptide_B
ENSG00000125648	14.0811	12.2472	10.1128	8.88425	7.78187	7.5933	-0.57422	7.842e-05	0.0022705	SLC25A23	chr19	-	6436079	6465203	4859	protein_coding	solute_carrier_family_25_(mitochondrial_carrier;_phosphate_carrier)_member_23
ENSG00000125735	0.552888	0.868945	0.797439	0.224984	0.388312	0.347358	-0.80105	0.00042554	0.0077155	TNFSF14	chr19	-	6661253	6670588	4778	protein_coding	tumor_necrosis_factor_superfamily_member_14
ENSG00000125743	87.4817	74.1089	86.7728	97.3568	141.482	141.482	0.51155	0.00036498	0.0068637	SNRPD2	chr19	-	45687454	45692569	1608	protein_coding	small_nuclear_ribonucleoprotein_D2_polypeptide
ENSG00000125746	8.25532	7.92721	8.7068	11.1999	10.6214	11.5962	0.35686	0.0016621	0.020788	EML2	chr19	-	45606994	45645629	8224	protein_coding	echinoderm_microtubule_associated_protein_like_2
ENSG00000125827	12.2268	14.0338	14.0991	20.8113	20.3161	19.4247	0.51476	2.16e-06	0.00013025	TMX4	chr20	-	7977348	8019829	6579	protein_coding	thioredoxin-related_transmembrane_protein_4
ENSG00000125848	2.98612	4.98073	6.41735	9.93103	9.25175	9.38441	0.82497	8.8027e-07	6.323e-05	FLRT3	chr20	-	14322988	14337616	5190	protein_coding	fibronectin_leucine_rich_transmembrane_protein_3
ENSG00000125968	27.4954	25.3746	24.1352	34.6898	40.3874	39.3977	0.47983	0.00029564	0.0059331	ID1	chr20	+	31605283	31606515	1233	protein_coding	inhibitor_of_DNA_binding_1_dominant_negative_helix-loop-helix_protein
ENSG00000125971	3.8838	3.41565	3.81871	11.3155	17.2563	14.661	1.6607	1.2328e-24	2.7008e-21	DYNLRB1	chr20	+	34516409	34540958	2460	protein_coding	dynein_light_chain_roadblock-type_1
ENSG00000125995	25.7146	25.9101	35.9343	39.4914	64.9638	62.2878	0.76462	5.5033e-06	0.00027506	ROMO1	chr20	+	35699272	35700984	702	protein_coding	reactive_oxygen_species_modulator_1
ENSG00000126001	5.98753	6.23631	5.43439	4.96159	4.01699	4.29345	-0.42609	0.00062445	0.010197	CEP250	chr20	+	35455164	35519280	16295	protein_coding	centrosomal_protein_250kDa
ENSG00000126012	30.5429	29.3545	27.927	24.1104	22.6461	22.5799	-0.36586	0.0010099	0.014316	KDM5C	chrX	-	53191321	53225422	8727	protein_coding	lysine_(K)-specific_demethylase_5C
ENSG00000126016	3.58876	4.09271	3.36884	2.30915	2.239	2.01967	-0.72089	1.9785e-07	1.8315e-05	AMOT	chrX	-	112774503	112840815	8502	protein_coding	angiomotin
ENSG00000126267	100.287	84.2783	92.3624	113.699	152.393	158.425	0.51465	0.00023058	0.0049283	COX6B1	chr19	+	35648223	35658861	936	protein_coding	cytochrome_c_oxidase_subunit_VIb_polypeptide_1_(ubiquitous)
ENSG00000126464	16.0831	14.2433	14.0776	12.2918	11.0751	11.6274	-0.3657	0.0027455	0.029035	PRR12	chr19	+	49591643	49626439	7093	protein_coding	proline_rich_12
ENSG00000126756	6.65916	7.31654	6.55339	8.102	11.6725	11.8629	0.49116	0.0044089	0.039723	UXT	chrX	-	47651798	47659161	1243	protein_coding	ubiquitously_expressed_prefoldin_like_chaperone
ENSG00000126787	17.9139	28.1031	36.4381	41.2721	41.5191	41.3953	0.49216	0.0017173	0.021334	DLGAP5	chr14	-	55148112	55191678	3667	protein_coding	discs_large_(Drosophila)_homolog-associated_protein_5
ENSG00000126878	3.21551	3.19933	2.45463	1.64426	1.97475	2.04788	-0.5996	0.0003124	0.0061752	AIF1L	chr9	+	131096476	131123152	5299	protein_coding	allograft_inflammatory_factor_1-like
ENSG00000126883	6.27965	6.30033	5.28577	4.38343	4.38058	3.95845	-0.49565	0.00010209	0.002767	NUP214	chr9	+	131125561	131234670	13062	protein_coding	nucleoporin_214kDa
ENSG00000126945	14.1414	17.9874	20.1244	24.3311	22.8351	23.5751	0.36891	0.0044843	0.040181	HNRNPH2	chrX	+	101408295	101414133	2223	protein_coding	heterogeneous_nuclear_ribonucleoprotein_H2_(H')
ENSG00000127080	2.65909	2.37277	2.03461	1.34708	1.32884	1.68048	-0.63832	0.00024865	0.0052213	IPPK	chr9	-	92613184	92670265	5166	protein_coding	inositol-pentakisphosphate_2-kinase
ENSG00000127184	47.0549	43.0032	55.1447	69.2669	105.605	105.567	0.8085	5.6615e-08	6.2017e-06	COX7C	chr5	+	86617904	86620962	1993	protein_coding	cytochrome_c_oxidase_subunit_VIIc
ENSG00000127481	29.0543	27.6828	23.1993	22.2893	16.8956	17.2784	-0.50271	0.00020241	0.0045079	UBR4	chr1	-	19074506	19210276	24675	protein_coding	ubiquitin_protein_ligase_E3_component_n-recognin_4
ENSG00000127526	10.9449	10.1414	9.53206	8.08472	7.29154	7.75821	-0.42141	0.00065729	0.01055	SLC35E1	chr19	-	16549831	16572382	7257	protein_coding	solute_carrier_family_35_member_E1
ENSG00000127528	2.77086	2.27783	2.18107	0.785019	1.32394	1.39181	-0.77827	0.00032885	0.0063859	KLF2	chr19	+	16324817	16327874	2018	protein_coding	Kruppel-like_factor_2
ENSG00000127603	11.2844	12.8239	11.0788	10.7361	8.32762	8.78524	-0.3556	0.0033505	0.033076	MACF1	chr1	+	39081316	39487177	43102	protein_coding	microtubule-actin_crosslinking_factor_1
ENSG00000127616	35.28	31.821	27.3288	26.548	23.8629	24.4272	-0.35635	0.0051498	0.043759	SMARCA4	chr19	+	10961001	11065395	11067	protein_coding	SWI/SNF_related_matrix_associated_actin_dependent_regulator_of_chromatin_subfamily_a_member_4
ENSG00000127663	6.00767	5.60228	5.19165	4.02147	3.43939	3.90393	-0.56857	6.3683e-06	0.00030534	KDM4B	chr19	+	4969113	5153595	14716	protein_coding	lysine_(K)-specific_demethylase_4B
ENSG00000127804	9.60502	9.75361	8.36045	7.76404	7.16058	6.98069	-0.35964	0.0034685	0.033798	METTL16	chr17	-	2405562	2511891	8934	protein_coding	methyltransferase_like_16
ENSG00000127922	2.24548	2.31001	2.81294	3.84077	6.09409	5.8667	0.93347	2.2224e-09	4.0018e-07	SHFM1	chr7	-	96481626	96709891	11490	protein_coding	split_hand/foot_malformation_(ectrodactyly)_type_1
ENSG00000127989	0.693289	1.08152	1.53148	1.81649	2.29927	2.25833	0.72893	0.0002118	0.0046387	MTERF1	chr7	-	91692008	91880720	4890	protein_coding	mitochondrial_transcription_termination_factor_1
ENSG00000127990	13.2068	15.8351	19.0604	20.6584	23.0772	21.6789	0.37456	0.0047936	0.041785	SGCE	chr7	-	94585230	94656209	2547	protein_coding	sarcoglycan_epsilon
ENSG00000128191	6.29578	7.22983	5.81937	5.19754	5.0423	5.00896	-0.35898	0.0048668	0.042088	DGCR8	chr22	+	20080232	20111877	7315	protein_coding	DGCR8_microprocessor_complex_subunit
ENSG00000128203	1.78369	1.97293	1.62421	1.26402	1.01694	1.21697	-0.53576	0.0059083	0.048	ASPHD2	chr22	+	26429273	26445015	3357	protein_coding	aspartate_beta-hydroxylase_domain_containing_2
ENSG00000128266	3.06135	3.12776	2.5319	1.70911	1.5268	1.37974	-0.81201	3.6658e-06	0.00019912	GNAZ	chr22	+	23070361	23125037	3840	protein_coding	guanine_nucleotide_binding_protein_(G_protein)_alpha_z_polypeptide
ENSG00000128342	98.9057	102.551	95.9815	125.015	134.236	129.646	0.32454	0.0020614	0.024129	LIF	chr22	-	30240447	30246851	3969	protein_coding	leukemia_inhibitory_factor
ENSG00000128567	6.77655	7.54986	6.99547	5.92606	5.65189	5.59961	-0.33203	0.0052252	0.044165	PODXL	chr7	-	131500262	131558217	6874	protein_coding	podocalyxin-like
ENSG00000128607	9.84687	10.7108	9.464	8.40716	7.83384	7.41288	-0.3624	0.0025849	0.027831	KLHDC10	chr7	+	130070510	130135720	6622	protein_coding	kelch_domain_containing_10
ENSG00000128609	2.29282	2.70438	3.96782	4.37641	4.76505	4.69794	0.52593	0.00060668	0.009981	NDUFA5	chr7	-	123536997	123558255	9851	protein_coding	NADH:ubiquinone_oxidoreductase_subunit_A5
ENSG00000128708	6.25086	7.49039	10.1296	11.3572	11.1321	10.9335	0.40872	0.0035654	0.034512	HAT1	chr2	+	171922448	171983682	6790	protein_coding	histone_acetyltransferase_1
ENSG00000128731	16.8071	17.2142	14.5969	13.4473	10.2926	10.9295	-0.49398	0.00011434	0.0030242	HERC2	chr15	-	28111040	28322152	20027	protein_coding	HECT_and_RLD_domain_containing_E3_ubiquitin_protein_ligase_2
ENSG00000128791	6.66134	9.20546	11.0944	13.9052	13.2448	12.6516	0.47681	0.00091214	0.013263	TWSG1	chr18	+	9334767	9402420	4435	protein_coding	twisted_gastrulation_BMP_signaling_modulator_1
ENSG00000128928	28.393	26.3209	25.3599	19.4163	18.7325	19.3856	-0.49303	1.7089e-05	0.00064923	IVD	chr15	+	40405795	40435947	6533	protein_coding	isovaleryl-CoA_dehydrogenase
ENSG00000128973	17.2779	16.2727	16.9323	12.4805	12.8052	13.2049	-0.40977	0.00046096	0.0082217	CLN6	chr15	-	68206992	68257211	4225	protein_coding	ceroid-lipofuscinosis_neuronal_6_late_infantile_variant
ENSG00000129116	28.1174	29.1652	26.4355	23.1702	22.6444	23.1755	-0.30779	0.0040635	0.037536	PALLD	chr4	+	168497066	168928457	10114	protein_coding	palladin_cytoskeletal_associated_protein
ENSG00000129235	6.03877	6.92283	7.65602	9.91301	14.4349	14.6932	0.78521	1.7559e-07	1.637e-05	TXNDC17	chr17	+	6640758	6644541	3784	protein_coding	thioredoxin_domain_containing_17
ENSG00000129250	29.85	26.7121	23.1302	16.7293	15.9673	16.1742	-0.69802	4.277e-08	4.9317e-06	KIF1C	chr17	+	4997948	5028401	8580	protein_coding	kinesin_family_member_1C
ENSG00000129515	11.6479	15.4239	16.083	19.9296	19.1818	19.0335	0.36517	0.0032706	0.032594	SNX6	chr14	-	34561094	34630183	4105	protein_coding	sorting_nexin_6
ENSG00000129657	14.6288	14.1082	12.6723	11.5658	10.9782	11.0547	-0.32728	0.0052386	0.044227	SEC14L1	chr17	+	77086716	77217101	10850	protein_coding	SEC14-like_lipid_binding_1
ENSG00000129667	7.31898	7.36685	6.56545	5.31128	4.96798	5.19962	-0.46836	0.00018448	0.00421	RHBDF2	chr17	-	76470891	76501790	6924	protein_coding	rhomboid_5_homolog_2_(Drosophila)
ENSG00000130066	31.0913	41.6899	45.6797	71.322	82.4734	81.9514	0.88211	7.5222e-12	2.2995e-09	SAT1	chrX	+	23783173	23786226	2498	protein_coding	spermidine/spermine_N1-acetyltransferase_1
ENSG00000130119	19.4888	17.5446	16.6705	14.117	11.8101	12.0566	-0.50193	0.00021351	0.0046543	GNL3L	chrX	+	54530211	54561071	2589	protein_coding	guanine_nucleotide_binding_protein-like_3_(nucleolar)-like
ENSG00000130147	21.9061	21.5343	19.8856	17.1185	15.6361	16.6904	-0.38033	0.00084083	0.012606	SH3BP4	chr2	+	234951973	235055714	7129	protein_coding	SH3-domain_binding_protein_4
ENSG00000130158	3.1512	2.90159	2.73124	2.55247	2.1366	2.03795	-0.39354	0.0048747	0.042129	DOCK6	chr19	-	11199295	11262481	12435	protein_coding	dedicator_of_cytokinesis_6
ENSG00000130204	84.8491	74.92	73.2079	54.9162	61.8691	62.2246	-0.39925	0.00099273	0.014123	TOMM40	chr19	+	44890569	44903689	3610	protein_coding	translocase_of_outer_mitochondrial_membrane_40_homolog_(yeast)
ENSG00000130227	34.6351	35.3046	30.2647	28.0144	26.4943	26.2116	-0.33661	0.0036108	0.034849	XPO7	chr8	+	21919671	22006585	6909	protein_coding	exportin_7
ENSG00000130255	120.438	95.6984	112.504	134.471	191.023	192.765	0.54747	0.00014467	0.0035216	RPL36	chr19	+	5674947	5691876	2272	protein_coding	ribosomal_protein_L36
ENSG00000130303	128.15	123.146	126.688	172.26	200.292	194.41	0.50706	8.7447e-06	0.00037626	BST2	chr19	-	17402939	17405648	1119	protein_coding	bone_marrow_stromal_cell_antigen_2
ENSG00000130311	6.55252	5.86105	6.0604	7.90312	9.4544	9.3056	0.43979	0.0011603	0.015955	DDA1	chr19	+	17309518	17323301	4596	protein_coding	DET1_and_DDB1_associated_1
ENSG00000130479	5.45113	4.56998	4.18398	3.35648	3.46775	3.50832	-0.45497	0.0025959	0.027901	MAP1S	chr19	+	17719242	17734516	5040	protein_coding	microtubule_associated_protein_1S
ENSG00000130559	10.6887	10.2033	8.46051	7.41752	7.02038	6.27848	-0.50435	0.00016619	0.0039073	CAMSAP1	chr9	-	135808487	135907228	8642	protein_coding	calmodulin_regulated_spectrin_associated_protein_1
ENSG00000130600	104.811	94.0239	101.852	67.5525	83.0017	79.3119	-0.40363	0.00087093	0.012921	H19	chr11	-	1995163	2001470	2825	processed_transcript	H19_imprinted_maternally_expressed_transcript_(non-protein_coding)
ENSG00000130695	7.7143	8.05845	7.59667	6.08348	5.93358	6.34569	-0.36679	0.0026464	0.028306	CEP85	chr1	+	26234153	26279038	5422	protein_coding	centrosomal_protein_85kDa
ENSG00000130703	3.84193	3.80754	3.79544	3.01811	2.72256	3.10601	-0.38956	0.0016203	0.020362	OSBPL2	chr20	+	62231922	62296213	11735	protein_coding	oxysterol_binding_protein_like_2
ENSG00000130723	35.8767	34.9961	29.2899	27.4534	22.3101	22.0378	-0.48668	0.00017554	0.0040516	PRRC2B	chr9	+	131394093	131500197	12293	protein_coding	proline-rich_coiled-coil_2B
ENSG00000130749	21.8652	19.7949	17.5092	15.5236	13.1946	13.1751	-0.50372	0.00012192	0.0031481	ZC3H4	chr19	-	47064187	47113752	6502	protein_coding	zinc_finger_CCCH-type_containing_4
ENSG00000130770	23.0728	23.347	27.4284	29.9797	41.7934	42.2593	0.53069	0.00014713	0.0035683	ATPIF1	chr1	+	28236109	28246906	2225	protein_coding	ATPase_inhibitory_factor_1
ENSG00000130939	10.7225	10.4235	9.24789	8.13208	7.99624	7.51766	-0.38119	0.0017716	0.021744	UBE4B	chr1	+	10032832	10181239	9128	protein_coding	ubiquitination_factor_E4B
ENSG00000131013	3.37784	5.39842	6.47987	7.3555	7.55885	8.20236	0.48792	0.0040464	0.037416	PPIL4	chr6	-	149504733	149546038	2646	protein_coding	peptidylprolyl_isomerase_like_4
ENSG00000131043	10.5066	10.169	9.63885	7.18849	7.83784	7.53406	-0.43251	0.0011663	0.016001	AAR2	chr20	+	36236459	36270918	3101	protein_coding	AAR2_splicing_factor_homolog
ENSG00000131149	7.4138	7.76888	7.4197	6.47362	5.94195	5.71008	-0.34041	0.0032685	0.032594	GSE1	chr16	+	85611409	85676204	10173	protein_coding	Gse1_coiled-coil_protein
ENSG00000131165	33.4879	29.0272	27.3377	23.1918	24.7651	23.4601	-0.35135	0.0061076	0.049006	CHMP1A	chr16	-	89644431	89657845	3208	protein_coding	charged_multivesicular_body_protein_1A
ENSG00000131171	7.75847	7.18656	8.75329	12.2044	12.6589	12.9108	0.57362	2.7991e-05	0.00097856	SH3BGRL	chrX	+	81201943	81298547	2304	protein_coding	SH3_domain_binding_glutamate-rich_protein_like
ENSG00000131174	15.0983	13.0431	15.6193	22.4701	29.2783	27.1251	0.73443	6.2657e-08	6.6422e-06	COX7B	chrX	+	77899438	77907373	3024	protein_coding	cytochrome_c_oxidase_subunit_VIIb
ENSG00000131236	68.3975	63.2539	60.0946	49.6202	51.8468	50.6786	-0.35804	0.0018662	0.022469	CAP1	chr1	+	40040233	40072649	3814	protein_coding	CAP_adenylate_cyclase-associated_protein_1_(yeast)
ENSG00000131323	12.2286	12.6093	10.4227	9.83241	9.02192	9.06943	-0.35696	0.0038259	0.036207	TRAF3	chr14	+	102777476	102911500	8263	protein_coding	TNF_receptor_associated_factor_3
ENSG00000131381	8.87126	8.90436	7.27336	6.80701	5.96824	5.47998	-0.46034	0.00069177	0.010877	RBSN	chr3	-	15070073	15099163	7921	protein_coding	rabenosyn_RAB_effector
ENSG00000131469	208.168	161.331	183.589	216.089	282.259	279.091	0.40135	0.003585	0.034651	RPL27	chr17	+	42998273	43002959	2026	protein_coding	ribosomal_protein_L27
ENSG00000131473	158.526	141.704	125.076	114.879	109.337	107.295	-0.37978	0.0021724	0.025122	ACLY	chr17	-	41866908	41930542	5217	protein_coding	ATP_citrate_lyase
ENSG00000131746	33.0008	29.0624	26.4559	24.4542	22.8292	21.7169	-0.37771	0.0031722	0.032126	TNS4	chr17	-	40475828	40501597	4847	protein_coding	tensin_4
ENSG00000132155	13.3314	13.2463	12.005	10.2023	9.91635	10.1522	-0.37263	0.0013051	0.017258	RAF1	chr3	-	12583601	12664226	7847	protein_coding	Raf-1_proto-oncogene_serine/threonine_kinase
ENSG00000132170	5.65861	4.75207	4.07533	7.74689	7.73141	8.04626	0.57268	0.00013181	0.0033155	PPARG	chr3	+	12287368	12434356	4046	protein_coding	peroxisome_proliferator-activated_receptor_gamma
ENSG00000132361	43.4924	40.2574	35.5786	28.0673	27.8518	27.4577	-0.52754	1.2569e-05	0.00050217	CLUH	chr17	-	2689386	2712663	6900	protein_coding	clustered_mitochondria_(cluA/CLU1)_homolog
ENSG00000132376	5.15938	4.52959	4.3795	3.50621	3.65148	3.34452	-0.42292	0.0033292	0.032929	INPP5K	chr17	-	1494571	1516888	5325	protein_coding	inositol_polyphosphate-5-phosphatase_K
ENSG00000132382	39.8264	36.7172	32.269	28.0288	27.0153	27.1676	-0.42208	0.00055438	0.0094204	MYBBP1A	chr17	-	4538897	4555631	6203	protein_coding	MYB_binding_protein_(P160)_1a
ENSG00000132406	5.80454	6.31702	7.14788	8.56642	9.8055	9.62834	0.44495	0.0034801	0.033886	TMEM128	chr4	-	4235542	4248212	1737	protein_coding	transmembrane_protein_128
ENSG00000132432	29.4956	25.223	27.996	32.9574	49.3351	51.0115	0.56885	0.00017395	0.0040328	SEC61G	chr7	-	54752250	54759974	1842	protein_coding	Sec61_translocon_gamma_subunit
ENSG00000132635	3.79911	5.46836	4.79855	6.38037	7.81452	6.65332	0.46516	0.0039271	0.036789	PCED1A	chr20	-	2835314	2841190	2341	protein_coding	PC-esterase_domain_containing_1A
ENSG00000132669	11.2489	11.2586	10.8036	9.71882	8.24684	7.71866	-0.38829	0.0024768	0.027131	RIN2	chr20	+	19886521	20002457	5053	protein_coding	Ras_and_Rab_interactor_2
ENSG00000132688	2.73296	3.13028	2.83667	0.478435	0.393904	0.34455	-2.3767	2.6866e-40	3.5315e-36	NES	chr1	-	156668763	156677397	5558	protein_coding	nestin
ENSG00000132912	16.4806	17.4922	16.6765	13.8777	14.179	13.6381	-0.30676	0.0048139	0.0418	DCTN4	chr5	-	150708440	150759109	6417	protein_coding	dynactin_subunit_4
ENSG00000133026	22.8521	25.813	22.7747	21.153	18.8192	18.9071	-0.30459	0.0061077	0.049006	MYH10	chr17	-	8474205	8630761	9011	protein_coding	myosin_heavy_chain_10_non-muscle
ENSG00000133059	8.04115	8.28614	6.86939	6.05193	5.44659	4.93737	-0.49873	0.00016634	0.0039073	DSTYK	chr1	-	205142505	205211566	8339	protein_coding	dual_serine/threonine_and_tyrosine_protein_kinase
ENSG00000133103	1.06092	1.44884	1.89301	2.13632	2.26763	2.27553	0.49329	0.0030771	0.0317	COG6	chr13	+	39655627	39791665	8051	protein_coding	component_of_oligomeric_golgi_complex_6
ENSG00000133111	1.58472	1.86474	2.27901	3.21407	3.15394	2.76816	0.51913	0.0062223	0.049691	RFXAP	chr13	+	36819224	36829104	2306	protein_coding	regulatory_factor_X_associated_protein
ENSG00000133216	2.11769	1.80867	1.46438	1.39229	1.28671	1.06083	-0.49997	0.0024572	0.026961	EPHB2	chr1	+	22710839	22921500	12516	protein_coding	EPH_receptor_B2
ENSG00000133477	4.52131	3.87835	3.30286	3.16563	2.94113	2.8316	-0.39878	0.0047443	0.041506	FAM83F	chr22	+	39994949	40043529	16389	protein_coding	family_with_sequence_similarity_83_member_F
ENSG00000133639	20.3906	17.8908	19.7592	30.0371	31.0755	31.1672	0.58272	5.3492e-07	4.1607e-05	BTG1	chr12	-	92140278	92145897	4854	protein_coding	B-cell_translocation_gene_1_anti-proliferative
ENSG00000133739	0.608487	1.09294	2.0233	2.55799	2.11727	2.01646	0.6024	0.0048425	0.041964	LRRCC1	chr8	+	85107147	85146076	5065	protein_coding	leucine_rich_repeat_and_coiled-coil_centrosomal_protein_1
ENSG00000133789	5.49283	7.47239	7.14485	5.30364	5.27447	5.17594	-0.35866	0.0052279	0.044165	SWAP70	chr11	+	9664077	9752991	7190	protein_coding	SWAP_switching_B-cell_complex_70kDa_subunit
ENSG00000133816	8.6809	7.96938	7.12648	6.73175	6.145	5.97191	-0.35585	0.0046812	0.041271	MICAL2	chr11	+	12094008	12263789	15809	protein_coding	microtubule_associated_monooxygenase_calponin_and_LIM_domain_containing_2
ENSG00000133943	1.43465	1.06912	1.07483	2.27502	1.75451	1.95608	0.57506	0.00094142	0.013584	C14orf159	chr14	+	91060333	91225632	7212	protein_coding	chromosome_14_open_reading_frame_159
ENSG00000134013	11.009	11.4321	10.7626	7.15769	7.39281	7.39339	-0.60149	2.8088e-07	2.4121e-05	LOXL2	chr8	-	23297189	23425328	5707	protein_coding	lysyl_oxidase_like_2
ENSG00000134030	6.06069	5.7359	4.91477	4.64494	4.21921	4.18465	-0.3719	0.0058708	0.047815	CTIF	chr18	+	48539046	48863217	8100	protein_coding	CBP80/20-dependent_translation_initiation_factor
ENSG00000134058	8.5545	9.0312	10.1567	11.4371	13.407	14.8831	0.43239	0.0018877	0.022681	CDK7	chr5	+	69234795	69277430	2419	protein_coding	cyclin-dependent_kinase_7
ENSG00000134061	1.7167	1.92718	1.69215	0.898372	0.864174	1.04738	-0.82176	2.5768e-06	0.00014922	CD180	chr5	-	67179613	67196799	5668	protein_coding	CD180_molecule
ENSG00000134070	3.41305	3.56188	3.58357	6.05897	5.14577	5.11329	0.52074	0.00042826	0.0077334	IRAK2	chr3	+	10164865	10243743	3483	protein_coding	interleukin_1_receptor_associated_kinase_2
ENSG00000134247	59.4161	62.1176	52.5374	49.336	44.8066	44.6795	-0.34981	0.0024507	0.026958	PTGFRN	chr1	+	116910057	116990358	6352	protein_coding	prostaglandin_F2_receptor_inhibitor
ENSG00000134248	6.08432	4.94678	6.46471	8.69511	10.8462	10.9597	0.66706	1.7711e-05	0.00066708	LAMTOR5	chr1	-	110401249	110407942	2388	protein_coding	late_endosomal/lysosomal_adaptor_MAPK_and_MTOR_activator_5
ENSG00000134250	20.8011	22.3248	20.1604	16.1005	13.8588	14.1844	-0.53243	1.7281e-06	0.00010766	NOTCH2	chr1	-	119911553	120069626	16804	protein_coding	notch_2
ENSG00000134339	0.77104	0.710213	1.74039	1.85458	2.23276	2.37907	0.66541	0.0030519	0.031568	SAA2	chr11	-	18239223	18248643	2227	protein_coding	serum_amyloid_A2
ENSG00000134369	2.19622	2.26296	2.04512	0.947451	0.798233	0.793194	-1.2853	5.3746e-22	1.0093e-18	NAV1	chr1	+	201622885	201826969	22453	protein_coding	neuron_navigator_1
ENSG00000134508	6.2132	5.16251	4.62039	3.88577	3.84232	3.77975	-0.47317	0.001227	0.01661	CABLES1	chr18	+	23134564	23260467	6654	protein_coding	Cdk5_and_Abl_enzyme_substrate_1
ENSG00000134690	22.4511	21.8805	19.6359	14.849	18.1252	16.8051	-0.37402	0.0046934	0.041295	CDCA8	chr1	+	37692418	37709719	2469	protein_coding	cell_division_cycle_associated_8
ENSG00000134825	4.95104	3.5926	4.96762	5.40326	7.52302	8.05203	0.49954	0.0034492	0.033685	TMEM258	chr11	-	61768501	61792802	3068	protein_coding	transmembrane_protein_258
ENSG00000134827	6.60703	5.67188	7.12427	23.4729	23.2797	23.022	1.627	1.6318e-30	1.0725e-26	TCN1	chr11	-	59852800	59866575	1586	protein_coding	transcobalamin_1
ENSG00000134871	68.0553	70.4664	66.364	57.1493	55.341	52.3589	-0.34016	0.0012393	0.01674	COL4A2	chr13	+	110305812	110513027	8706	protein_coding	collagen_type_IV_alpha_2
ENSG00000134884	12.8821	19.9453	22.7198	24.803	27.507	28.7675	0.45916	0.00186	0.02243	ARGLU1	chr13	-	106541673	106568164	4074	protein_coding	arginine_and_glutamate_rich_1
ENSG00000134955	2.55006	2.62997	2.28908	4.32479	5.00314	4.62897	0.77313	4.106e-08	4.8191e-06	SLC37A2	chr11	+	125063067	125090312	6371	protein_coding	solute_carrier_family_37_(glucose-6-phosphate_transporter)_member_2
ENSG00000135046	75.2662	96.3928	127.453	153.941	180.906	181.382	0.68023	1.4512e-06	9.3052e-05	ANXA1	chr9	+	73151757	73170393	4561	protein_coding	annexin_A1
ENSG00000135047	9.84404	9.54686	9.44016	13.1042	16.1069	16.4306	0.56012	4.9425e-05	0.0015549	CTSL	chr9	+	87725519	87731393	2366	protein_coding	cathepsin_L
ENSG00000135083	18.4164	17.3034	14.9805	12.8303	12.9593	12.3462	-0.42441	0.0008937	0.013082	CCNJL	chr5	-	160251652	160345396	4736	protein_coding	cyclin_J-like
ENSG00000135318	4.05997	5.38642	4.47804	9.77281	11.1411	11.8007	1.0848	1.7363e-15	8.7785e-13	NT5E	chr6	+	85449584	85495791	4533	protein_coding	5'-nucleotidase_ecto_(CD73)
ENSG00000135338	0.657029	0.928195	1.25569	2.05857	1.90389	1.91587	0.84025	5.074e-06	0.00025852	LCA5	chr6	-	79484991	79537458	5964	protein_coding	Leber_congenital_amaurosis_5
ENSG00000135362	1.17125	1.32232	1.33053	0.769645	0.706695	0.791167	-0.66675	0.00017768	0.0040832	PRR5L	chr11	+	36296288	36465204	6616	protein_coding	proline_rich_5_like
ENSG00000135372	35.9148	33.3878	29.613	25.3422	24.9103	24.647	-0.41919	0.00055394	0.0094204	NAT10	chr11	+	34105602	34147670	5242	protein_coding	N-acetyltransferase_10_(GCN5-related)
ENSG00000135387	77.5034	82.8402	74.5779	66.7465	61.9127	61.9989	-0.32819	0.0019912	0.02358	CAPRIN1	chr11	+	34051683	34101156	7689	protein_coding	cell_cycle_associated_protein_1
ENSG00000135473	1.95735	2.10239	2.37964	3.2605	3.19239	3.38963	0.51943	0.0001717	0.0039947	PAN2	chr12	-	56316223	56334053	7288	protein_coding	PAN2_poly(A)_specific_ribonuclease_subunit
ENSG00000135503	6.52301	6.62783	5.91116	4.71313	4.68893	4.90252	-0.42578	0.00099406	0.014126	ACVR1B	chr12	+	51951667	51997078	5690	protein_coding	activin_A_receptor_type_IB
ENSG00000135540	5.85299	6.05602	5.14056	4.97747	3.80368	3.73172	-0.44722	0.0015096	0.01921	NHSL1	chr6	-	138422043	138692571	8741	protein_coding	NHS_like_1
ENSG00000135549	0.62861	0.763286	0.765646	1.31882	1.30826	1.33917	0.62646	0.0026096	0.028025	PKIB	chr6	+	122471917	122726373	3432	protein_coding	protein_kinase_(cAMP-dependent_catalytic)_inhibitor_beta
ENSG00000135631	13.8869	13.0982	12.536	10.8634	9.46444	9.5772	-0.41862	0.00066332	0.010612	RAB11FIP5	chr2	-	73073382	73156721	5932	protein_coding	RAB11_family_interacting_protein_5_(class_I)
ENSG00000135636	0.976541	0.795679	0.916529	0.573466	0.495587	0.540447	-0.64243	0.00061695	0.010112	DYSF	chr2	+	71453722	71686768	8386	protein_coding	dysferlin
ENSG00000135763	14.7911	13.87	13.0378	9.29601	9.45455	9.56282	-0.56536	2.8178e-06	0.00016104	URB2	chr1	+	229626234	229660199	6001	protein_coding	URB2_ribosome_biogenesis_2_homolog_(S._cerevisiae)
ENSG00000135829	87.0038	99.562	94.2038	79.449	75.542	77.539	-0.2999	0.0029261	0.030484	DHX9	chr1	+	182839369	182887751	5645	protein_coding	DEAH_(Asp-Glu-Ala-His)_box_helicase_9
ENSG00000135842	0.441756	0.430975	0.423721	0.216254	0.203885	0.144869	-0.8385	0.00016646	0.0039073	FAM129A	chr1	-	184790724	184974550	8372	protein_coding	family_with_sequence_similarity_129_member_A
ENSG00000135862	115.843	124.63	114.395	99.5793	90.3663	90.4272	-0.36488	0.00052299	0.0090326	LAMC1	chr1	+	183023460	183145592	8406	protein_coding	laminin_subunit_gamma_1
ENSG00000135940	58.1443	47.5742	62.2733	68.317	86.8321	88.4635	0.44576	0.0012474	0.0168	COX5B	chr2	+	97646040	97648383	1441	protein_coding	cytochrome_c_oxidase_subunit_Vb
ENSG00000135956	14.086	13.3056	12.0613	8.75275	9.26075	8.48175	-0.57623	3.8389e-06	0.00020767	TMEM127	chr2	-	96248516	96265994	6367	protein_coding	transmembrane_protein_127
ENSG00000135966	27.2675	26.3553	22.1965	19.0696	18.3589	18.3688	-0.45619	0.00021658	0.0047057	TGFBRAP1	chr2	-	105264391	105330034	6005	protein_coding	transforming_growth_factor_beta_receptor_associated_protein_1
ENSG00000136021	3.79017	6.65317	8.16655	9.98292	9.07713	9.85535	0.52245	0.0016558	0.02073	SCYL2	chr12	+	100267140	100341724	7481	protein_coding	SCY1-like_kinase-like_2
ENSG00000136068	178.237	174.289	146.909	116.723	93.8981	96.2767	-0.69388	4.489e-08	5.1312e-06	FLNB	chr3	+	58008400	58172251	13952	protein_coding	filamin_B
ENSG00000136193	49.3589	50.1703	46.2759	33.7911	30.6505	30.5443	-0.62678	1.431e-08	1.9001e-06	SCRN1	chr7	-	29920103	29990289	6046	protein_coding	secernin_1
ENSG00000136295	51.6861	47.8942	42.2194	38.0322	35.0365	34.3904	-0.41757	0.0006522	0.010481	TTYH3	chr7	+	2631951	2664802	6129	protein_coding	tweety_family_member_3
ENSG00000136379	11.2286	10.752	12.0083	14.8658	16.492	14.6252	0.36555	0.003102	0.031782	ABHD17C	chr15	+	80679684	80755621	3627	protein_coding	abhydrolase_domain_containing_17C
ENSG00000136478	19.7629	20.001	19.0778	14.9874	14.8077	14.0527	-0.44378	4.6041e-05	0.0014689	TEX2	chr17	-	64147227	64263301	9094	protein_coding	testis_expressed_2
ENSG00000136521	9.96656	10.5908	11.8607	13.8288	15.5735	15.5697	0.40399	0.0005635	0.0094843	NDUFB5	chr3	+	179604690	179627647	5871	protein_coding	NADH:ubiquinone_oxidoreductase_subunit_B5
ENSG00000136689	0.108178	0.182161	0.262286	0.521291	0.478654	0.509728	0.69117	0.0038645	0.03652	IL1RN	chr2	+	113107214	113134016	3256	protein_coding	interleukin_1_receptor_antagonist
ENSG00000136699	25.026	21.6873	18.7591	17.353	16.6844	15.8654	-0.4056	0.0022929	0.025822	SMPD4	chr2	-	130151392	130182750	7375	protein_coding	sphingomyelin_phosphodiesterase_4
ENSG00000136783	3.21909	2.96367	3.78653	4.37736	4.85191	5.6549	0.45976	0.0058478	0.047685	NIPSNAP3A	chr9	+	104747688	104760122	2585	protein_coding	nipsnap_homolog_3A_(C._elegans)
ENSG00000136810	162.234	146.721	157.271	187.964	242.658	242.143	0.44579	0.00046301	0.0082469	TXN	chr9	-	110243811	110256640	1142	protein_coding	thioredoxin
ENSG00000136869	1.67536	2.77412	3.14964	4.18733	3.72765	3.8135	0.51083	0.0025502	0.027545	TLR4	chr9	+	117704332	117716871	5256	protein_coding	toll-like_receptor_4
ENSG00000136897	3.67343	3.8123	5.14578	6.02791	6.77104	6.59027	0.51792	0.00066519	0.010612	MRPL50	chr9	-	101387633	101398614	3332	protein_coding	mitochondrial_ribosomal_protein_L50
ENSG00000136944	3.1643	2.1534	1.99444	1.80504	1.66123	1.51099	-0.50635	0.0054072	0.045154	LMX1B	chr9	+	126614443	126701032	5830	protein_coding	LIM_homeobox_transcription_factor_1_beta
ENSG00000137076	64.9414	56.5441	48.7086	40.4903	35.4241	36.1678	-0.60006	5.1288e-06	0.0002603	TLN1	chr9	-	35696948	35732395	10076	protein_coding	talin_1
ENSG00000137266	1.51907	1.37203	1.4618	1.03007	1.03423	0.925438	-0.50983	0.0015384	0.019519	SLC22A23	chr6	-	3268962	3457022	8898	protein_coding	solute_carrier_family_22_member_23
ENSG00000137288	6.0188	4.95423	5.88416	6.88968	9.01364	8.83516	0.45425	0.0019087	0.02283	UQCC2	chr6	-	33694293	33711727	4689	protein_coding	ubiquinol-cytochrome_c_reductase_complex_assembly_factor_2
ENSG00000137393	22.5885	24.7753	21.2882	17.6128	16.2554	14.6787	-0.50708	2.7384e-05	0.00096505	RNF144B	chr6	+	18387350	18468874	5175	protein_coding	ring_finger_protein_144B
ENSG00000137440	42.6029	38.0063	39.8312	56.9938	70.9376	68.0611	0.6036	3.1108e-06	0.0001755	FGFBP1	chr4	-	15935569	15938740	1359	protein_coding	fibroblast_growth_factor_binding_protein_1
ENSG00000137486	3.21827	2.57818	2.35582	2.00953	1.87191	1.5115	-0.54979	0.0013403	0.017618	ARRB1	chr11	-	75264182	75351705	5828	protein_coding	arrestin_beta_1
ENSG00000137575	5.39988	6.73432	7.63066	9.37826	9.84759	10.5276	0.50773	0.00012754	0.0032427	SDCBP	chr8	+	58552924	58582860	4778	protein_coding	syndecan_binding_protein
ENSG00000137699	54.1413	46.0839	40.3683	37.4525	36.1883	33.9722	-0.40075	0.0023559	0.026133	TRIM29	chr11	-	120111275	120185529	10218	protein_coding	tripartite_motif_containing_29
ENSG00000137720	1.60897	1.59981	1.52614	2.34816	3.06078	2.91592	0.64636	0.00022637	0.0048622	C11orf1	chr11	+	111878935	111885975	3831	protein_coding	chromosome_11_open_reading_frame_1
ENSG00000137752	4.13138	4.86512	5.43588	7.20605	7.00399	7.04276	0.47426	0.00056816	0.0095139	CASP1	chr11	-	105025443	105035250	3698	protein_coding	caspase_1
ENSG00000137767	9.28188	8.35511	8.48811	10.9197	13.3023	12.8577	0.41661	0.0024021	0.026512	SQRDL	chr15	+	45631148	45691294	3088	protein_coding	sulfide_quinone_reductase-like_(yeast)
ENSG00000137801	937.014	1103.59	1033.37	692.613	652.988	653.532	-0.63151	4.2514e-10	9.1614e-08	THBS1	chr15	+	39581079	39599466	9158	protein_coding	thrombospondin_1
ENSG00000137802	6.85273	6.96751	6.03835	5.41902	5.1879	4.96149	-0.36988	0.0026719	0.028531	MAPKBP1	chr15	+	41774434	41827855	10357	protein_coding	mitogen-activated_protein_kinase_binding_protein_1
ENSG00000137818	243.011	219.601	266.947	321.32	467.191	463.736	0.66652	1.6951e-06	0.0001061	RPLP1	chr15	+	69452784	69456194	3271	protein_coding	ribosomal_protein_large_P1
ENSG00000137822	9.14383	9.73396	8.57983	7.30326	7.22477	7.03993	-0.3699	0.0011905	0.016267	TUBGCP4	chr15	+	43369221	43409771	11171	protein_coding	tubulin_gamma_complex_associated_protein_4
ENSG00000137871	0.336845	0.557555	0.719033	0.97945	0.779152	0.855536	0.54967	0.0028317	0.029779	ZNF280D	chr15	-	56630181	56918571	17907	protein_coding	zinc_finger_protein_280D
ENSG00000138018	24.923	36.5554	36.8944	25.8806	23.3872	24.4303	-0.41703	0.0011658	0.016001	EPT1	chr2	+	26308547	26395891	8552	protein_coding	ethanolaminephosphotransferase_1
ENSG00000138085	17.1403	15.79	18.0906	22.446	26.1349	25.9887	0.46394	0.00031726	0.0062525	ATRAID	chr2	+	27212027	27217178	2019	protein_coding	all-trans_retinoic_acid_induced_differentiation_factor
ENSG00000138092	7.50828	7.54205	6.54781	5.14713	5.75637	5.91138	-0.37472	0.0048028	0.0418	CENPO	chr2	+	24793136	24822376	5518	protein_coding	centromere_protein_O
ENSG00000138101	5.29252	4.79324	4.31147	3.54698	3.74914	3.7607	-0.39172	0.0046292	0.041065	DTNB	chr2	-	25377198	25673647	7146	protein_coding	dystrobrevin_beta
ENSG00000138326	120.609	108.738	129.271	138.719	174.213	169.931	0.35709	0.0037169	0.035482	RPS24	chr10	+	78033760	78056812	4880	protein_coding	ribosomal_protein_S24
ENSG00000138434	9.58037	14.4431	16.166	19.2666	19.3474	19.3993	0.45039	0.0012016	0.016351	SSFA2	chr2	+	181891833	181930738	9582	protein_coding	sperm_specific_antigen_2
ENSG00000138443	3.17413	3.56117	3.37317	2.77904	2.62744	2.83176	-0.31964	0.004135	0.037852	ABI2	chr2	+	203328219	203447723	23331	protein_coding	abl-interactor_2
ENSG00000138495	16.0951	15.1784	15.8182	21.4901	26.7198	27.8023	0.58967	1.0527e-05	0.00042974	COX17	chr3	-	119654513	119677454	2172	protein_coding	COX17_cytochrome_c_oxidase_copper_chaperone
ENSG00000138606	12.1091	9.04905	8.95318	7.73402	6.11122	5.75207	-0.59224	0.00015178	0.0036594	SHF	chr15	-	45167214	45201175	4894	protein_coding	Src_homology_2_domain_containing_F
ENSG00000138623	5.98761	5.99907	5.70178	3.78146	3.5824	3.70351	-0.65874	1.5832e-06	0.00010005	SEMA7A	chr15	-	74409289	74434467	4309	protein_coding	semaphorin_7A_GPI_membrane_anchor_(John_Milton_Hagen_blood_group)
ENSG00000138660	3.43892	5.18087	7.57256	9.77456	9.90169	9.82342	0.71005	4.1503e-05	0.0013707	AP1AR	chr4	+	112231737	112270047	3444	protein_coding	adaptor_related_protein_complex_1_associated_regulatory_protein
ENSG00000138768	9.9131	15.136	23.2386	27.8201	25.6789	27.7568	0.61332	0.00034395	0.0066097	USO1	chr4	+	75724593	75814286	4588	protein_coding	USO1_vesicle_transport_factor
ENSG00000139083	16.8646	19.051	16.4811	16.0496	12.2939	12.3697	-0.37673	0.003461	0.033775	ETV6	chr12	+	11649854	11895402	7075	protein_coding	ets_variant_6
ENSG00000139116	2.40732	3.99262	5.09224	6.55054	5.19147	5.60454	0.48355	0.0040404	0.037405	KIF21A	chr12	-	39293228	39443390	10114	protein_coding	kinesin_family_member_21A
ENSG00000139289	43.1717	49.9164	50.0448	65.8119	62.0644	63.4698	0.35952	0.00040544	0.0074539	PHLDA1	chr12	-	76025447	76033932	8069	protein_coding	pleckstrin_homology-like_domain_family_A_member_1
ENSG00000139323	1.20819	1.44109	1.60738	1.98597	2.04501	1.97792	0.41236	0.005697	0.046828	POC1B	chr12	-	89419718	89526024	8746	protein_coding	POC1_centriolar_protein_B
ENSG00000139343	20.806	19.0364	20.8541	29.0975	35.9608	35.7662	0.63465	5.4551e-07	4.218e-05	SNRPF	chr12	+	95858928	95903828	3043	protein_coding	small_nuclear_ribonucleoprotein_polypeptide_F
ENSG00000139350	4.23217	6.17968	8.72857	9.16547	9.33705	9.79746	0.46162	0.0052961	0.04454	NEDD1	chr12	+	96907223	96953777	4463	protein_coding	neural_precursor_cell_expressed_developmentally_down-regulated_1
ENSG00000139370	5.05493	5.08113	5.07993	3.98389	4.00373	3.92572	-0.3655	0.0051067	0.043628	SLC15A4	chr12	-	128793191	128823983	5496	protein_coding	solute_carrier_family_15_(oligopeptide_transporter)_member_4
ENSG00000139405	19.316	14.2778	12.8028	10.5853	11.6834	10.7818	-0.47551	0.0028374	0.029814	RITA1	chr12	+	113185526	113192368	2309	protein_coding	RBPJ_interacting_and_tubulin_associated_1
ENSG00000139537	1.59563	1.95789	1.91015	1.28748	0.938232	0.807	-0.64137	0.0027338	0.028957	CCDC65	chr12	+	48904110	48931840	2373	protein_coding	coiled-coil_domain_containing_65
ENSG00000139625	1.39746	1.82923	1.58235	2.42039	2.11814	2.29036	0.41211	0.0058736	0.047815	MAP3K12	chr12	-	53479669	53500063	7971	protein_coding	mitogen-activated_protein_kinase_kinase_kinase_12
ENSG00000139629	26.8053	25.9813	22.5323	17.7194	15.8388	15.7781	-0.61266	5.3434e-07	4.1607e-05	GALNT6	chr12	-	51351247	51392867	7347	protein_coding	polypeptide_N-acetylgalactosaminyltransferase_6
ENSG00000139668	3.71592	4.4553	3.88144	3.01453	2.74689	2.76664	-0.50561	2.5208e-05	0.00090288	WDFY2	chr13	+	51584455	51767707	16197	protein_coding	WD_repeat_and_FYVE_domain_containing_2
ENSG00000139679	0.455675	0.977615	1.13315	2.19908	1.8178	2.04068	0.91681	8.972e-06	0.00038311	LPAR6	chr13	-	48389567	48444704	4348	protein_coding	lysophosphatidic_acid_receptor_6
ENSG00000139684	21.5546	21.3779	25.1489	29.1122	30.9426	31.5321	0.362	0.0016642	0.020794	ESD	chr13	-	46771256	46797232	3401	protein_coding	esterase_D
ENSG00000139998	7.27941	6.90773	6.58575	5.37479	4.58437	4.59183	-0.51112	0.00021807	0.0047303	RAB15	chr14	-	64945814	64972776	4379	protein_coding	RAB15_member_RAS_oncogene_family
ENSG00000140157	28.967	31.7429	29.3133	23.0345	24.7839	24.4589	-0.33979	0.002192	0.025204	NIPA2	chr15	+	22838641	22868384	3505	protein_coding	non_imprinted_in_Prader-Willi/Angelman_syndrome_2
ENSG00000140264	1.79781	1.88368	2.34265	3.21121	4.76276	4.96976	0.92473	1.2189e-08	1.669e-06	SERF2	chr15	+	43777087	43802589	7347	protein_coding	small_EDRK-rich_factor_2
ENSG00000140319	73.344	71.8347	70.8037	87.2788	113.968	112.131	0.45491	0.00030173	0.0060186	SRP14	chr15	-	40035739	40039188	2005	protein_coding	signal_recognition_particle_14kDa
ENSG00000140320	13.4136	12.8798	11.9096	8.89603	8.94112	9.61928	-0.48825	6.9157e-05	0.0020499	BAHD1	chr15	+	40439721	40468242	5196	protein_coding	bromo_adjacent_homology_domain_containing_1
ENSG00000140326	5.49949	5.30869	4.7926	3.65856	3.48648	4.0925	-0.47606	0.00065912	0.010566	CDAN1	chr15	-	42723559	42737126	5428	protein_coding	codanin_1
ENSG00000140332	8.17908	7.91041	7.23792	6.00077	5.22801	4.89085	-0.53717	2.038e-05	0.00075463	TLE3	chr15	-	70047790	70098176	12634	protein_coding	transducin_like_enhancer_of_split_3
ENSG00000140379	3.92172	3.58557	3.55909	6.23443	6.06525	6.15476	0.55295	0.003514	0.034158	BCL2A1	chr15	-	79960889	79971446	1089	protein_coding	BCL2-related_protein_A1
ENSG00000140416	91.8879	96	96.1933	60.3909	60.6807	61.059	-0.65485	2.958e-11	8.1005e-09	TPM1	chr15	+	63042632	63071915	12492	protein_coding	tropomyosin_1_(alpha)
ENSG00000140443	16.0124	16.6767	13.616	14.3025	10.6632	11.2083	-0.36955	0.0057898	0.04736	IGF1R	chr15	+	98648971	98964530	13509	protein_coding	insulin_like_growth_factor_1_receptor
ENSG00000140479	1.49654	1.63149	1.51838	1.11967	1.12955	1.08487	-0.47252	0.00075808	0.011655	PCSK6	chr15	-	101297142	101525202	13239	protein_coding	proprotein_convertase_subtilisin/kexin_type_6
ENSG00000140526	6.90324	8.01238	6.50257	6.29489	5.29076	4.88085	-0.38856	0.0032804	0.032594	ABHD2	chr15	+	89087459	89202360	10345	protein_coding	abhydrolase_domain_containing_2
ENSG00000140553	19.0488	16.9413	14.9293	13.5596	13.5205	12.8553	-0.36924	0.004143	0.037898	UNC45A	chr15	+	90930180	90954093	7498	protein_coding	unc-45_myosin_chaperone_A
ENSG00000140829	14.7846	14.2661	11.6906	10.949	11.0079	10.2158	-0.35808	0.0060817	0.048955	DHX38	chr16	+	72093562	72112912	6361	protein_coding	DEAH_(Asp-Glu-Ala-His)_box_polypeptide_38
ENSG00000140835	0.808314	0.611117	0.639941	0.254376	0.361478	0.21525	-0.69318	0.0037249	0.035533	CHST4	chr16	+	71525233	71538746	2669	protein_coding	carbohydrate_(N-acetylglucosamine_6-O)_sulfotransferase_4
ENSG00000140945	2.00182	1.84187	1.94436	3.13731	3.21879	3.35188	0.64183	9.2734e-07	6.5668e-05	CDH13	chr16	+	82626803	83800640	11217	protein_coding	cadherin_13
ENSG00000141252	3.37918	3.02485	2.51466	2.19011	1.96375	1.79293	-0.57282	6.2931e-05	0.0019017	VPS53	chr17	-	508668	721717	20899	protein_coding	VPS53_GARP_complex_subunit
ENSG00000141298	3.74702	4.17506	3.64726	2.97965	2.76655	2.34921	-0.51163	0.00010801	0.0029034	SSH2	chr17	-	29625938	29930276	12608	protein_coding	slingshot_protein_phosphatase_2
ENSG00000141380	6.98692	9.36398	10.35	16.1887	16.2404	16.0727	0.76179	2.9862e-09	5.165e-07	SS18	chr18	-	26016253	26091217	6144	protein_coding	synovial_sarcoma_translocation_chromosome_18
ENSG00000141429	13.6483	19.0532	25.5157	31.5999	30.1577	31.867	0.58199	9.5496e-05	0.0026431	GALNT1	chr18	+	35581117	35711834	5126	protein_coding	polypeptide_N-acetylgalactosaminyltransferase_1
ENSG00000141510	43.2394	37.4154	32.1284	28.3505	24.1488	24.5096	-0.54873	5.7625e-05	0.0017616	TP53	chr17	-	7661779	7687550	4576	protein_coding	tumor_protein_p53
ENSG00000141526	28.6686	27.9359	26.518	35.7454	38.4313	39.8898	0.38641	0.00050333	0.0088099	SLC16A3	chr17	+	82228397	82261129	8995	protein_coding	solute_carrier_family_16_(monocarboxylate_transporter)_member_3
ENSG00000141552	13.6338	10.6045	12.8873	16.5925	21.1198	20.1313	0.53547	0.00014039	0.0034623	ANAPC11	chr17	+	81890790	81900991	4027	protein_coding	anaphase_promoting_complex_subunit_11
ENSG00000141564	13.6179	12.6764	11.0689	9.65354	8.07432	8.12453	-0.53402	4.4879e-05	0.0014495	RPTOR	chr17	+	80544819	80966371	9389	protein_coding	regulatory_associated_protein_of_MTOR_complex_1
ENSG00000141568	22.7215	20.7679	17.7595	16.4732	16.1041	16.3561	-0.34606	0.0060061	0.048585	FOXK2	chr17	+	82519713	82644662	9991	protein_coding	forkhead_box_K2
ENSG00000141577	7.6267	7.85139	6.94028	5.9345	5.80091	5.81038	-0.36742	0.0056673	0.046706	CEP131	chr17	-	81189593	81222999	3966	protein_coding	centrosomal_protein_131kDa
ENSG00000141750	0.759561	0.823283	0.801127	0.302913	0.187633	0.151895	-1.1005	3.1271e-06	0.00017567	STAC2	chr17	-	39210536	39225872	3362	protein_coding	SH3_and_cysteine_rich_domain_2
ENSG00000141867	9.85568	9.49454	7.96371	7.24704	6.88259	6.80935	-0.40024	0.0015013	0.01916	BRD4	chr19	-	15235519	15332545	12093	protein_coding	bromodomain_containing_4
ENSG00000142039	16.0973	14.5653	12.5677	11.6235	11.1098	10.5749	-0.38919	0.0041579	0.038008	CCDC97	chr19	+	41310189	41324883	3821	protein_coding	coiled-coil_domain_containing_97
ENSG00000142089	41.3501	32.2298	37.6708	43.1886	62.3223	56.4464	0.43998	0.0032252	0.032337	IFITM3	chr11	-	319669	327537	1348	protein_coding	interferon_induced_transmembrane_protein_3
ENSG00000142168	57.8322	56.232	60.2587	70.0002	83.4404	84.8902	0.38036	0.0012601	0.016936	SOD1	chr21	+	31659622	31668931	2019	protein_coding	superoxide_dismutase_1_soluble
ENSG00000142207	15.47	14.6627	12.759	11.1713	9.89436	10.1145	-0.47258	0.0001374	0.0034083	URB1	chr21	-	32311018	32393026	11461	protein_coding	URB1_ribosome_biogenesis_1_homolog_(S._cerevisiae)
ENSG00000142459	2.18311	1.72344	1.72322	3.15827	2.70647	2.84862	0.50004	0.0017984	0.02188	EVI5L	chr19	+	7830233	7864976	6252	protein_coding	ecotropic_viral_integration_site_5-like
ENSG00000142534	591.785	487.117	539.245	646.937	841.61	827.863	0.43027	0.0011187	0.015561	RPS11	chr19	+	49496365	49499689	1390	protein_coding	ribosomal_protein_S11
ENSG00000142619	38.4644	33.8499	32.0943	57.9258	49.1154	47.8803	0.47844	0.00020498	0.0045387	PADI3	chr1	+	17249098	17284233	3189	protein_coding	peptidyl_arginine_deiminase_type_III
ENSG00000142798	41.9494	42.2014	37.3671	35.4041	26.5482	26.2749	-0.46756	0.00035074	0.0067111	HSPG2	chr1	-	21822245	21937297	17684	protein_coding	heparan_sulfate_proteoglycan_2
ENSG00000142871	72.3284	69.7003	68.3415	43.1417	51.6023	51.431	-0.53319	7.7556e-06	0.00034442	CYR61	chr1	+	85580761	85583962	2455	protein_coding	cysteine-rich_angiogenic_inducer_61
ENSG00000143013	11.0731	10.897	11.51	14.4717	14.9306	14.8066	0.33593	0.0027012	0.028705	LMO4	chr1	+	87328468	87348923	5833	protein_coding	LIM_domain_only_4
ENSG00000143061	11.0487	10.5732	9.25908	8.41781	7.10551	7.84119	-0.41747	0.0011674	0.016001	IGSF3	chr1	-	116574399	116667755	7400	protein_coding	immunoglobulin_superfamily_member_3
ENSG00000143147	4.07176	3.98529	3.82191	3.16559	2.96883	2.87206	-0.41311	0.00097205	0.013949	GPR161	chr1	-	168079543	168137667	11224	protein_coding	G_protein-coupled_receptor_161
ENSG00000143162	82.5695	96.683	102.009	118.754	122.765	121.873	0.31266	0.0031715	0.032126	CREG1	chr1	-	167529677	167553767	2688	protein_coding	cellular_repressor_of_E1A-stimulated_genes_1
ENSG00000143198	2.71476	2.61811	2.58829	4.0677	5.11487	5.09849	0.73001	1.3653e-07	1.3197e-05	MGST3	chr1	+	165630861	165661796	8401	protein_coding	microsomal_glutathione_S-transferase_3
ENSG00000143256	92.6091	90.3839	92.571	115.578	162.57	151.522	0.54454	5.7225e-05	0.0017534	PFDN2	chr1	-	161100556	161118111	677	protein_coding	prefoldin_subunit_2
ENSG00000143319	18.0732	16.7948	14.9312	9.93492	11.1843	11.0635	-0.6254	1.1716e-06	7.7779e-05	ISG20L2	chr1	-	156721891	156728799	5262	protein_coding	interferon_stimulated_exonuclease_gene_20kDa_like_2
ENSG00000143320	7.52485	9.16635	9.0775	3.08604	4.35165	4.70048	-0.91454	8.5387e-07	6.2012e-05	CRABP2	chr1	-	156699606	156705816	1100	protein_coding	cellular_retinoic_acid_binding_protein_2
ENSG00000143322	11.2487	12.8925	10.8174	9.3933	6.76532	7.80526	-0.54256	3.4331e-05	0.0011571	ABL2	chr1	-	179099327	179229684	13257	protein_coding	ABL_proto-oncogene_2_non-receptor_tyrosine_kinase
ENSG00000143341	3.48596	5.27545	4.96432	7.95416	5.87594	6.08136	0.45019	0.0017614	0.0217	HMCN1	chr1	+	185734551	186190949	18579	protein_coding	hemicentin_1
ENSG00000143367	5.80157	6.19423	4.98029	3.53062	4.31545	3.93405	-0.50812	0.00075363	0.011614	TUFT1	chr1	+	151540305	151583583	3878	protein_coding	tuftelin_1
ENSG00000143375	2.18944	2.26363	2.2341	1.48798	1.62652	1.42796	-0.52785	0.00060509	0.0099799	CGN	chr1	+	151510510	151538692	6616	protein_coding	cingulin
ENSG00000143376	11.8341	12.5899	10.8828	9.66067	8.91027	8.95911	-0.37895	0.0013336	0.017561	SNX27	chr1	+	151612065	151699091	7467	protein_coding	sorting_nexin_family_member_27
ENSG00000143398	26.8487	26.6473	26.1433	18.7161	18.6943	17.7034	-0.54388	7.8959e-07	5.7731e-05	PIP5K1A	chr1	+	151197949	151249536	5405	protein_coding	phosphatidylinositol-4-phosphate_5-kinase_type_I_alpha
ENSG00000143416	1.79682	1.79142	2.06226	3.10013	3.11344	3.40665	0.62236	0.00019267	0.0043443	SELENBP1	chr1	-	151364302	151372733	3504	protein_coding	selenium_binding_protein_1
ENSG00000143420	34.8989	32.3661	33.498	40.9216	46.3754	45.5307	0.33104	0.0036839	0.035321	ENSA	chr1	-	150600851	150629612	5493	protein_coding	endosulfine_alpha
ENSG00000143476	22.5068	25.2762	23.3585	17.1597	17.4666	17.0491	-0.4766	1.1712e-05	0.00047227	DTL	chr1	+	212035553	212107400	4916	protein_coding	denticleless_E3_ubiquitin_protein_ligase_homolog_(Drosophila)
ENSG00000143498	2.87439	3.89265	4.60641	5.21802	6.79335	5.9093	0.54024	0.0012224	0.016565	TAF1A	chr1	-	222557902	222589933	2895	protein_coding	TATA-box_binding_protein_associated_factor_RNA_polymerase_I_A
ENSG00000143507	0.740353	0.627583	0.54105	1.59209	1.22247	1.07339	0.6584	0.0030986	0.031772	DUSP10	chr1	-	221701424	221742176	2914	protein_coding	dual_specificity_phosphatase_10
ENSG00000143546	0.568955	0.687842	0.783608	2.13712	2.95086	2.53812	1.0509	8.9847e-06	0.00038311	S100A8	chr1	-	153390032	153391188	1006	protein_coding	S100_calcium_binding_protein_A8
ENSG00000143614	16.3187	15.4195	13.1417	11.8622	9.8565	10.26	-0.49487	0.00016618	0.0039073	GATAD2B	chr1	-	153804725	153922975	8113	protein_coding	GATA_zinc_finger_domain_containing_2B
ENSG00000143622	3.23556	4.11151	4.84438	5.65919	5.4728	6.09181	0.41346	0.0055831	0.046215	RIT1	chr1	-	155897808	155911404	3919	protein_coding	Ras-like_without_CAAX_1
ENSG00000143624	9.66938	9.86163	9.25981	5.62526	5.18079	5.19221	-0.83888	2.8583e-13	1.1051e-10	INTS3	chr1	+	153728067	153774808	10450	protein_coding	integrator_complex_subunit_3
ENSG00000143742	76.2088	96.2213	100.744	124.876	135.286	135.092	0.46446	5.5424e-05	0.0017102	SRP9	chr1	+	225777813	225790466	1728	protein_coding	signal_recognition_particle_9kDa
ENSG00000143772	11.3012	10.0384	8.84178	8.58793	7.2305	7.40311	-0.3916	0.0041245	0.037852	ITPKB	chr1	-	226631690	226739323	7036	protein_coding	inositol-trisphosphate_3-kinase_B
ENSG00000143811	9.55863	8.63109	9.92135	11.9689	14.1135	13.6457	0.41806	0.0013678	0.017897	PYCR2	chr1	-	225919877	225924340	3602	protein_coding	pyrroline-5-carboxylate_reductase_family_member_2
ENSG00000143816	5.21111	5.33969	4.49971	3.44793	4.0929	3.68117	-0.41683	0.0055086	0.045685	WNT9A	chr1	-	227918656	227947898	3971	protein_coding	wingless-type_MMTV_integration_site_family_member_9A
ENSG00000143850	13.1015	12.4072	11.2232	7.73418	6.93741	6.90579	-0.7566	1.2893e-09	2.4664e-07	PLEKHA6	chr1	-	204218851	204377665	7820	protein_coding	pleckstrin_homology_domain_containing_A6
ENSG00000143867	14.9277	15.8455	12.6955	11.0832	11.1272	11.0257	-0.40234	0.0013346	0.017561	OSR1	chr2	-	19351485	19358653	5309	protein_coding	odd-skipped_related_transciption_factor_1
ENSG00000143947	199.197	177.698	219.702	254.11	338.742	326.041	0.53228	4.367e-05	0.0014244	RPS27A	chr2	+	55231903	55235853	3130	protein_coding	ribosomal_protein_S27a
ENSG00000143977	58.6963	51.8771	66.278	67.0734	102.101	101.458	0.50836	0.00064083	0.010355	SNRPG	chr2	-	70281362	70293771	1795	protein_coding	small_nuclear_ribonucleoprotein_polypeptide_G
ENSG00000144028	53.8688	50.7428	43.1997	41.4777	38.8086	38.2091	-0.34207	0.0052171	0.04413	SNRNP200	chr2	-	96274336	96305515	10926	protein_coding	small_nuclear_ribonucleoprotein_U5_200kDa_subunit
ENSG00000144036	4.27891	4.503	4.45165	3.56765	3.19142	3.2427	-0.41757	0.0006007	0.0099323	EXOC6B	chr2	-	72175984	72826041	10197	protein_coding	exocyst_complex_component_6B
ENSG00000144043	33.2383	32.2664	28.4359	22.7638	23.0831	21.5176	-0.49139	4.4837e-05	0.0014495	TEX261	chr2	-	70985938	70994945	4260	protein_coding	testis_expressed_261
ENSG00000144118	11.4187	9.69876	11.2229	14.0522	14.9319	16.3143	0.40113	0.0025852	0.027831	RALB	chr2	+	120240064	120294713	2915	protein_coding	v-ral_simian_leukemia_viral_oncogene_homolog_B
ENSG00000144130	0.0625255	0.140383	0.155485	0.441907	0.483051	0.377714	0.88159	0.00022884	0.0048993	NT5DC4	chr2	+	112721486	112742879	4225	protein_coding	5'-nucleotidase_domain_containing_4
ENSG00000144136	111.496	111.003	103.798	145.547	155.175	153.34	0.40783	0.00014378	0.0035131	SLC20A1	chr2	+	112645857	112663827	5577	protein_coding	solute_carrier_family_20_(phosphate_transporter)_member_1
ENSG00000144231	15.5776	14.3096	12.432	10.1441	10.2957	10.3947	-0.46649	0.00032889	0.0063859	POLR2D	chr2	-	127843551	127858157	5226	protein_coding	polymerase_(RNA)_II_(DNA_directed)_polypeptide_D
ENSG00000144366	0.312414	0.346591	0.630656	0.826534	0.932401	1.15102	0.89904	5.2581e-06	0.00026584	GULP1	chr2	+	188291669	188595931	11979	protein_coding	GULP_engulfment_adaptor_PTB_domain_containing_1
ENSG00000144451	0.623873	0.676418	0.930848	1.30874	1.24934	1.09778	0.56875	0.0015063	0.019186	SPAG16	chr2	+	213284379	214410501	8257	protein_coding	sperm_associated_antigen_16
ENSG00000144455	3.44526	3.9743	3.81757	4.50862	5.48707	5.33478	0.37348	0.0049381	0.042537	SUMF1	chr3	-	3700814	4467281	6952	protein_coding	sulfatase_modifying_factor_1
ENSG00000144554	9.97969	10.0056	9.91111	8.56293	7.29918	7.87825	-0.35534	0.0022963	0.025822	FANCD2	chr3	+	10026414	10101930	8378	protein_coding	Fanconi_anemia_complementation_group_D2
ENSG00000144580	31.5083	29.4932	25.3256	23.1273	21.1179	20.4572	-0.43003	0.00070051	0.010947	RQCD1	chr2	+	218568580	218597080	5289	protein_coding	RCD1_required_for_cell_differentiation1_homolog_(S._pombe)
ENSG00000144655	2.82198	3.07569	2.92284	1.63712	2.21673	1.70806	-0.58069	0.0011548	0.015895	CSRNP1	chr3	-	39141855	39154562	3214	protein_coding	cysteine-serine-rich_nuclear_protein_1
ENSG00000144711	5.10529	5.15666	4.62959	4.31606	3.41308	3.58032	-0.4054	0.0033785	0.033167	IQSEC1	chr3	-	12897220	13073117	6882	protein_coding	IQ_motif_and_Sec7_domain_1
ENSG00000144730	72.5333	78.2727	71.7113	47.9142	40.5729	41.2405	-0.77621	2.6278e-12	8.6355e-10	IL17RD	chr3	-	57089982	57170306	9561	protein_coding	interleukin_17_receptor_D
ENSG00000144744	10.5943	15.5646	16.9591	19.2082	22.7197	21.3297	0.47034	0.00088232	0.013032	UBA3	chr3	-	69054730	69080408	4106	protein_coding	ubiquitin-like_modifier_activating_enzyme_3
ENSG00000144749	10.5813	11.8224	10.3602	8.89051	8.35332	7.98829	-0.39378	0.00082897	0.012496	LRIG1	chr3	-	66378797	66501263	7032	protein_coding	leucine-rich_repeats_and_immunoglobulin-like_domains_1
ENSG00000144791	7.44865	7.37515	6.407	6.24124	5.2412	5.08231	-0.3742	0.0037418	0.035668	LIMD1	chr3	+	45555394	45686338	12673	protein_coding	LIM_domains_containing_1
ENSG00000144802	2.80492	3.83553	3.8623	6.24058	6.12374	6.22979	0.71814	1.462e-07	1.4028e-05	NFKBIZ	chr3	+	101827991	101861022	5902	protein_coding	nuclear_factor_of_kappa_light_polypeptide_gene_enhancer_in_B-cells_inhibitor_zeta
ENSG00000144820	1.20537	1.23234	1.38097	1.97765	2.14969	2.20008	0.57494	0.0011991	0.016334	ADGRG7	chr3	+	100609589	100695479	4091	protein_coding	adhesion_G_protein-coupled_receptor_G7
ENSG00000144824	5.3631	7.41253	8.91885	13.3629	11.2464	12.0456	0.65371	3.212e-06	0.00017939	PHLDB2	chr3	+	111732497	111976517	12109	protein_coding	pleckstrin_homology-like_domain_family_B_member_2
ENSG00000144827	12.2131	14.6103	16.135	18.5595	18.1421	20.3482	0.34339	0.0057403	0.047072	ABHD10	chr3	+	111979010	111993363	3021	protein_coding	abhydrolase_domain_containing_10
ENSG00000144857	4.30054	4.13402	3.95554	2.89186	3.06771	2.73131	-0.51275	7.1947e-05	0.0021016	BOC	chr3	+	113211003	113287459	10330	protein_coding	BOC_cell_adhesion_associated_oncogene_regulated
ENSG00000144895	24.4389	32.3168	35.319	41.0053	41.9307	42.0304	0.37593	0.0021749	0.025122	EIF2A	chr3	+	150546678	150584242	4131	protein_coding	eukaryotic_translation_initiation_factor_2A
ENSG00000145016	5.11185	4.97535	4.44661	3.21873	2.56342	2.98676	-0.71016	2.3901e-07	2.1373e-05	RUBCN	chr3	-	197671393	197749727	8613	protein_coding	RUN_domain_and_cysteine-rich_domain_containing_Beclin_1-interacting_protein
ENSG00000145041	12.5226	12.7517	12.258	10.3754	9.75219	9.56247	-0.36063	0.0014888	0.019037	VPRBP	chr3	-	51395867	51500002	6849	protein_coding	Vpr_(HIV-1)_binding_protein
ENSG00000145247	13.7777	13.0185	12.7258	17.1578	22.596	21.4664	0.53186	0.00011373	0.0030227	OCIAD2	chr4	-	48885019	48906937	2483	protein_coding	OCIA_domain_containing_2
ENSG00000145331	0.422286	1.07228	1.15513	1.36954	1.6863	1.80758	0.61562	0.0043383	0.039167	TRMT10A	chr4	-	99546709	99564032	4379	protein_coding	tRNA_methyltransferase_10A
ENSG00000145335	4.80429	4.80227	5.41709	6.58238	6.98878	7.28346	0.39418	0.0031885	0.032134	SNCA	chr4	-	89724099	89838315	4014	protein_coding	synuclein_alpha
ENSG00000145375	4.26029	4.99838	5.20155	3.82808	3.74356	3.49084	-0.39294	0.0017908	0.021854	SPATA5	chr4	+	122923074	123319450	8247	protein_coding	spermatogenesis_associated_5
ENSG00000145388	1.86713	2.57864	3.16878	3.84219	3.79074	3.40471	0.44484	0.0046359	0.041082	METTL14	chr4	+	118685368	118715433	6862	protein_coding	methyltransferase_like_14
ENSG00000145439	2.72269	3.97539	4.74374	6.82029	5.9473	6.00861	0.60131	0.00011935	0.0031104	CBR4	chr4	-	168863770	169010275	5110	protein_coding	carbonyl_reductase_4
ENSG00000145555	16.0751	16.2017	15.2669	13.8293	12.7322	12.8463	-0.29952	0.0059618	0.048286	MYO10	chr5	-	16661914	16936276	13963	protein_coding	myosin_X
ENSG00000145715	10.6284	15.578	19.1854	35.6529	29.6814	32.7221	0.96277	7.918e-11	1.9274e-08	RASA1	chr5	+	87267888	87391931	5232	protein_coding	RAS_p21_protein_activator_(GTPase_activating_protein)_1
ENSG00000145741	146.862	133.433	150.93	167.875	204.969	203.714	0.34845	0.0036921	0.035374	BTF3	chr5	+	73498408	73505635	2467	protein_coding	basic_transcription_factor_3
ENSG00000145779	1.82705	2.51487	2.65756	3.78717	3.77996	4.07322	0.63371	5.3835e-06	0.00027114	TNFAIP8	chr5	+	119268692	119399688	9591	protein_coding	TNF_alpha_induced_protein_8
ENSG00000145819	6.02351	6.25468	5.78322	5.32838	4.54838	4.64871	-0.33673	0.0047661	0.041656	ARHGAP26	chr5	+	142770384	143229011	13347	protein_coding	Rho_GTPase_activating_protein_26
ENSG00000145824	1.49362	1.52659	1.59658	0.71617	0.563652	0.743379	-0.81297	0.00034916	0.0066905	CXCL14	chr5	-	135570679	135579279	1975	protein_coding	chemokine_(C-X-C_motif)_ligand_14
ENSG00000146223	38.159	38.3879	36.0135	28.2561	28.7344	29.1335	-0.40945	0.00012709	0.0032377	RPL7L1	chr6	+	42879618	42889925	7809	protein_coding	ribosomal_protein_L7_like_1
ENSG00000146386	22.3077	20.2236	25.1821	28.8073	36.4886	36.2256	0.49026	0.00050685	0.0088363	ABRACL	chr6	+	139028682	139043302	1200	protein_coding	ABRA_C-terminal_like
ENSG00000146416	5.74506	5.61141	5.91843	7.99382	8.04316	7.84127	0.39379	0.0010938	0.015279	AIG1	chr6	+	143060496	143340304	6016	protein_coding	androgen-induced_1
ENSG00000146530	1.17364	1.46223	1.81186	2.6676	2.42997	2.80317	0.69148	1.8155e-05	0.00068126	VWDE	chr7	-	12330885	12403941	6490	protein_coding	von_Willebrand_factor_D_and_EGF_domains
ENSG00000146674	21.181	19.4202	18.683	32.3919	31.9847	32.5103	0.61795	1.2301e-07	1.2067e-05	IGFBP3	chr7	-	45912245	45921874	4571	protein_coding	insulin_like_growth_factor_binding_protein_3
ENSG00000146909	13.3363	13.7528	12.0031	9.72743	9.40542	9.72095	-0.4545	9.7764e-05	0.0026885	NOM1	chr7	+	156949723	156973182	7788	protein_coding	nucleolar_protein_with_MIF4G_domain_1
ENSG00000147180	0.536717	0.948228	1.52285	2.00124	1.52759	1.74764	0.58474	0.0055085	0.045685	ZNF711	chrX	+	85244032	85273362	5004	protein_coding	zinc_finger_protein_711
ENSG00000147364	1.80917	1.97913	2.15376	1.52845	1.42096	1.51241	-0.414	0.0025482	0.027545	FBXO25	chr8	+	406428	477967	11438	protein_coding	F-box_protein_25
ENSG00000147400	7.37612	6.92175	7.93897	10.6229	12.5679	12.482	0.57345	8.2137e-05	0.0023523	CETN2	chrX	-	152826973	152830777	1928	protein_coding	centrin_2
ENSG00000147403	101.288	85.5358	96.4079	119.463	152.897	151.891	0.4933	0.00013111	0.0033155	RPL10	chrX	+	154389955	154409168	4825	protein_coding	ribosomal_protein_L10
ENSG00000147459	8.30359	9.82644	9.46284	6.91266	5.63116	5.89941	-0.58342	6.39e-07	4.7998e-05	DOCK5	chr8	+	25184723	25418082	15960	protein_coding	dedicator_of_cytokinesis_5
ENSG00000147535	1.47047	2.51831	2.43424	2.84129	3.72699	3.70366	0.54038	0.0025594	0.027622	PLPP5	chr8	-	38263130	38269243	4102	protein_coding	phospholipid_phosphatase_5
ENSG00000147592	1.50485	2.20128	1.87109	3.31085	3.42054	2.90904	0.59236	0.002649	0.02831	LACTB2	chr8	-	70635318	70669174	1931	protein_coding	lactamase_beta_2
ENSG00000147669	11.6826	13.346	14.6666	15.4092	20.7331	20.6312	0.42947	0.0032061	0.032245	POLR2K	chr8	+	100150584	100154002	1711	protein_coding	polymerase_(RNA)_II_(DNA_directed)_polypeptide_K_7.0kDa
ENSG00000147852	1.97536	2.29164	2.21577	1.48426	1.33107	1.15514	-0.66508	8.0814e-06	0.00035648	VLDLR	chr9	+	2621834	2660053	9339	protein_coding	very_low_density_lipoprotein_receptor
ENSG00000147862	22.4183	28.3177	28.6911	24.9454	18.1727	19.0306	-0.36146	0.0058171	0.047524	NFIB	chr9	-	14081843	14398983	11059	protein_coding	nuclear_factor_I/B
ENSG00000148053	6.34814	7.51724	7.05219	5.26793	4.16755	3.86206	-0.64087	6.0926e-07	4.6027e-05	NTRK2	chr9	+	84668551	85027070	20363	protein_coding	neurotrophic_tyrosine_kinase_receptor_type_2
ENSG00000148143	6.48627	7.5839	7.26105	6.47048	5.33042	5.11336	-0.34956	0.0046425	0.041082	ZNF462	chr9	+	106863097	107013634	12259	protein_coding	zinc_finger_protein_462
ENSG00000148248	110.109	98.0065	85.2324	76.4107	76.8416	77.5785	-0.36648	0.0036453	0.035079	SURF4	chr9	-	133361449	133376166	3446	protein_coding	surfeit_4
ENSG00000148344	6.87362	8.05525	7.5186	12.2346	12.4082	13.1977	0.64433	3.4512e-06	0.00019061	PTGES	chr9	-	129738331	129753047	1896	protein_coding	prostaglandin_E_synthase
ENSG00000148346	42.6783	45.2199	47.5633	94.7442	132.638	135.177	1.2579	1.1914e-20	1.5661e-17	LCN2	chr9	+	128149071	128153455	1598	protein_coding	lipocalin_2
ENSG00000148396	25.5563	23.576	19.2895	17.8382	14.5118	15.0449	-0.52952	9.5208e-05	0.0026431	SEC16A	chr9	-	136440096	136483759	9975	protein_coding	SEC16_homolog_A_endoplasmic_reticulum_export_factor
ENSG00000148400	31.0248	32.3573	26.8155	22.3733	19.8906	20.3518	-0.53587	6.4237e-06	0.00030534	NOTCH1	chr9	-	136494444	136545862	9880	protein_coding	notch_1
ENSG00000148411	16.8067	16.9621	14.6469	10.2925	9.60092	9.74499	-0.7051	3.8499e-09	6.2477e-07	NACC2	chr9	-	136006537	136095285	7212	protein_coding	NACC_family_member_2_BEN_and_BTB_(POZ)_domain_containing
ENSG00000148606	10.3195	9.6946	8.4427	7.82326	6.6499	6.82219	-0.43061	0.00096476	0.013875	POLR3A	chr10	-	77969251	78029545	8917	protein_coding	polymerase_(RNA)_III_(DNA_directed)_polypeptide_A_155kDa
ENSG00000148677	10.7457	12.5876	12.2157	7.69042	8.08143	7.58005	-0.58585	2.2151e-05	0.00080883	ANKRD1	chr10	-	90912096	90921276	1979	protein_coding	ankyrin_repeat_domain_1_(cardiac_muscle)
ENSG00000148680	2.34837	2.87308	2.39187	3.5056	3.87545	4.2814	0.49024	0.0030538	0.031568	HTR7	chr10	-	90740823	90857698	3131	protein_coding	5-hydroxytryptamine_(serotonin)_receptor_7_adenylate_cyclase-coupled
ENSG00000148730	25.8152	24.9414	22.0695	15.7017	14.1791	13.7044	-0.73383	1.6486e-09	3.0958e-07	EIF4EBP2	chr10	+	70404379	70428618	7257	protein_coding	eukaryotic_translation_initiation_factor_4E_binding_protein_2
ENSG00000148840	25.2396	22.471	19.5299	15.9568	15.9935	16.2019	-0.4905	0.00014421	0.0035171	PPRC1	chr10	+	102132994	102150331	6095	protein_coding	peroxisome_proliferator-activated_receptor_gamma_coactivator-related_1
ENSG00000148843	27.6922	27.1236	22.4344	18.4325	16.9651	17.329	-0.55658	7.1543e-06	0.0003302	PDCD11	chr10	+	103396648	103446292	7382	protein_coding	programmed_cell_death_11
ENSG00000148848	3.64819	4.18069	4.01084	2.85182	2.42739	2.40833	-0.61283	2.2613e-06	0.00013389	ADAM12	chr10	-	126012381	126388455	9860	protein_coding	ADAM_metallopeptidase_domain_12
ENSG00000149177	2.90166	3.29852	2.89538	2.51717	2.20251	2.24944	-0.39311	0.0033146	0.032834	PTPRJ	chr11	+	47980558	48170841	9620	protein_coding	protein_tyrosine_phosphatase_receptor_type_J
ENSG00000149218	17.6132	18.929	17.2115	13.2783	12.5722	11.304	-0.53818	6.6472e-06	0.00031318	ENDOD1	chr11	+	95089810	95132645	4687	protein_coding	endonuclease_domain_containing_1
ENSG00000149294	3.0592	3.23249	3.54843	4.60633	4.42535	3.97927	0.33721	0.0058245	0.047555	NCAM1	chr11	+	112961247	113278436	12737	protein_coding	neural_cell_adhesion_molecule_1
ENSG00000149480	81.1552	71.1992	66.4989	58.8213	55.2051	57.5799	-0.37311	0.002174	0.025122	MTA2	chr11	-	62593214	62601840	4236	protein_coding	metastasis_associated_1_family_member_2
ENSG00000149485	5.85323	5.8558	5.3042	3.57826	3.58013	3.65655	-0.6516	1.0743e-07	1.078e-05	FADS1	chr11	-	61799625	61829318	10230	protein_coding	fatty_acid_desaturase_1
ENSG00000149591	0.798063	0.845435	1.14044	0.332214	0.378934	0.260745	-1.0037	9.4297e-06	0.00039729	TAGLN	chr11	+	117199321	117204782	3917	protein_coding	transgelin
ENSG00000149633	1.05128	1.03341	1.13781	2.44985	1.64808	1.82427	0.70969	2.5925e-05	0.00092605	KIAA1755	chr20	-	38210488	38260772	8083	protein_coding	KIAA1755
ENSG00000149639	19.8838	19.4595	16.675	13.8265	11.2464	10.8738	-0.63363	9.6796e-07	6.8042e-05	SOGA1	chr20	-	36777442	36863686	15128	protein_coding	suppressor_of_glucose_autophagy_associated_1
ENSG00000149782	20.737	19.1572	17.0186	14.2811	13.6498	14.8911	-0.42653	0.00069733	0.010915	PLCB3	chr11	+	64251523	64269150	4964	protein_coding	phospholipase_C_beta_3
ENSG00000149823	21.1477	17.357	15.9316	14.9505	13.0613	13.9105	-0.39099	0.0045352	0.040554	VPS51	chr11	+	65089324	65111860	4878	protein_coding	VPS51_GARP_complex_subunit
ENSG00000150093	71.8107	102.627	111.877	129.881	135.675	135.706	0.41648	0.0012195	0.016543	ITGB1	chr10	-	32900319	33005792	6011	protein_coding	integrin_subunit_beta_1
ENSG00000150510	0.427013	0.494116	0.499898	0.244814	0.254689	0.161918	-0.74016	0.0010905	0.015256	FAM124A	chr13	+	51222334	51284241	6702	protein_coding	family_with_sequence_similarity_124_member_A
ENSG00000150540	0.592476	0.831394	1.38125	1.82009	1.86472	1.91931	0.75406	0.00018844	0.0042633	HNMT	chr2	+	137964020	138016364	4756	protein_coding	histamine_N-methyltransferase
ENSG00000150687	7.0145	7.50775	6.30872	5.19692	5.72826	5.30813	-0.37647	0.0020922	0.024424	PRSS23	chr11	+	86791059	86952910	11725	protein_coding	protease_serine_23
ENSG00000150712	19.2311	19.9221	19.0502	16.3763	14.8696	14.0791	-0.38071	0.00091073	0.013258	MTMR12	chr5	-	32226994	32313009	5545	protein_coding	myotubularin_related_protein_12
ENSG00000150782	16.7536	16.2122	18.2229	22.1746	22.959	24.7513	0.37769	0.001601	0.020171	IL18	chr11	-	112143251	112164117	2628	protein_coding	interleukin_18
ENSG00000150867	3.53923	3.85658	3.27946	2.39075	2.26814	2.37118	-0.58075	9.2186e-05	0.0025838	PIP4K2A	chr10	-	22534849	22714555	5088	protein_coding	phosphatidylinositol-5-phosphate_4-kinase_type_II_alpha
ENSG00000150990	11.3697	10.6575	9.43994	7.49749	7.48534	7.18587	-0.51165	5.986e-05	0.0018172	DHX37	chr12	-	124946825	124989122	6618	protein_coding	DEAH_(Asp-Glu-Ala-His)_box_polypeptide_37
ENSG00000151014	12.6247	10.3827	7.60815	7.38851	5.20151	5.32797	-0.69467	9.2997e-05	0.002601	NOCT	chr4	+	139015789	139045939	2504	protein_coding	nocturnin
ENSG00000151136	4.45062	4.47233	3.80525	2.91312	2.72075	2.65839	-0.60687	9.4995e-06	0.00039768	BTBD11	chr12	+	107318413	107659642	7924	protein_coding	BTB_(POZ)_domain_containing_11
ENSG00000151148	5.0311	5.06052	4.6	3.88905	3.4476	3.63431	-0.43647	0.00036306	0.0068373	UBE3B	chr12	+	109477402	109536705	12453	protein_coding	ubiquitin_protein_ligase_E3B
ENSG00000151224	5.34545	5.26411	4.29048	3.26585	3.09729	2.95815	-0.63944	4.0887e-05	0.0013538	MAT1A	chr10	-	80271820	80289684	3690	protein_coding	methionine_adenosyltransferase_I_alpha
ENSG00000151239	14.2767	21.5832	32.8963	35.3969	33.4266	33.6214	0.46632	0.0059516	0.048233	TWF1	chr12	-	43793723	43806375	3932	protein_coding	twinfilin_actin_binding_protein_1
ENSG00000151247	3.75275	5.06316	6.40253	6.68456	7.33595	7.2333	0.40493	0.0045556	0.040605	EIF4E	chr4	-	98871684	98930637	14067	protein_coding	eukaryotic_translation_initiation_factor_4E
ENSG00000151338	0.210901	0.39297	0.564468	0.698487	0.683503	0.687197	0.63161	0.0013683	0.017897	MIPOL1	chr14	+	37197913	37552361	20250	protein_coding	mirror-image_polydactyly_1
ENSG00000151364	3.55993	2.55254	2.91281	2.06595	1.50983	1.39855	-0.68401	0.00098979	0.0141	KCTD14	chr11	-	78015715	78046191	1917	protein_coding	potassium_channel_tetramerization_domain_containing_14
ENSG00000151876	1.46079	1.88588	1.5693	2.62802	2.56081	2.94389	0.56061	0.00205	0.024103	FBXO4	chr5	+	41925254	41941743	3014	protein_coding	F-box_protein_4
ENSG00000151882	2.35519	2.196	2.33786	1.35066	1.53383	1.10058	-0.68924	0.00010008	0.0027238	CCL28	chr5	-	43376645	43412391	4524	protein_coding	chemokine_(C-C_motif)_ligand_28
ENSG00000151892	2.46573	2.5229	2.2807	1.54919	1.31512	1.43128	-0.72813	4.112e-07	3.3161e-05	GFRA1	chr10	-	116056925	116273467	9678	protein_coding	GDNF_family_receptor_alpha_1
ENSG00000152102	38.8762	42.8332	37.6266	32.2288	32.4235	33.52	-0.30879	0.0042705	0.038687	FAM168B	chr2	-	131047876	131093460	5435	protein_coding	family_with_sequence_similarity_168_member_B
ENSG00000152104	34.4016	36.4716	31.6764	24.0988	20.5043	20.9682	-0.64865	1.6617e-08	2.1415e-06	PTPN14	chr1	-	214348696	214552449	18756	protein_coding	protein_tyrosine_phosphatase_non-receptor_type_14
ENSG00000152127	23.8414	22.4084	19.9421	18.9625	16.6112	17.0709	-0.35285	0.0039472	0.036877	MGAT5	chr2	+	134119983	134454621	8578	protein_coding	mannosyl_(alpha-16-)-glycoprotein_beta-16-N-acetyl-glucosaminyltransferase
ENSG00000152223	4.32073	4.96252	4.04483	3.86837	3.37559	3.08082	-0.37894	0.0039701	0.036968	EPG5	chr18	-	45847609	45967274	13675	protein_coding	ectopic_P-granules_autophagy_protein_5_homolog_(C._elegans)
ENSG00000152377	4.36604	4.85367	4.69835	10.8026	10.389	9.22315	1.0079	3.6258e-16	2.1664e-13	SPOCK1	chr5	-	136975298	137598379	6222	protein_coding	sparc/osteonectin_cwcv_and_kazal-like_domains_proteoglycan_(testican)_1
ENSG00000152422	1.43142	1.84703	2.47942	3.42509	3.53599	3.76895	0.71202	0.00012127	0.0031441	XRCC4	chr5	+	83077498	83353787	2676	protein_coding	X-ray_repair_complementing_defective_repair_in_Chinese_hamster_cells_4
ENSG00000152766	5.97038	6.64533	6.36834	9.79413	10.5776	9.24538	0.53525	0.0003617	0.0068215	ANKRD22	chr10	-	88822132	88851818	1733	protein_coding	ankyrin_repeat_domain_22
ENSG00000152767	4.39346	4.40765	3.94126	3.71901	3.04352	3.33355	-0.35754	0.003186	0.032134	FARP1	chr13	+	98142562	98455176	32419	protein_coding	FERM_ARH/RhoGEF_and_pleckstrin_domain_protein_1
ENSG00000152784	0.163139	0.0969567	0.186138	0.801555	0.549974	0.556527	1.1468	1.2516e-06	8.2672e-05	PRDM8	chr4	+	80183879	80204329	4588	protein_coding	PR_domain_containing_8
ENSG00000152795	25.9137	34.01	42.7313	46.8551	50.1176	52.0718	0.4586	0.00075239	0.011608	HNRNPDL	chr4	-	82422564	82430408	5476	protein_coding	heterogeneous_nuclear_ribonucleoprotein_D_like
ENSG00000153015	3.99081	5.43162	5.95448	7.42768	7.11385	7.01488	0.4079	0.0049378	0.042537	CWC27	chr5	+	64768930	65018763	3740	protein_coding	CWC27_spliceosome-associated_protein_homolog
ENSG00000153044	10.6343	9.71348	11.0951	15.1024	16.9661	15.361	0.50334	0.00016525	0.0039073	CENPH	chr5	+	69189548	69210357	2244	protein_coding	centromere_protein_H
ENSG00000153130	3.39272	6.14885	8.8404	9.94195	10.6003	9.83773	0.57908	0.0014113	0.018368	SCOC	chr4	+	140257286	140385726	6294	protein_coding	short_coiled-coil_protein
ENSG00000153140	1.77191	2.16419	3.70128	4.35351	5.66283	5.26124	0.79022	2.8905e-05	0.0010052	CETN3	chr5	-	90392261	90409786	3106	protein_coding	centrin_3
ENSG00000153179	15.2941	17.1291	17.2343	13.6672	12.2288	13.387	-0.35764	0.0020331	0.023969	RASSF3	chr12	+	64610513	64697567	3705	protein_coding	Ras_association_(RalGDS/AF-6)_domain_family_member_3
ENSG00000153246	0.327799	0.509135	0.797287	0.917472	0.840161	0.976548	0.55451	0.0061079	0.049006	PLA2R1	chr2	-	159932006	160062610	9805	protein_coding	phospholipase_A2_receptor_1
ENSG00000153292	3.45098	4.20489	3.96242	5.94015	5.20954	5.40483	0.43808	0.00023978	0.0050882	ADGRF1	chr6	-	46997703	47042363	12401	protein_coding	adhesion_G_protein-coupled_receptor_F1
ENSG00000153391	1.0217	1.35109	1.33064	1.76909	2.26218	2.36003	0.62971	0.00036567	0.0068668	INO80C	chr18	-	35452230	35497991	5085	protein_coding	INO80_complex_subunit_C
ENSG00000153395	23.7634	23.7466	20.9196	13.6086	13.7023	13.8205	-0.73241	3.0176e-10	6.7231e-08	LPCAT1	chr5	-	1456480	1523977	6494	protein_coding	lysophosphatidylcholine_acyltransferase_1
ENSG00000153561	19.7817	24.8004	23.4519	15.7076	13.0017	14.0914	-0.66394	1.6439e-08	2.1395e-06	RMND5A	chr2	+	86720173	86778041	6804	protein_coding	required_for_meiotic_nuclear_division_5_homolog_A
ENSG00000153714	2.43684	3.10654	3.35857	5.22784	4.57747	4.94022	0.58606	0.00066782	0.010641	LURAP1L	chr9	+	12775021	12822131	2132	protein_coding	leucine_rich_adaptor_protein_1-like
ENSG00000153827	25.4193	28.9675	25.8931	23.7649	19.2018	19.9195	-0.37121	0.0014189	0.018449	TRIP12	chr2	-	229763838	229923239	12594	protein_coding	thyroid_hormone_receptor_interactor_12
ENSG00000153904	8.58033	10.108	10.1297	7.02887	7.5318	7.77676	-0.37875	0.0020561	0.024111	DDAH1	chr1	-	85318481	85578363	4572	protein_coding	dimethylarginine_dimethylaminohydrolase_1
ENSG00000153976	2.71408	2.57664	2.32473	1.33478	1.72263	1.33594	-0.65654	0.00076889	0.01178	HS3ST3A1	chr17	-	13495689	13601927	2628	protein_coding	heparan_sulfate-glucosamine_3-sulfotransferase_3A1
ENSG00000153993	0.185681	0.355586	0.464459	1.54391	1.31638	1.29061	1.551	1.7319e-14	8.1308e-12	SEMA3D	chr7	-	84995553	85186855	8062	protein_coding	sema_domain_immunoglobulin_domain_(Ig)_short_basic_domain_secreted_(semaphorin)_3D
ENSG00000154079	3.97478	3.80995	3.4671	5.0684	6.49374	6.91531	0.54581	0.0029266	0.030484	SDHAF4	chr6	+	70566917	70589569	1440	protein_coding	succinate_dehydrogenase_complex_assembly_factor_4
ENSG00000154237	1.8587	2.01076	1.61618	1.48194	1.18279	1.27667	-0.4753	0.00084873	0.012678	LRRK1	chr15	+	100919215	101078254	17600	protein_coding	leucine-rich_repeat_kinase_1
ENSG00000154370	6.74448	6.38417	6.24206	5.23606	5.05946	5.12593	-0.35064	0.003879	0.03656	TRIM11	chr1	-	228393673	228406840	8493	protein_coding	tripartite_motif_containing_11
ENSG00000154723	9.24531	6.77405	9.61431	11.742	16.9824	19.0282	0.72387	2.1447e-05	0.0007875	ATP5J	chr21	-	25716503	25735673	2043	protein_coding	ATP_synthase_H+_transporting_mitochondrial_Fo_complex_subunit_F6
ENSG00000155034	8.70529	7.15944	6.6622	5.1151	4.12787	4.72981	-0.66403	8.1237e-06	0.00035715	FBXL18	chr7	-	5431335	5513798	5088	protein_coding	F-box_and_leucine-rich_repeat_protein_18
ENSG00000155329	3.99163	6.20003	7.05956	7.60556	9.91843	9.17968	0.51728	0.0020562	0.024111	ZCCHC10	chr5	-	132996985	133026604	2559	protein_coding	zinc_finger_CCHC_domain_containing_10
ENSG00000155368	43.5896	40.5419	48.8046	66.3415	89.2108	86.2734	0.75222	1.172e-08	1.6389e-06	DBI	chr2	+	119366921	119372560	2509	protein_coding	diazepam_binding_inhibitor_(GABA_receptor_modulator_acyl-CoA_binding_protein)
ENSG00000155592	1.46393	2.08992	1.95346	1.40556	1.29898	1.25745	-0.44503	0.0054071	0.045154	ZKSCAN2	chr16	-	25236001	25257931	7970	protein_coding	zinc_finger_with_KRAB_and_SCAN_domains_2
ENSG00000155792	4.46664	3.82668	3.95858	6.99126	6.12791	6.30546	0.53902	0.0005367	0.0092221	DEPTOR	chr8	+	119873717	120050913	2622	protein_coding	DEP_domain_containing_MTOR-interacting_protein
ENSG00000155846	2.80792	3.50498	2.93575	2.37916	2.1909	2.03551	-0.48321	0.00026195	0.0054474	PPARGC1B	chr5	+	149730298	149855022	12889	protein_coding	peroxisome_proliferator-activated_receptor_gamma_coactivator_1_beta
ENSG00000155850	17.2154	24.8108	26.648	37.7293	30.066	32.4286	0.46457	0.00064121	0.010355	SLC26A2	chr5	+	149960737	149993455	8606	protein_coding	solute_carrier_family_26_(anion_exchanger)_member_2
ENSG00000156030	9.28631	9.79804	7.89245	6.42811	5.34701	5.39206	-0.64448	6.057e-07	4.6023e-05	ELMSAN1	chr14	-	73715122	73790285	13484	protein_coding	ELM2_and_Myb/SANT-like_domain_containing_1
ENSG00000156219	2.69973	3.3926	4.26861	8.38824	8.67115	8.86038	1.1457	4.609e-14	1.9544e-11	ART3	chr4	+	76011184	76112802	3278	protein_coding	ADP-ribosyltransferase_3
ENSG00000156411	10.2883	10.0011	10.6185	12.8728	19.5369	20.1314	0.64023	2.3043e-05	0.00083442	C14orf2	chr14	-	103912288	103928269	3415	protein_coding	chromosome_14_open_reading_frame_2
ENSG00000156467	3.41259	3.69871	4.89566	5.02587	8.21207	7.49709	0.65569	4.3631e-05	0.0014244	UQCRB	chr8	-	96225920	96235634	9715	protein_coding	ubiquinol-cytochrome_c_reductase_binding_protein
ENSG00000156471	23.1647	21.0739	19.4521	13.4905	13.4871	13.365	-0.65854	6.4878e-08	6.8226e-06	PTDSS1	chr8	+	96261715	96336995	6295	protein_coding	phosphatidylserine_synthase_1
ENSG00000156475	0.0666793	0.0636263	0.0596933	0.188506	0.182641	0.154678	0.81433	0.00056287	0.0094843	PPP2R2B	chr5	-	146581146	147084784	13206	protein_coding	protein_phosphatase_2_regulatory_subunit_B_beta
ENSG00000156535	24.3231	38.1022	40.3442	53.6075	46.0279	47.393	0.43726	0.0018104	0.021995	CD109	chr6	+	73695785	73828316	9563	protein_coding	CD109_molecule
ENSG00000156599	30.3714	31.1271	28.7261	24.6465	24.1206	24.9503	-0.31918	0.0033584	0.033093	ZDHHC5	chr11	+	57667747	57701187	5429	protein_coding	zinc_finger_DHHC-type_containing_5
ENSG00000156804	83.1865	88.9742	79.7193	59.4694	52.0302	51.6539	-0.63319	1.2029e-08	1.6644e-06	FBXO32	chr8	-	123497889	123541206	7395	protein_coding	F-box_protein_32
ENSG00000156976	25.9231	36.8139	40.2531	47.7767	53.7396	54.7993	0.51999	8.3732e-05	0.0023875	EIF4A2	chr3	+	186783205	186789900	6133	protein_coding	eukaryotic_translation_initiation_factor_4A2
ENSG00000157077	9.80008	10.5762	9.17138	8.61956	7.02665	6.95588	-0.39819	0.0022472	0.025593	ZFYVE9	chr1	+	52142094	52346686	5809	protein_coding	zinc_finger_FYVE_domain_containing_9
ENSG00000157181	1.96739	3.143	4.27412	5.23685	5.35698	5.64206	0.64104	0.0002967	0.0059376	C1orf27	chr1	+	186375838	186421378	4073	protein_coding	chromosome_1_open_reading_frame_27
ENSG00000157227	52.3231	52.8034	48.6807	66.4506	68.3705	66.236	0.32209	0.0029617	0.0308	MMP14	chr14	+	22836557	22849027	4464	protein_coding	matrix_metallopeptidase_14
ENSG00000157350	2.67948	2.38407	1.854	1.9103	1.49662	1.46744	-0.48327	0.0034365	0.033591	ST3GAL2	chr16	-	70375978	70439237	9744	protein_coding	ST3_beta-galactoside_alpha-23-sialyltransferase_2
ENSG00000157388	0.739521	0.87193	0.764367	0.530895	0.463099	0.419288	-0.65462	0.00029722	0.0059376	CACNA1D	chr3	+	53494656	53813733	10657	protein_coding	calcium_channel_voltage-dependent_L_type_alpha_1D_subunit
ENSG00000157510	4.10347	3.77948	3.56223	2.67248	2.33442	2.52847	-0.58083	0.00013689	0.003408	AFAP1L1	chr5	+	149271871	149341802	4721	protein_coding	actin_filament_associated_protein_1_like_1
ENSG00000157617	11.9617	13.2329	11.8983	9.72116	8.37735	9.12758	-0.46152	5.8716e-05	0.0017908	C2CD2	chr21	-	41885112	41953890	8602	protein_coding	C2_calcium-dependent_domain_containing_2
ENSG00000157796	0.501168	0.707444	0.725556	1.22426	0.949319	1.1079	0.60014	0.00090764	0.013227	WDR19	chr4	+	39182404	39285810	8873	protein_coding	WD_repeat_domain_19
ENSG00000157800	4.35793	5.00426	4.73398	3.93285	3.68337	3.67761	-0.33848	0.0043278	0.039126	SLC37A3	chr7	-	140293693	140404433	10588	protein_coding	solute_carrier_family_37_member_3
ENSG00000157869	4.79733	4.67336	5.2057	6.92889	7.90259	7.81754	0.51817	0.00062842	0.010198	RAB28	chr4	-	13361354	13484365	2221	protein_coding	RAB28_member_RAS_oncogene_family
ENSG00000157895	4.41718	3.872	4.11915	3.09609	3.13658	3.09812	-0.4161	0.0028178	0.029703	C12orf43	chr12	-	121000486	121016502	6140	protein_coding	chromosome_12_open_reading_frame_43
ENSG00000157933	29.386	25.9814	22.0307	20.2953	19.0174	17.6173	-0.45124	0.00079289	0.012091	SKI	chr1	+	2228695	2310119	6080	protein_coding	SKI_proto-oncogene
ENSG00000157985	6.14688	5.8132	5.01076	4.25043	3.71071	3.53816	-0.55962	2.5117e-05	0.0009021	AGAP1	chr2	+	235494089	236131800	13910	protein_coding	ArfGAP_with_GTPase_domain_ankyrin_repeat_and_PH_domain_1
ENSG00000158006	5.04001	3.5056	3.83706	2.68503	2.90277	3.02939	-0.49284	0.003776	0.035942	PAFAH2	chr1	-	25959767	25998157	3835	protein_coding	platelet-activating_factor_acetylhydrolase_2
ENSG00000158092	3.8039	4.86705	6.13388	6.67939	7.41744	6.91945	0.42128	0.0057035	0.046828	NCK1	chr3	+	136862208	136949823	3727	protein_coding	NCK_adaptor_protein_1
ENSG00000158125	120.263	116.938	108.076	88.1697	77.3981	76.575	-0.52482	4.7603e-06	0.00024539	XDH	chr2	-	31334321	31414715	6037	protein_coding	xanthine_dehydrogenase
ENSG00000158158	7.00314	5.57681	5.37893	4.688	4.32492	4.43897	-0.42051	0.0045593	0.040605	CNNM4	chr2	+	96760902	96811891	5105	protein_coding	cyclin_and_CBS_domain_divalent_metal_cation_transport_mediator_4
ENSG00000158161	5.8881	5.64938	5.10705	4.17153	3.69754	4.08622	-0.48316	0.00031854	0.0062682	EYA3	chr1	-	27970344	28088696	6483	protein_coding	EYA_transcriptional_coactivator_and_phosphatase_3
ENSG00000158186	4.21261	3.3391	3.33365	2.65776	2.67591	2.1562	-0.51504	0.0011355	0.015728	MRAS	chr3	+	138347648	138405534	6365	protein_coding	muscle_RAS_oncogene_homolog
ENSG00000158457	6.58024	4.96061	4.25209	3.2712	3.76468	2.90153	-0.5961	0.00098156	0.01404	TSPAN33	chr7	+	129144892	129169697	2750	protein_coding	tetraspanin_33
ENSG00000158555	0.91921	0.811501	0.805593	0.498859	0.387355	0.524022	-0.73773	7.8932e-05	0.0022719	GDPD5	chr11	-	75434640	75525903	9867	protein_coding	glycerophosphodiester_phosphodiesterase_domain_containing_5
ENSG00000158604	12.4293	12.8385	12.3053	20.5654	22.4671	23.3893	0.72678	5.5317e-10	1.1728e-07	TMED4	chr7	-	44577894	44582287	3769	protein_coding	transmembrane_p24_trafficking_protein_4
ENSG00000158615	18.0005	22.1364	21.3026	14.8939	13.609	14.0075	-0.53785	2.0995e-06	0.00012777	PPP1R15B	chr1	-	204403387	204411791	5227	protein_coding	protein_phosphatase_1_regulatory_subunit_15B
ENSG00000159140	35.6051	39.4375	35.7688	30.8143	27.281	27.6764	-0.39163	0.00026535	0.0054757	SON	chr21	+	33542618	33577481	13172	protein_coding	SON_DNA_binding_protein
ENSG00000159176	55.7929	45.5989	44.7203	38.6797	37.5674	37.3301	-0.38333	0.0023282	0.025969	CSRP1	chr1	-	201483530	201509456	10318	protein_coding	cysteine_and_glycine_rich_protein_1
ENSG00000159199	33.337	26.4048	31.5022	34.5306	49.6937	51.5063	0.46713	0.0017961	0.02188	ATP5G1	chr17	+	48892765	48895871	2615	protein_coding	ATP_synthase_H+_transporting_mitochondrial_Fo_complex_subunit_C1_(subunit_9)
ENSG00000159202	49.8753	49.0312	43.5628	37.2725	34.9463	35.0514	-0.42899	0.00018423	0.00421	UBE2Z	chr17	+	48908369	48929056	5753	protein_coding	ubiquitin_conjugating_enzyme_E2Z
ENSG00000159363	29.8803	25.4048	23.023	17.4805	16.4026	16.4536	-0.63241	1.515e-06	9.6207e-05	ATP13A2	chr1	-	16985958	17011928	5253	protein_coding	ATPase_type_13A2
ENSG00000159403	1.23422	0.880124	0.972878	1.61593	1.92339	1.75565	0.59513	0.0011876	0.016244	C1R	chr12	-	7080209	7092607	5672	protein_coding	complement_component_1_r_subcomponent
ENSG00000159461	20.3625	18.816	17.0791	15.2301	13.2433	13.6691	-0.43189	0.000582	0.0096964	AMFR	chr16	-	56361452	56425538	5758	protein_coding	autocrine_motility_factor_receptor_E3_ubiquitin_protein_ligase
ENSG00000159593	8.32969	10.9334	13.5619	14.5619	14.5265	16.0049	0.38394	0.006037	0.048805	NAE1	chr16	-	66802875	66873256	4810	protein_coding	NEDD8_activating_enzyme_E1_subunit_1
ENSG00000159784	0.828527	0.638008	0.59256	1.42543	1.14842	1.00268	0.57841	0.0032948	0.032687	FAM131B	chr7	-	143353400	143362770	6430	protein_coding	family_with_sequence_similarity_131_member_B
ENSG00000160007	50.2186	49.5758	43.6976	40.3816	31.4874	31.7153	-0.47824	0.00017067	0.0039845	ARHGAP35	chr19	+	46918676	47005077	11245	protein_coding	Rho_GTPase_activating_protein_35
ENSG00000160049	16.7749	15.2265	14.4043	12.2348	11.5266	12.1459	-0.39064	0.001297	0.017228	DFFA	chr1	-	10456522	10472526	6622	protein_coding	DNA_fragmentation_factor_45kDa_alpha_polypeptide
ENSG00000160208	26.4384	26.729	24.7743	21.0128	20.4984	21.2594	-0.33873	0.0020779	0.024279	RRP1B	chr21	+	43659548	43696079	5762	protein_coding	ribosomal_RNA_processing_1B
ENSG00000160213	40.5096	34.3007	39.7321	54.3053	77.3288	72.8832	0.7152	3.3831e-07	2.8311e-05	CSTB	chr21	-	43772512	43776445	2490	protein_coding	cystatin_B
ENSG00000160216	23.5538	22.9061	19.2902	17.2848	16.1227	15.8624	-0.43228	0.00040022	0.007389	AGPAT3	chr21	+	43865186	43986536	11296	protein_coding	1-acylglycerol-3-phosphate_O-acyltransferase_3
ENSG00000160255	1.29552	1.54889	1.39175	1.98941	2.21103	2.18821	0.48502	0.0018138	0.022003	ITGB2	chr21	-	44885953	44931989	6797	protein_coding	integrin_subunit_beta_2
ENSG00000160285	30.9439	29.5343	27.573	23.6378	23.8341	23.0006	-0.34647	0.0022739	0.025724	LSS	chr21	-	46188141	46228824	7238	protein_coding	lanosterol_synthase_(23-oxidosqualene-lanosterol_cyclase)
ENSG00000160392	6.7465	6.72199	5.5788	4.51459	4.89433	4.58293	-0.4463	0.0014456	0.018685	C19orf47	chr19	-	40319536	40348527	4875	protein_coding	chromosome_19_open_reading_frame_47
ENSG00000160710	70.5054	71.3122	62.9173	52.217	45.4469	46.378	-0.52014	6.0429e-06	0.00029529	ADAR	chr1	-	154582062	154627999	8356	protein_coding	adenosine_deaminase_RNA-specific
ENSG00000160785	9.50839	9.3187	7.9357	6.5398	7.04185	7.0547	-0.39081	0.0022491	0.025593	SLC25A44	chr1	+	156193932	156212796	7293	protein_coding	solute_carrier_family_25_member_44
ENSG00000160796	24.5902	24.761	21.4091	18.1274	15.8912	17.1562	-0.48216	4.1884e-05	0.0013799	NBEAL2	chr3	+	46979683	47009703	9819	protein_coding	neurobeachin_like_2
ENSG00000160803	48.9784	43.1047	39.1478	33.7014	33.538	34.1719	-0.3911	0.001785	0.021806	UBQLN4	chr1	-	156035301	156053794	3878	protein_coding	ubiquilin_4
ENSG00000160862	10.1629	11.4822	11.4152	16.2039	18.9179	18.7315	0.61349	1.1196e-06	7.6254e-05	AZGP1	chr7	-	99966720	99976157	2699	protein_coding	alpha-2-glycoprotein_1_zinc-binding
ENSG00000160877	61.6239	57.6015	50.6422	45.8285	45.625	42.3465	-0.36539	0.002737	0.028967	NACC1	chr19	+	13118103	13141141	4474	protein_coding	nucleus_accumbens_associated_1_BEN_and_BTB_(POZ)_domain_containing
ENSG00000160932	140.657	118.174	125.239	170.59	206.408	195.563	0.48869	9.5112e-05	0.0026431	LY6E	chr8	+	143017982	143023832	2640	protein_coding	lymphocyte_antigen_6_complex_locus_E
ENSG00000160949	17.3612	17.0223	16.4347	13.4621	11.7307	11.5441	-0.48153	4.2101e-05	0.0013835	TONSL	chr8	-	144428775	144444444	7111	protein_coding	tonsoku-like_DNA_repair_protein
ENSG00000161091	27.2914	24.7553	20.2044	17.1973	16.4897	17.4796	-0.5026	0.00017203	0.0039954	MFSD12	chr19	-	3538261	3574290	5277	protein_coding	major_facilitator_superfamily_domain_containing_12
ENSG00000161217	13.703	14.1811	12.0466	8.72277	8.72561	8.75333	-0.61144	2.8258e-07	2.4121e-05	PCYT1A	chr3	-	196214222	196287957	7978	protein_coding	phosphate_cytidylyltransferase_1_choline_alpha
ENSG00000161654	30.5113	28.1859	25.2861	23.267	20.9099	20.6648	-0.39004	0.0023491	0.026124	LSM12	chr17	-	44034635	44067619	2811	protein_coding	LSM12_homolog
ENSG00000162063	11.6195	10.0905	8.21546	7.29077	6.95795	7.639	-0.45508	0.0014974	0.019129	CCNF	chr16	+	2429394	2458854	6309	protein_coding	cyclin_F
ENSG00000162065	1.60086	1.69016	1.54261	1.1449	1.08017	1.15358	-0.50053	0.0010106	0.014316	TBC1D24	chr16	+	2475118	2505734	9241	protein_coding	TBC1_domain_family_member_24
ENSG00000162078	7.58312	5.91633	6.58157	9.44727	11.696	11.1619	0.56416	0.0002009	0.0044836	ZG16B	chr16	+	2830169	2839585	2665	protein_coding	zymogen_granule_protein_16B
ENSG00000162104	4.27617	4.21828	3.577	3.29917	2.9412	3.11835	-0.38231	0.0041874	0.038119	ADCY9	chr16	-	3953387	4116185	10358	protein_coding	adenylate_cyclase_9
ENSG00000162105	1.81755	1.96335	1.6243	1.61181	1.1768	1.19062	-0.4377	0.0031894	0.032134	SHANK2	chr11	-	70467856	71252577	18604	protein_coding	SH3_and_multiple_ankyrin_repeat_domains_2
ENSG00000162139	4.38186	4.46774	3.80801	3.6091	3.07916	2.88079	-0.40819	0.0038702	0.036547	NEU3	chr11	+	74988134	75018893	7556	protein_coding	neuraminidase_3_(membrane_sialidase)
ENSG00000162408	6.84	7.57695	6.08013	4.87188	4.29431	4.59518	-0.57229	1.2135e-05	0.00048781	NOL9	chr1	-	6521347	6554535	7293	protein_coding	nucleolar_protein_9
ENSG00000162413	18.1383	19.1088	15.9543	14.462	13.362	12.9406	-0.40144	0.00087454	0.012931	KLHL21	chr1	-	6590724	6614607	6901	protein_coding	kelch_like_family_member_21
ENSG00000162458	18.9146	18.0476	15.9774	13.4725	12.7074	12.6287	-0.46084	0.00020604	0.0045417	FBLIM1	chr1	+	15756607	15786594	4716	protein_coding	filamin_binding_LIM_protein_1
ENSG00000162496	37.0238	34.1068	32.0456	28.0092	26.7059	25.9245	-0.37629	0.0018901	0.02269	DHRS3	chr1	-	12567910	12617731	3036	protein_coding	dehydrogenase/reductase_(SDR_family)_member_3
ENSG00000162512	6.95906	6.51838	5.84697	4.98765	4.41589	3.83887	-0.53698	0.00013217	0.0033155	SDC3	chr1	-	30869467	30908761	7067	protein_coding	syndecan_3
ENSG00000162599	3.92416	4.58258	5.04536	3.57512	3.06495	3.04138	-0.48319	0.00017488	0.0040472	NFIA	chr1	+	60865259	61462793	10872	protein_coding	nuclear_factor_I/A
ENSG00000162623	3.05223	4.22951	6.19069	6.70448	6.68828	7.38457	0.51075	0.0023853	0.026436	TYW3	chr1	+	74733152	74766678	4616	protein_coding	tRNA-yW_synthesizing_protein_3_homolog
ENSG00000162631	0.814269	0.762653	0.74046	0.365295	0.373589	0.40516	-0.85542	7.6472e-06	0.00034076	NTNG1	chr1	+	107140007	107483458	9138	protein_coding	netrin_G1
ENSG00000162714	13.0108	12.2029	10.536	10.428	8.68216	8.4861	-0.38802	0.0032982	0.032696	ZNF496	chr1	-	247297412	247331846	10531	protein_coding	zinc_finger_protein_496
ENSG00000162782	0.506905	0.661961	0.725457	0.997018	1.32525	1.06489	0.60303	0.0040732	0.0376	TDRD5	chr1	+	179591613	179691272	4256	protein_coding	tudor_domain_containing_5
ENSG00000163001	7.92636	7.68542	9.38999	12.1064	12.4184	12.2204	0.47515	0.00019811	0.0044363	CFAP36	chr2	+	55519604	55545879	3505	protein_coding	cilia_and_flagella_associated_protein_36
ENSG00000163017	1.1553	0.946766	1.18939	0.489912	0.389474	0.401996	-0.98164	7.603e-06	0.00033994	ACTG2	chr2	+	73892314	73919865	3811	protein_coding	actin_gamma_2_smooth_muscle_enteric
ENSG00000163110	18.9254	23.8441	22.1246	17.4069	16.5192	16.7729	-0.37481	0.00056825	0.0095139	PDLIM5	chr4	+	94451857	94668227	11090	protein_coding	PDZ_and_LIM_domain_5
ENSG00000163125	12.0174	12.7158	10.9613	10.3533	8.63341	8.71522	-0.38291	0.0019297	0.023039	RPRD2	chr1	+	150363091	150476566	8738	protein_coding	regulation_of_nuclear_pre-mRNA_domain_containing_2
ENSG00000163171	7.54397	8.69688	8.43409	6.58965	6.34379	6.22633	-0.38328	0.00056055	0.0094843	CDC42EP3	chr2	-	37641882	37738468	10406	protein_coding	CDC42_effector_protein_(Rho_GTPase_binding)_3
ENSG00000163191	306.127	266.466	278.42	391.466	585.637	565.867	0.73011	3.5793e-07	2.9406e-05	S100A11	chr1	-	152032506	152047907	680	protein_coding	S100_calcium_binding_protein_A11
ENSG00000163207	1.65643	2.06613	2.04431	1.05114	0.947929	0.91911	-0.73798	0.00055265	0.0094204	IVL	chr1	+	152908545	152911886	2153	protein_coding	involucrin
ENSG00000163214	7.04674	8.08402	7.95549	6.08641	5.78564	5.3801	-0.4309	0.00026388	0.0054616	DHX57	chr2	-	38797729	38875934	7985	protein_coding	DEAH_(Asp-Glu-Ala-Asp/His)_box_polypeptide_57
ENSG00000163216	0.499849	0.374088	0.621499	0.856423	1.61488	2.17409	0.7066	0.0030311	0.031397	SPRR2D	chr1	-	153039725	153041931	1057	protein_coding	small_proline-rich_protein_2D
ENSG00000163220	56.0846	47.4562	51.2333	92.4654	113.508	110.741	0.89675	5.1763e-11	1.3085e-08	S100A9	chr1	+	153357854	153361027	577	protein_coding	S100_calcium_binding_protein_A9
ENSG00000163235	46.7164	46.0204	40.3314	34.8835	32.3893	34.8043	-0.40359	0.00052361	0.0090326	TGFA	chr2	-	70447280	70554193	4963	protein_coding	transforming_growth_factor_alpha
ENSG00000163251	5.95971	5.68094	5.1512	3.88822	3.78373	3.3782	-0.59307	1.3272e-05	0.00052076	FZD5	chr2	-	207762586	207769563	6708	protein_coding	frizzled_class_receptor_5
ENSG00000163297	0.906098	0.776672	0.792518	2.1337	1.86965	1.8767	1.0471	3.0678e-11	8.2298e-09	ANTXR2	chr4	-	79901149	80125454	9864	protein_coding	anthrax_toxin_receptor_2
ENSG00000163347	29.1599	33.5446	30.0933	42.8771	43.246	42.9914	0.41017	0.00014109	0.0034731	CLDN1	chr3	-	190305701	190322475	3663	protein_coding	claudin_1
ENSG00000163362	49.8603	44.733	42.5247	38.9551	35.3933	35.378	-0.34565	0.0039566	0.036886	C1orf106	chr1	+	200891048	200915735	5413	protein_coding	chromosome_1_open_reading_frame_106
ENSG00000163430	5.35787	5.94114	5.78112	4.57702	3.91608	3.84011	-0.47561	0.00013195	0.0033155	FSTL1	chr3	-	120392293	120451253	8727	protein_coding	follistatin_like_1
ENSG00000163485	6.71298	6.81662	6.81847	4.40092	4.0994	3.92963	-0.69027	2.7718e-07	2.3971e-05	ADORA1	chr1	+	203090654	203167405	4191	protein_coding	adenosine_A1_receptor
ENSG00000163531	1.24193	1.16183	1.05622	0.563886	0.460546	0.378122	-1.1729	3.5558e-13	1.3355e-10	NFASC	chr1	+	204828651	205022822	21271	protein_coding	neurofascin
ENSG00000163565	1.93778	2.86625	3.67302	6.67943	6.14713	7.22259	1.0518	9.2164e-11	2.2027e-08	IFI16	chr1	+	158999968	159055155	5294	protein_coding	interferon_gamma-inducible_protein_16
ENSG00000163584	25.1185	24.0545	32.0554	36.0481	51.3692	49.9747	0.6445	9.2068e-06	0.00038914	RPL22L1	chr3	-	170864875	170870483	2326	protein_coding	ribosomal_protein_L22_like_1
ENSG00000163617	0.182656	0.372818	0.668941	1.14158	0.643759	0.878721	0.68518	0.0031772	0.032134	CCDC191	chr3	-	113964137	114056613	5303	protein_coding	coiled-coil_domain_containing_191
ENSG00000163661	4.5617	5.83435	5.51952	7.84502	9.83147	8.94988	0.62043	7.749e-05	0.0022535	PTX3	chr3	+	157436789	157443628	1940	protein_coding	pentraxin_3
ENSG00000163719	7.48189	5.89504	5.93633	4.98107	4.67229	4.60196	-0.44164	0.0021116	0.024585	MTMR14	chr3	+	9649433	9702394	6020	protein_coding	myotubularin_related_protein_14
ENSG00000163734	0.238098	0.155919	0.355254	0.535433	1.02007	0.949306	0.80485	0.00076279	0.0117	CXCL3	chr4	-	74036589	74038807	2219	protein_coding	chemokine_(C-X-C_motif)_ligand_3
ENSG00000163738	1.43936	1.97323	2.44866	3.07117	2.86457	2.89296	0.49511	0.0012784	0.017113	MTHFD2L	chr4	+	74114174	74303099	9819	protein_coding	methylenetetrahydrofolate_dehydrogenase_(NADP+_dependent)_2-like
ENSG00000163739	89.2457	90.31	96.0042	161.481	230.144	216.916	1.0082	2.6884e-14	1.178e-11	CXCL1	chr4	+	73869393	73871242	1296	protein_coding	chemokine_(C-X-C_motif)_ligand_1_(melanoma_growth_stimulating_activity_alpha)
ENSG00000163762	0.0982337	0.110278	0.19054	0.290335	0.28977	0.598174	0.70046	0.003363	0.033114	TM4SF18	chr3	-	149318498	149334414	4482	protein_coding	transmembrane_4_L_six_family_member_18
ENSG00000163814	43.7915	40.8962	34.3656	31.0146	28.1197	27.3405	-0.47149	0.00022189	0.0047844	CDCP1	chr3	-	45082278	45146422	6507	protein_coding	CUB_domain_containing_protein_1
ENSG00000163820	13.2654	12.5247	10.7235	6.05528	5.07693	5.24591	-1.1067	5.3412e-17	3.3434e-14	FYCO1	chr3	-	45917899	45995824	8895	protein_coding	FYVE_and_coiled-coil_domain_containing_1
ENSG00000163872	13.6543	15.9576	14.3903	11.7842	11.119	10.9952	-0.39594	0.00028439	0.0057659	YEATS2	chr3	+	183697818	183812625	10212	protein_coding	YEATS_domain_containing_2
ENSG00000163874	8.20676	8.73723	8.32484	11.9798	12.1905	12.2261	0.44676	0.00032361	0.0063305	ZC3H12A	chr1	+	37474552	37484379	3117	protein_coding	zinc_finger_CCCH-type_containing_12A
ENSG00000163961	11.4538	13.727	14.2762	10.9515	9.11889	8.84622	-0.45125	0.00035518	0.0067566	RNF168	chr3	-	196468783	196503768	5347	protein_coding	ring_finger_protein_168_E3_ubiquitin_protein_ligase
ENSG00000163993	10.3191	9.57636	11.0343	12.9951	20.3509	18.9008	0.61629	0.00019342	0.0043537	S100P	chr4	+	6693069	6697170	1280	protein_coding	S100_calcium_binding_protein_P
ENSG00000164045	22.2976	21.5258	18.6211	15.8587	15.6468	15.8925	-0.4145	0.00082269	0.012416	CDC25A	chr3	-	48157146	48188402	4117	protein_coding	cell_division_cycle_25A
ENSG00000164080	6.65742	6.84359	6.28056	5.3332	4.447	4.2024	-0.50499	6.9496e-05	0.0020511	RAD54L2	chr3	+	51541144	51668667	11924	protein_coding	RAD54-like_2_(S._cerevisiae)
ENSG00000164086	25.3896	22.8842	19.738	17.5402	17.6469	17.3712	-0.38915	0.0024891	0.027169	DUSP7	chr3	-	52048919	52056550	5648	protein_coding	dual_specificity_phosphatase_7
ENSG00000164096	10.4057	9.57754	11.1435	12.8863	16.3257	15.5123	0.43814	0.0011969	0.016334	C4orf3	chr4	-	119296419	119304445	3148	protein_coding	chromosome_4_open_reading_frame_3
ENSG00000164104	48.7406	58.813	66.2606	74.9269	96.8796	96.5901	0.54174	3.1339e-05	0.0010728	HMGB2	chr4	-	173331695	173335125	2775	protein_coding	high_mobility_group_box_2
ENSG00000164118	0.802536	1.42763	1.6027	2.22121	2.22164	2.25548	0.65027	0.00027384	0.0056157	CEP44	chr4	+	174283677	174333380	7132	protein_coding	centrosomal_protein_44kDa
ENSG00000164120	0.533532	0.947585	1.16438	3.03916	2.87917	3.14031	1.4326	9.1332e-15	4.4465e-12	HPGD	chr4	-	174490177	174523154	5529	protein_coding	hydroxyprostaglandin_dehydrogenase_15-(NAD)
ENSG00000164136	1.34998	1.96825	1.88887	3.57028	3.29054	3.6546	0.8734	3.4524e-09	5.6728e-07	IL15	chr4	+	141636599	141733987	7860	protein_coding	interleukin_15
ENSG00000164294	6.54506	7.89698	8.74654	9.87326	10.9556	11.6016	0.40957	0.0019612	0.02329	GPX8	chr5	+	55160118	55167071	3868	protein_coding	glutathione_peroxidase_8_(putative)
ENSG00000164329	3.30932	4.96238	5.89181	7.00541	6.71	7.03468	0.45998	0.0027297	0.028937	PAPD4	chr5	+	79612120	79686648	5508	protein_coding	PAP_associated_domain_containing_4
ENSG00000164330	0.0997729	0.0880043	0.127599	0.329684	0.354373	0.268643	0.81793	0.00061426	0.010093	EBF1	chr5	-	158695916	159099761	6178	protein_coding	early_B-cell_factor_1
ENSG00000164331	1.83796	2.08189	2.37175	3.10655	3.9633	4.56126	0.70069	0.00011403	0.0030227	ANKRA2	chr5	-	73552335	73565686	2659	protein_coding	ankyrin_repeat_family_A_(RFXANK-like)_2
ENSG00000164346	8.82874	9.48286	11.0414	12.1547	13.4235	14.1252	0.36766	0.0028409	0.029827	NSA2	chr5	+	74766991	74780113	4962	protein_coding	NSA2_ribosome_biogenesis_homolog
ENSG00000164379	1.00123	1.12398	0.842702	2.07835	2.61805	2.45657	0.84864	0.00011005	0.0029471	FOXQ1	chr6	+	1312473	1314187	1715	protein_coding	forkhead_box_Q1
ENSG00000164405	12.6223	14.2034	18.119	21.0628	33.6283	33.5213	0.80941	8.7257e-07	6.3021e-05	UQCRQ	chr5	+	132866560	132868031	1472	protein_coding	ubiquinol-cytochrome_c_reductase_complex_III_subunit_VII
ENSG00000164418	0.113429	0.0804226	0.0979819	0.222474	0.271699	0.285629	0.72053	0.0025351	0.02745	GRIK2	chr6	+	101398788	102070083	7375	protein_coding	glutamate_receptor_ionotropic_kainate_2
ENSG00000164466	35.6437	36.5084	33.6791	27.0409	28.0018	27.7186	-0.37897	0.00042059	0.0076859	SFXN1	chr5	+	175477062	175529742	7572	protein_coding	sideroflexin_1
ENSG00000164574	16.3303	17.108	15.2652	12.2847	11.649	11.7742	-0.46565	2.6549e-05	0.00094575	GALNT10	chr5	+	154190730	154420984	10496	protein_coding	polypeptide_N-acetylgalactosaminyltransferase_10
ENSG00000164651	1.39735	1.46232	1.51951	1.99345	2.73463	2.50665	0.56654	0.0018145	0.022003	SP8	chr7	-	20782283	20786886	3718	protein_coding	Sp8_transcription_factor
ENSG00000164880	33.8545	29.8402	26.2567	23.294	20.0686	20.2518	-0.50607	0.00010611	0.0028582	INTS1	chr7	-	1470277	1504367	9062	protein_coding	integrator_complex_subunit_1
ENSG00000164889	20.2913	19.1194	17.8555	13.2909	14.7402	15.1889	-0.42333	0.00041602	0.0076164	SLC4A2	chr7	+	151057210	151076527	7590	protein_coding	solute_carrier_family_4_(anion_exchanger)_member_2
ENSG00000164916	14.2647	13.9714	11.6503	11.0925	8.95014	8.6831	-0.47816	0.00033107	0.0064092	FOXK1	chr7	+	4682309	4771443	13093	protein_coding	forkhead_box_K1
ENSG00000164919	9.11872	9.17274	12.3629	16.4233	23.6972	22.9227	0.88946	4.4709e-09	6.8338e-07	COX6C	chr8	-	99873200	99894062	3066	protein_coding	cytochrome_c_oxidase_subunit_VIc
ENSG00000164941	3.59906	4.10316	4.919	6.28638	5.62314	5.53452	0.39409	0.002854	0.029915	INTS8	chr8	+	94813311	94881746	7866	protein_coding	integrator_complex_subunit_8
ENSG00000164985	14.2988	19.8859	25.5471	29.7851	27.145	26.8614	0.40882	0.0048184	0.041807	PSIP1	chr9	-	15464066	15511019	6768	protein_coding	PC4_and_SFRS1_interacting_protein_1
ENSG00000165118	1.22615	1.4127	1.54061	2.77808	2.63788	2.5496	0.72283	0.0001231	0.0031667	C9orf64	chr9	-	83938311	83956986	2729	protein_coding	chromosome_9_open_reading_frame_64
ENSG00000165138	3.63834	3.84974	3.22298	2.78218	2.66789	2.77098	-0.3934	0.0033334	0.032946	ANKS6	chr9	-	98731329	98796965	8846	protein_coding	ankyrin_repeat_and_sterile_alpha_motif_domain_containing_6
ENSG00000165169	1.89325	2.6218	3.42277	4.08437	4.78688	4.88871	0.64506	0.00024069	0.0050948	DYNLT3	chrX	-	37836757	37847637	3186	protein_coding	dynein_light_chain_Tctex-type_3
ENSG00000165238	3.6896	3.65137	3.04122	2.84645	2.20427	2.13778	-0.52099	0.0003252	0.0063423	WNK2	chr9	+	93184916	93320572	13198	protein_coding	WNK_lysine_deficient_protein_kinase_2
ENSG00000165264	17.7002	17.0571	18.1269	23.4381	29.167	30.3072	0.54888	6.8964e-05	0.0020499	NDUFB6	chr9	-	32552999	32573184	1388	protein_coding	NADH:ubiquinone_oxidoreductase_subunit_B6
ENSG00000165271	20.1132	17.8591	15.5277	12.2141	11.3093	11.8026	-0.59684	5.6833e-06	0.00028191	NOL6	chr9	-	33461441	33473930	5906	protein_coding	nucleolar_protein_6
ENSG00000165322	4.38207	6.90038	9.39254	11.0906	9.93605	10.4275	0.49624	0.0027979	0.029541	ARHGAP12	chr10	-	31805404	31928876	5938	protein_coding	Rho_GTPase_activating_protein_12
ENSG00000165359	0.582791	0.998583	1.135	1.65546	1.3391	1.50312	0.56673	0.0025921	0.027883	DDX26B	chrX	+	135520659	135582510	7177	protein_coding	DEAD/H_(Asp-Glu-Ala-Asp/His)_box_polypeptide_26B
ENSG00000165474	37.3343	35.1504	34.9439	48.2319	52.7175	49.7887	0.41466	0.0003423	0.0065879	GJB2	chr13	-	20187470	20192898	2427	protein_coding	gap_junction_protein_beta_2
ENSG00000165487	5.0853	6.44103	10.345	10.4307	10.8318	11.6634	0.47975	0.0044287	0.039819	MICU2	chr13	-	21492691	21604214	3645	protein_coding	mitochondrial_calcium_uptake_2
ENSG00000165502	141.528	126.945	163.703	172.008	227.915	228.894	0.45365	0.00086854	0.012915	RPL36AL	chr14	-	49618519	49620685	746	protein_coding	ribosomal_protein_L36a_like
ENSG00000165507	1.38928	1.06186	0.83797	2.14611	2.5037	1.97137	0.71654	0.00049317	0.0086667	C10orf10	chr10	-	44970981	44978810	2979	protein_coding	chromosome_10_open_reading_frame_10
ENSG00000165533	1.96323	1.88005	2.23629	3.21905	3.15502	3.19321	0.54971	0.000152	0.0036594	TTC8	chr14	+	88824153	88881078	6257	protein_coding	tetratricopeptide_repeat_domain_8
ENSG00000165548	1.01716	1.03311	1.12533	0.400123	0.425714	0.421344	-1.0887	2.8378e-08	3.5192e-06	TMEM63C	chr14	+	77116568	77259495	6363	protein_coding	transmembrane_protein_63C
ENSG00000165802	12.3082	11.4842	10.3183	8.82907	8.93892	8.49384	-0.39255	0.0023023	0.025822	NSMF	chr9	-	137447570	137459334	4915	protein_coding	NMDA_receptor_synaptonuclear_signaling_and_neuronal_migration_factor
ENSG00000166012	2.88642	5.41225	7.63811	8.29175	7.95467	8.54401	0.50546	0.0054103	0.045154	TAF1D	chr11	-	93729948	93784391	8420	protein_coding	TATA-box_binding_protein_associated_factor_RNA_polymerase_I_D
ENSG00000166025	22.7096	21.7013	18.6243	17.3707	15.3014	15.4257	-0.40741	0.0010289	0.014512	AMOTL1	chr11	+	94706431	94876753	10035	protein_coding	angiomotin_like_1
ENSG00000166033	35.5965	31.9406	31.1109	43.554	48.6243	47.1225	0.41716	0.00073256	0.011356	HTRA1	chr10	+	122461525	122514908	2120	protein_coding	HtrA_serine_peptidase_1
ENSG00000166037	3.98059	4.76097	6.70709	8.54119	7.20612	7.56008	0.49781	0.00090137	0.01318	CEP57	chr11	+	95789965	95832693	7101	protein_coding	centrosomal_protein_57kDa
ENSG00000166135	10.6299	9.99866	9.50304	8.54948	7.42674	7.0423	-0.40522	0.00097819	0.014014	HIF1AN	chr10	+	100529072	100559998	13950	protein_coding	hypoxia_inducible_factor_1_alpha_subunit_inhibitor
ENSG00000166197	93.0917	93.3126	90.2154	72.2111	75.4573	74.7674	-0.34163	0.0011463	0.015828	NOLC1	chr10	+	102152176	102163871	3970	protein_coding	nucleolar_and_coiled-body_phosphoprotein_1
ENSG00000166224	9.36911	8.37198	7.86273	6.84734	5.78962	5.65345	-0.48946	0.00026232	0.0054474	SGPL1	chr10	+	70815961	70881173	7486	protein_coding	sphingosine-1-phosphate_lyase_1
ENSG00000166272	11.5702	10.1023	8.60861	6.91194	7.36768	6.73974	-0.51962	0.00030722	0.006091	WBP1L	chr10	+	102743970	102816267	4281	protein_coding	WW_domain_binding_protein_1-like
ENSG00000166401	3.18012	3.13489	3.16764	4.36953	4.76646	4.75113	0.45813	0.00099007	0.0141	SERPINB8	chr18	+	63969925	64005667	4998	protein_coding	serpin_peptidase_inhibitor_clade_B_(ovalbumin)_member_8
ENSG00000166439	5.96012	7.41743	6.37359	5.74959	4.90935	4.83873	-0.36167	0.0048428	0.041964	RNF169	chr11	+	74748868	74842413	7823	protein_coding	ring_finger_protein_169
ENSG00000166444	3.0706	2.75765	2.73507	2.23264	2.09373	2.03129	-0.43905	0.000842	0.012606	ST5	chr11	-	8693351	8910951	14267	protein_coding	suppression_of_tumorigenicity_5
ENSG00000166575	3.41373	4.36289	4.61022	6.1864	5.86484	6.44682	0.49284	0.00030436	0.0060527	TMEM135	chr11	+	87037844	87323758	5030	protein_coding	transmembrane_protein_135
ENSG00000166598	130.094	194.553	243.726	258.895	284.445	282.499	0.45297	0.002143	0.024885	HSP90B1	chr12	+	103930107	103953645	4688	protein_coding	heat_shock_protein_90kDa_beta_family_member_1
ENSG00000166681	66.5725	62.1949	73.904	84.1328	108.332	107.985	0.48233	0.00022058	0.0047688	NGFRAP1	chrX	+	103376340	103378077	1080	protein_coding	nerve_growth_factor_receptor_(TNFRSF16)_associated_protein_1
ENSG00000166710	34.4114	38.4193	41.4718	63.2861	80.0097	76.0783	0.84082	1.491e-12	5.1578e-10	B2M	chr15	+	44711477	44718877	6089	protein_coding	beta-2-microglobulin
ENSG00000166747	14.2872	16.7275	15.1727	12.0163	10.2061	10.3599	-0.51311	7.33e-06	0.00033447	AP1G1	chr16	-	71729000	71809201	10980	protein_coding	adaptor_related_protein_complex_1_gamma_1_subunit
ENSG00000166750	3.56453	5.0031	5.68038	7.73456	6.66327	6.47337	0.46714	0.00095607	0.013765	SLFN5	chr17	+	35243036	35273655	10709	protein_coding	schlafen_family_member_5
ENSG00000166783	5.33066	5.73978	5.31243	4.3266	3.93534	3.79997	-0.45354	0.00015653	0.0037479	KIAA0430	chr16	-	15594386	15643166	10919	protein_coding	KIAA0430
ENSG00000166797	23.0391	23.1756	23.5757	27.601	33.7893	32.3508	0.35506	0.0038032	0.03607	FAM96A	chr15	-	64072559	64094018	2427	protein_coding	family_with_sequence_similarity_96_member_A
ENSG00000166833	4.9708	5.3388	4.85405	3.90417	3.25246	3.3948	-0.52983	1.3352e-05	0.00052235	NAV2	chr11	+	19350724	20121598	14535	protein_coding	neuron_navigator_2
ENSG00000166912	2.77643	3.52605	3.41985	2.72716	2.47886	2.28055	-0.37692	0.0061818	0.049428	MTMR10	chr15	-	30938941	30991607	8817	protein_coding	myotubularin_related_protein_10
ENSG00000166913	42.552	41.9685	40.3363	28.7059	28.4583	28.1148	-0.5648	1.1738e-07	1.1601e-05	YWHAB	chr20	+	44885676	44908532	7933	protein_coding	tyrosine_3-monooxygenase/tryptophan_5-monooxygenase_activation_protein_beta
ENSG00000166965	4.54549	4.5756	5.12954	6.33066	6.57159	6.61589	0.37967	0.0031823	0.032134	RCCD1	chr15	+	90954870	90963125	4969	protein_coding	RCC1_domain_containing_1
ENSG00000167112	8.42469	8.00506	7.86164	6.27201	6.39757	6.55533	-0.35776	0.0035199	0.034172	TRUB2	chr9	-	128305161	128322742	6125	protein_coding	TruB_pseudouridine_(psi)_synthase_family_member_2
ENSG00000167114	13.1519	11.3156	9.82218	9.02328	8.38787	8.37432	-0.41682	0.0041322	0.037852	SLC27A4	chr9	+	128340646	128361470	3110	protein_coding	solute_carrier_family_27_(fatty_acid_transporter)_member_4
ENSG00000167173	13.4691	10.6728	9.48313	8.7806	7.7764	8.19338	-0.44546	0.0023011	0.025822	C15orf39	chr15	+	75195643	75212169	5812	protein_coding	chromosome_15_open_reading_frame_39
ENSG00000167258	9.7791	10.3009	10.1679	8.38496	8.13143	8.11602	-0.32264	0.0023331	0.025969	CDK12	chr17	+	39461511	39564907	12773	protein_coding	cyclin-dependent_kinase_12
ENSG00000167380	1.47567	1.96363	2.04992	2.86892	2.91089	3.08932	0.58537	8.7923e-05	0.0024864	ZNF226	chr19	+	44165073	44178381	6922	protein_coding	zinc_finger_protein_226
ENSG00000167461	3.26544	3.36111	2.91066	1.99454	2.47333	2.49629	-0.43939	0.004972	0.042717	RAB8A	chr19	+	16111629	16134234	5191	protein_coding	RAB8A_member_RAS_oncogene_family
ENSG00000167491	16.3899	15.4864	13.3978	12.1127	12.0079	11.8813	-0.35224	0.0045582	0.040605	GATAD2A	chr19	+	19385826	19508931	7296	protein_coding	GATA_zinc_finger_domain_containing_2A
ENSG00000167536	7.04394	6.1783	6.73883	4.17028	5.34423	5.13878	-0.43364	0.0046789	0.041271	DHRS13	chr17	-	28897781	28903071	2944	protein_coding	dehydrogenase/reductase_(SDR_family)_member_13
ENSG00000167548	11.8435	12.1804	10.4269	9.25366	7.24165	7.77813	-0.51179	4.5174e-05	0.0014536	KMT2D	chr12	-	49018975	49059774	20476	protein_coding	lysine_(K)-specific_methyltransferase_2D
ENSG00000167552	7.56757	6.3282	7.105	9.82374	10.7926	9.367	0.42376	0.0023938	0.02647	TUBA1A	chr12	-	49184796	49189324	3421	protein_coding	tubulin_alpha_1a
ENSG00000167601	61.0024	55.6023	48.6129	41.3628	36.5095	35.2485	-0.5501	1.6905e-05	0.00064412	AXL	chr19	+	41219203	41261766	5154	protein_coding	AXL_receptor_tyrosine_kinase
ENSG00000167653	0.199788	0.224283	0.149047	0.866472	1.34705	1.23105	1.1537	1.4161e-06	9.2154e-05	PSCA	chr8	+	142670308	142682724	1763	protein_coding	prostate_stem_cell_antigen
ENSG00000167670	22.0295	20.8904	18.2301	14.5951	16.1497	16.363	-0.39275	0.0020245	0.023889	CHAF1A	chr19	+	4402662	4445018	4299	protein_coding	chromatin_assembly_factor_1_subunit_A
ENSG00000167680	22.7027	21.1171	18.195	16.7219	14.9118	15.5967	-0.40854	0.0015486	0.019603	SEMA6B	chr19	-	4542593	4559808	4412	protein_coding	sema_domain_transmembrane_domain_(TM)_and_cytoplasmic_domain_(semaphorin)_6B
ENSG00000167703	13.0557	12.6479	11.3224	9.92212	10.0447	9.15435	-0.36701	0.0022338	0.025555	SLC43A2	chr17	-	1569267	1628886	10606	protein_coding	solute_carrier_family_43_(amino_acid_system_L_transporter)_member_2
ENSG00000167716	6.3152	5.46545	5.19695	4.29711	3.76558	3.84793	-0.51223	0.0001889	0.0042666	WDR81	chr17	+	1716523	1738599	7913	protein_coding	WD_repeat_domain_81
ENSG00000167721	26.679	27.0976	25.5661	19.0496	19.6745	19.248	-0.4705	1.7349e-05	0.00065533	TSR1	chr17	-	2322503	2337507	5545	protein_coding	TSR1_20S_rRNA_accumulation_homolog_(S._cerevisiae)
ENSG00000167767	10.6174	8.77176	8.24553	6.85432	6.62809	6.55946	-0.46577	0.0010276	0.014509	KRT80	chr12	-	52168996	52192000	4350	protein_coding	keratin_80_type_II
ENSG00000167779	7.64214	6.18313	5.90667	13.7573	11.9242	12.078	0.75656	4.9944e-06	0.00025645	IGFBP6	chr12	+	53097436	53102345	1279	protein_coding	insulin_like_growth_factor_binding_protein_6
ENSG00000167904	1.19648	1.45846	1.57067	2.23697	2.28078	2.24095	0.57426	9.611e-05	0.0026541	TMEM68	chr8	-	55696424	55773407	8574	protein_coding	transmembrane_protein_68
ENSG00000167964	3.45078	3.85399	3.77573	5.36667	5.10073	5.64446	0.43562	0.0051414	0.043744	RAB26	chr16	+	2140803	2154165	2488	protein_coding	RAB26_member_RAS_oncogene_family
ENSG00000167972	2.1213	1.98238	1.88559	1.42096	1.27431	1.54595	-0.4859	0.0018371	0.022196	ABCA3	chr16	-	2275881	2340746	7804	protein_coding	ATP_binding_cassette_subfamily_A_member_3
ENSG00000167986	40.626	37.1035	31.2121	27.4046	25.5972	25.1994	-0.48797	0.00012469	0.0032013	DDB1	chr11	-	61299451	61342596	13950	protein_coding	damage-specific_DNA_binding_protein_1
ENSG00000167996	117.293	94.5188	106.435	55.9922	67.3411	71.3491	-0.69468	1.596e-07	1.5093e-05	FTH1	chr11	-	61959718	61967660	2030	protein_coding	ferritin_heavy_polypeptide_1
ENSG00000168077	3.95392	3.71526	3.79716	2.42816	2.02519	1.74193	-0.80618	8.8779e-07	6.3424e-05	SCARA3	chr8	+	27633868	27676776	4031	protein_coding	scavenger_receptor_class_A_member_3
ENSG00000168092	32.073	34.7321	29.7761	28.0976	24.4821	23.6591	-0.36153	0.0021662	0.025088	PAFAH1B2	chr11	+	117144267	117176894	7104	protein_coding	platelet_activating_factor_acetylhydrolase_1b_catalytic_subunit_2
ENSG00000168447	0.494448	0.416302	0.553305	1.03971	0.956564	0.830913	0.63448	0.0038796	0.03656	SCNN1B	chr16	+	23278231	23381299	3918	protein_coding	sodium_channel_non_voltage_gated_1_beta_subunit
ENSG00000168453	18.4153	17.2632	15.6678	13.8223	12.0606	13.444	-0.4043	0.00089268	0.013082	HR	chr8	-	22114415	22133384	8784	protein_coding	hair_growth_associated
ENSG00000168610	39.0219	33.1099	31.057	24.507	22.874	22.0216	-0.57503	6.2648e-06	0.00030276	STAT3	chr17	-	42313324	42388568	8812	protein_coding	signal_transducer_and_activator_of_transcription_3_(acute-phase_response_factor)
ENSG00000168653	196.199	173.714	199.834	228.375	309.79	302.395	0.47128	0.00045009	0.0080606	NDUFS5	chr1	+	39026318	39034636	548	protein_coding	NADH:ubiquinone_oxidoreductase_subunit_S5
ENSG00000168924	26.2212	24.1032	20.26	16.1077	14.1373	14.3439	-0.65551	5.078e-07	4.0211e-05	LETM1	chr4	-	1811479	1856247	8184	protein_coding	leucine_zipper-EF-hand_containing_transmembrane_protein_1
ENSG00000169019	5.16074	6.6331	10.0064	12.7507	13.2585	12.3258	0.67072	8.7775e-05	0.0024864	COMMD8	chr4	-	47450796	47463719	1766	protein_coding	COMM_domain_containing_8
ENSG00000169118	5.78246	5.82445	5.51497	4.65651	4.59443	4.47125	-0.34101	0.0041625	0.038023	CSNK1G1	chr15	-	64165517	64356259	9708	protein_coding	casein_kinase_1_gamma_1
ENSG00000169180	24.6534	24.5348	23.4038	20.2205	20.3787	19.4166	-0.30234	0.0057938	0.047362	XPO6	chr16	-	28097979	28211920	7065	protein_coding	exportin_6
ENSG00000169258	4.77819	3.53297	3.43204	2.87523	2.83745	2.69826	-0.46011	0.0060602	0.048917	GPRIN1	chr5	-	176595802	176610133	4211	protein_coding	G_protein_regulated_inducer_of_neurite_outgrowth_1
ENSG00000169379	1.56866	2.92703	3.87449	4.27668	4.90414	4.27197	0.53613	0.0046641	0.041175	ARL13B	chr3	+	93980139	94055668	4154	protein_coding	ADP_ribosylation_factor_like_GTPase_13B
ENSG00000169429	11.8687	13.2151	13.4043	27.5423	31.0368	29.7273	1.0784	4.2403e-19	3.7159e-16	CXCL8	chr4	+	73740506	73743716	2274	protein_coding	chemokine_(C-X-C_motif)_ligand_8
ENSG00000169435	1.87877	3.25684	4.81401	6.2788	5.15314	5.49593	0.60683	0.0010271	0.014509	RASSF6	chr4	-	73571550	73620631	6632	protein_coding	Ras_association_(RalGDS/AF-6)_domain_family_member_6
ENSG00000169439	4.70762	4.83803	4.51853	2.88126	2.6096	2.7301	-0.74039	2.567e-07	2.2799e-05	SDC2	chr8	+	96493351	96611780	4536	protein_coding	syndecan_2
ENSG00000169567	77.4817	72.812	84.9319	86.2397	118.394	120.842	0.38793	0.0039558	0.036886	HINT1	chr5	-	131159027	131171735	1936	protein_coding	histidine_triad_nucleotide_binding_protein_1
ENSG00000169641	20.5417	20.3581	17.3244	15.0846	13.9084	13.503	-0.46756	0.00011526	0.0030302	LUZP1	chr1	-	23084023	23177808	9658	protein_coding	leucine_zipper_protein_1
ENSG00000169851	1.08552	1.12177	1.12088	2.07391	1.85096	1.79791	0.66563	2.6028e-06	0.00015006	PCDH7	chr4	+	30720415	31146805	12249	protein_coding	protocadherin_7
ENSG00000169905	6.04352	7.85805	7.34324	5.85677	4.83006	5.15377	-0.4319	0.00035637	0.0067598	TOR1AIP2	chr1	-	179839967	179877803	18876	protein_coding	torsin_A_interacting_protein_2
ENSG00000170004	44.5743	41.8286	35.943	30.979	26.5089	26.2975	-0.55034	1.395e-05	0.00054092	CHD3	chr17	+	7884806	7912760	9758	protein_coding	chromodomain_helicase_DNA_binding_protein_3
ENSG00000170006	2.0481	2.61913	2.72703	3.63283	3.55795	3.47072	0.4524	0.00048921	0.0086202	TMEM154	chr4	-	152618632	152680165	11587	protein_coding	transmembrane_protein_154
ENSG00000170035	15.2981	14.9626	15.0034	19.1256	20.407	21.1491	0.35171	0.0031708	0.032126	UBE2E3	chr2	+	180967248	181076585	2973	protein_coding	ubiquitin_conjugating_enzyme_E2E_3
ENSG00000170100	1.85518	2.19225	1.56757	1.53075	1.29692	1.21744	-0.45691	0.003628	0.034938	ZNF778	chr16	+	89217703	89237071	11273	protein_coding	zinc_finger_protein_778
ENSG00000170145	8.55757	9.0568	7.05476	6.50329	5.57591	5.64963	-0.48133	0.000276	0.0056335	SIK2	chr11	+	111602391	111730853	9796	protein_coding	salt_inducible_kinase_2
ENSG00000170153	1.70401	1.9264	1.83822	1.27989	1.03497	1.15407	-0.63002	1.6798e-05	0.00064189	RNF150	chr4	-	140859807	141212877	11007	protein_coding	ring_finger_protein_150
ENSG00000170270	2.13656	3.25512	3.074	4.26537	6.1738	5.64214	0.68251	0.00083995	0.012606	C14orf142	chr14	-	93202894	93207094	1154	protein_coding	chromosome_14_open_reading_frame_142
ENSG00000170312	12.7123	17.4017	27.2061	26.2378	30.1595	32.0549	0.51103	0.0022534	0.025601	CDK1	chr10	+	60778331	60794852	3931	protein_coding	cyclin-dependent_kinase_1
ENSG00000170322	6.70677	7.41201	6.30481	5.16208	4.7797	4.69558	-0.48581	0.00014232	0.0034923	NFRKB	chr11	-	129863636	129895590	6335	protein_coding	nuclear_factor_related_to_kappaB_binding_protein
ENSG00000170345	1.90363	2.1065	1.44045	3.4247	3.35774	3.43022	0.71076	5.9079e-05	0.0017977	FOS	chr14	+	75278774	75282230	3238	protein_coding	FBJ_murine_osteosarcoma_viral_oncogene_homolog
ENSG00000170425	24.0939	22.4172	21.7859	17.8981	19.0263	17.5161	-0.34658	0.0053114	0.044599	ADORA2B	chr17	+	15944917	15975746	2551	protein_coding	adenosine_A2b_receptor
ENSG00000170584	3.50356	3.57555	4.15822	4.93702	5.41486	5.96704	0.45769	0.00036745	0.0068903	NUDCD2	chr5	-	163446526	163460140	8847	protein_coding	NudC_domain_containing_2
ENSG00000170634	1.17078	1.11518	1.1381	1.68684	1.77163	1.87746	0.49701	0.0046269	0.041065	ACYP2	chr2	+	53970838	54305300	4964	protein_coding	acylphosphatase_2_muscle_type
ENSG00000170734	15.3229	15.0094	13.955	12.2265	11.4571	11.4324	-0.35521	0.0039351	0.03679	POLH	chr6	+	43576150	43615660	3540	protein_coding	polymerase_(DNA_directed)_eta
ENSG00000170776	3.99034	4.15542	3.82882	3.67698	2.77754	2.93043	-0.36683	0.0046074	0.040977	AKAP13	chr15	+	85380571	85749358	20280	protein_coding	A-kinase_anchoring_protein_13
ENSG00000170889	185.783	156.229	179.809	200.15	250.819	251.289	0.35197	0.0056948	0.046828	RPS9	chr19	+	54200742	54249003	4371	protein_coding	ribosomal_protein_S9
ENSG00000170903	3.38945	4.92812	6.11242	7.12621	6.47648	7.21489	0.43767	0.005002	0.042947	MSANTD4	chr11	-	105995623	106022403	5105	protein_coding	Myb/SANT-like_DNA-binding_domain_containing_4_with_coiled-coils
ENSG00000170906	9.01914	8.54727	11.2009	10.8583	15.5775	16.4033	0.46901	0.002826	0.029766	NDUFA3	chr19	+	54102728	54109257	2475	protein_coding	NADH:ubiquinone_oxidoreductase_subunit_A3
ENSG00000170921	4.22068	4.71438	3.72332	3.55558	2.78636	2.7721	-0.47532	0.00042432	0.0077147	TANC2	chr17	+	63009556	63427699	22866	protein_coding	tetratricopeptide_repeat_ankyrin_repeat_and_coiled-coil_containing_2
ENSG00000170961	1.42908	1.99357	2.22633	2.90314	3.06421	2.87937	0.52785	0.0018666	0.022469	HAS2	chr8	-	121612116	121641390	4190	protein_coding	hyaluronan_synthase_2
ENSG00000171055	2.32506	2.59906	3.03546	3.94991	3.77797	3.55663	0.42704	0.0014	0.018238	FEZ2	chr2	-	36531805	36646087	8938	protein_coding	fasciculation_and_elongation_protein_zeta_2_(zygin_II)
ENSG00000171105	5.42192	4.80029	4.33717	3.25898	2.20491	2.44927	-0.82526	6.943e-08	7.2433e-06	INSR	chr19	-	7112255	7294034	10451	protein_coding	insulin_receptor
ENSG00000171119	12.0691	8.86912	7.75988	6.22403	5.72165	6.8496	-0.54921	0.0032135	0.032245	NRTN	chr19	+	5823802	5828324	1109	protein_coding	neurturin
ENSG00000171159	17.5107	14.245	16.4429	23.5569	30.9449	33.7604	0.73302	1.0261e-06	7.1591e-05	C9orf16	chr9	+	128160260	128163928	1662	protein_coding	chromosome_9_open_reading_frame_16
ENSG00000171163	4.35913	6.36543	7.42363	8.72638	8.43386	9.66684	0.47097	0.0019767	0.023429	ZNF692	chr1	-	248850006	248859144	3929	protein_coding	zinc_finger_protein_692
ENSG00000171217	1.93011	2.33028	2.06477	6.17719	4.72663	4.69909	0.95796	2.3866e-06	0.00014005	CLDN20	chr6	+	155264013	155276548	1209	protein_coding	claudin_20
ENSG00000171243	1.81597	1.81876	2.62982	4.78151	4.80156	4.69783	0.96954	4.0636e-08	4.8191e-06	SOSTDC1	chr7	-	16461481	16530580	2473	protein_coding	sclerostin_domain_containing_1
ENSG00000171302	48.2609	42.1706	38.827	26.3627	26.1705	25.9175	-0.71372	1.1519e-08	1.6282e-06	CANT1	chr17	-	78991717	79009867	4421	protein_coding	calcium_activated_nucleotidase_1
ENSG00000171314	220.708	189.699	183.059	156.095	158.832	163.76	-0.33541	0.0054356	0.045308	PGAM1	chr10	+	97426160	97433441	2568	protein_coding	phosphoglycerate_mutase_1
ENSG00000171316	4.7264	5.62894	5.33446	3.85801	3.3257	3.48074	-0.56146	1.408e-06	9.2083e-05	CHD7	chr8	+	60678778	60868028	16982	protein_coding	chromodomain_helicase_DNA_binding_protein_7
ENSG00000171365	1.18581	1.71752	1.26819	1.12952	0.88059	0.895679	-0.48336	0.0040791	0.037602	CLCN5	chrX	+	49922615	50099235	10619	protein_coding	chloride_channel_voltage-sensitive_5
ENSG00000171388	7.21213	7.95757	5.9031	5.13698	4.79324	4.58089	-0.52081	0.00058032	0.0096806	APLN	chrX	-	129645259	129654937	3205	protein_coding	apelin
ENSG00000171530	19.9121	18.7006	25.0697	24.4959	37.4347	35.215	0.50543	0.000813	0.012298	TBCA	chr5	-	77691166	77868780	3058	protein_coding	tubulin_folding_cofactor_A
ENSG00000171566	9.29575	10.9836	11.9571	13.895	14.2284	14.6278	0.34464	0.003542	0.034361	PLRG1	chr4	-	154535006	154550435	5049	protein_coding	pleiotropic_regulator_1
ENSG00000171606	1.49526	1.8506	1.75012	2.49856	2.2755	2.38237	0.40397	0.004809	0.0418	ZNF274	chr19	+	58183029	58213562	8333	protein_coding	zinc_finger_protein_274
ENSG00000171621	4.77416	4.13944	4.22764	2.56037	3.00957	2.94501	-0.5863	0.00026425	0.0054616	SPSB1	chr1	+	9292880	9369532	3403	protein_coding	splA/ryanodine_receptor_domain_and_SOCS_box_containing_1
ENSG00000171766	3.74413	4.69417	4.94374	6.46332	6.61829	5.94718	0.43417	0.00089126	0.013082	GATM	chr15	-	45361124	45402327	6644	protein_coding	glycine_amidinotransferase_(L-arginine:glycine_amidinotransferase)
ENSG00000171806	1.28346	2.50577	2.2064	4.23076	3.55081	2.87211	0.58807	0.0055742	0.046171	METTL18	chr1	-	169792529	169794966	1578	protein_coding	methyltransferase_like_18
ENSG00000171858	181.493	152.869	186.803	239.86	379.921	382.44	0.79507	1.7347e-07	1.6287e-05	RPS21	chr20	+	62387116	62388520	1023	protein_coding	ribosomal_protein_S21
ENSG00000171867	66.7761	81.0309	82.513	94.6794	102.731	98.4709	0.30444	0.0052832	0.04449	PRNP	chr20	+	4686236	4701590	2851	protein_coding	prion_protein
ENSG00000171877	7.03758	7.61127	7.51958	5.67116	5.89607	5.66177	-0.37901	0.0014231	0.018478	FRMD5	chr15	-	43870761	44195252	6325	protein_coding	FERM_domain_containing_5
ENSG00000171914	12.4406	12.6571	11.5191	9.33413	7.95872	8.0846	-0.53922	3.6657e-06	0.00019912	TLN2	chr15	+	62390526	62844631	16202	protein_coding	talin_2
ENSG00000172137	173.942	157.305	157.191	194.184	235.978	237.268	0.37433	0.0023012	0.025822	CALB2	chr16	+	71358713	71390438	1703	protein_coding	calbindin_2
ENSG00000172428	8.87477	6.5207	9.53652	9.60068	16.1422	15.4653	0.56999	0.0012688	0.017036	MYEOV2	chr2	-	240126563	240136807	2039	protein_coding	myeloma_overexpressed_2
ENSG00000172534	27.1828	25.1249	20.6547	19.9253	17.8736	17.7379	-0.40789	0.0018566	0.022411	HCFC1	chrX	-	153947553	153971807	9004	protein_coding	host_cell_factor_C1
ENSG00000172809	83.7332	72.8423	81.4765	83.6619	126.517	125.567	0.40407	0.0051464	0.043758	RPL38	chr17	+	74203582	74210655	3829	protein_coding	ribosomal_protein_L38
ENSG00000172831	9.21274	8.61239	8.04096	6.72406	6.7297	6.77404	-0.37258	0.0034985	0.03404	CES2	chr16	+	66934444	66945096	5343	protein_coding	carboxylesterase_2
ENSG00000172915	1.1791	1.8614	1.9462	2.90723	2.0465	2.47877	0.46852	0.0041296	0.037852	NBEA	chr13	+	34942287	35673022	11949	protein_coding	neurobeachin
ENSG00000172936	5.28693	5.69971	4.67702	3.31891	3.58141	3.82458	-0.53164	0.00032029	0.0062933	MYD88	chr3	+	38138478	38143022	3989	protein_coding	myeloid_differentiation_primary_response_88
ENSG00000172943	6.23605	5.47111	4.86719	3.5455	2.95918	3.10814	-0.75723	9.4077e-08	9.6613e-06	PHF8	chrX	-	53936676	54048958	9016	protein_coding	PHD_finger_protein_8
ENSG00000172965	3.29436	3.56452	3.32326	2.48275	2.40978	2.52331	-0.46248	0.00038444	0.0071478	MIR4435-2HG	chr2	-	111196350	111495100	8500	lincRNA	MIR4435-2_host_gene
ENSG00000172986	7.21599	7.41329	7.0404	5.58523	5.61615	5.58784	-0.37921	0.0041741	0.038077	GXYLT2	chr3	+	72888073	72998138	3667	protein_coding	glucoside_xylosyltransferase_2
ENSG00000173065	6.96277	6.54357	5.84965	4.36079	4.54249	4.58435	-0.52045	0.00012569	0.0032129	FAM222B	chr17	-	28755978	28855232	5514	protein_coding	family_with_sequence_similarity_222_member_B
ENSG00000173113	57.2504	49.6393	60.1945	62.5659	85.9286	88.5422	0.41565	0.0030547	0.031568	TRMT112	chr11	-	64316460	64318084	1625	protein_coding	tRNA_methyltransferase_11-2_homolog_(S._cerevisiae)
ENSG00000173207	32.1079	31.1822	33.7172	41.1384	52.4546	52.0389	0.50169	6.815e-05	0.0020314	CKS1B	chr1	+	154974653	154979249	2338	protein_coding	CDC28_protein_kinase_regulatory_subunit_1B
ENSG00000173209	1.29217	2.31742	3.19763	4.03642	4.10825	4.26472	0.69649	0.00012214	0.0031481	AHSA2	chr2	+	61177418	61191203	8382	protein_coding	AHA1_activator_of_heat_shock_90kDa_protein_ATPase_homolog_2_(yeast)
ENSG00000173267	14.1583	11.4152	12.2745	15.7891	22.6154	22.4723	0.55163	0.00069072	0.010874	SNCG	chr10	+	86958618	86963260	1247	protein_coding	synuclein_gamma
ENSG00000173432	32.345	24.2286	34.8642	51.4004	72.662	74.5978	0.93563	5.4032e-09	8.0711e-07	SAA1	chr11	+	18266174	18269977	765	protein_coding	serum_amyloid_A1
ENSG00000173473	43.1011	43.3685	38.5218	34.8863	31.2777	30.9524	-0.38566	0.00079398	0.012094	SMARCC1	chr3	-	47585272	47782106	7645	protein_coding	SWI/SNF_related_matrix_associated_actin_dependent_regulator_of_chromatin_subfamily_c_member_1
ENSG00000173546	4.65245	4.10197	3.58971	3.07798	2.47082	2.30232	-0.62367	4.5229e-05	0.0014536	CSPG4	chr15	-	75674322	75712848	8290	protein_coding	chondroitin_sulfate_proteoglycan_4
ENSG00000173567	0.320984	0.437554	0.433312	0.304444	0.109498	0.0997228	-0.65767	0.0059134	0.048012	ADGRF3	chr2	-	26308173	26346817	5761	protein_coding	adhesion_G_protein-coupled_receptor_F3
ENSG00000173660	105.756	86.8823	95.8326	111.909	144.185	143.988	0.38675	0.0040407	0.037405	UQCRH	chr1	+	46303631	46316776	1408	protein_coding	ubiquinol-cytochrome_c_reductase_hinge_protein
ENSG00000173698	1.25733	1.5137	1.23557	0.729852	0.752739	0.861173	-0.71147	1.2697e-05	0.00050341	ADGRG2	chrX	-	18989309	19122637	10155	protein_coding	adhesion_G_protein-coupled_receptor_G2
ENSG00000173706	5.34994	4.76087	3.94486	3.72813	2.86388	2.727	-0.57033	0.00020621	0.0045417	HEG1	chr3	-	124965710	125055958	9925	protein_coding	heart_development_protein_with_EGF-like_domains_1
ENSG00000173894	12.1161	11.7765	10.2576	9.27205	8.98478	8.97959	-0.34745	0.0055545	0.046036	CBX2	chr17	+	79778132	79787983	5687	protein_coding	chromobox_2
ENSG00000173898	13.0346	11.176	9.83553	9.22627	7.43198	7.64998	-0.48751	0.00050625	0.0088363	SPTBN2	chr11	-	66685248	66729226	9137	protein_coding	spectrin_beta_non-erythrocytic_2
ENSG00000174013	10.2556	13.0017	11.3994	8.71005	7.73685	8.01125	-0.50687	3.049e-05	0.0010519	FBXO45	chr3	+	196568611	196589059	5976	protein_coding	F-box_protein_45
ENSG00000174028	4.78428	8.85466	10.9005	15.2036	17.1641	15.4663	0.74558	0.00013742	0.0034083	FAM3C2	chrX	+	23075758	23076767	681	processed_pseudogene	family_with_sequence_similarity_3_member_C2_(pseudogene)
ENSG00000174231	93.2292	80.4011	67.7173	61.6796	53.6688	52.4105	-0.52541	0.00011008	0.0029471	PRPF8	chr17	-	1650629	1684882	11355	protein_coding	pre-mRNA_processing_factor_8
ENSG00000174233	10.2244	11.0431	10.3967	8.92053	7.9553	8.18984	-0.35934	0.0014753	0.018939	ADCY6	chr12	-	48766194	48789037	8410	protein_coding	adenylate_cyclase_6
ENSG00000174306	3.55	3.29623	3.06953	2.59494	2.26072	2.31254	-0.47349	0.00043958	0.007883	ZHX3	chr20	-	41178448	41317672	11621	protein_coding	zinc_fingers_and_homeoboxes_3
ENSG00000174437	50.659	52.3319	47.918	42.1954	41.162	41.3978	-0.30398	0.0037129	0.035482	ATP2A2	chr12	+	110280756	110351093	13745	protein_coding	ATPase_Ca++_transporting_cardiac_muscle_slow_twitch_2
ENSG00000174482	2.59362	2.64176	2.43515	4.14576	3.85999	3.96209	0.51999	0.00091471	0.013286	LINGO2	chr9	-	27948078	28670286	3480	protein_coding	leucine_rich_repeat_and_Ig_domain_containing_2
ENSG00000174672	0.873806	0.887856	0.742287	0.54094	0.446167	0.388384	-0.70125	0.00051131	0.0088904	BRSK2	chr11	+	1389899	1462689	6903	protein_coding	BR_serine/threonine_kinase_2
ENSG00000174705	11.9495	10.4281	9.12464	6.972	5.88448	6.29774	-0.70054	3.4907e-07	2.8859e-05	SH3PXD2B	chr5	-	172325181	172454523	7977	protein_coding	SH3_and_PX_domains_2B
ENSG00000174720	1.69298	2.89319	4.68197	4.96075	4.88036	5.69078	0.57128	0.003395	0.033279	LARP7	chr4	+	112636964	112657592	4083	protein_coding	La_ribonucleoprotein_domain_family_member_7
ENSG00000174808	0.562862	1.3164	1.00312	2.06942	1.98976	1.90413	0.73644	0.00059827	0.009917	BTC	chr4	-	74744759	74794686	2816	protein_coding	betacellulin
ENSG00000174917	13.75	11.5968	12.3306	15.8685	20.535	20.8992	0.49698	0.00075924	0.011659	C19orf70	chr19	-	5678421	5680896	1854	protein_coding	chromosome_19_open_reading_frame_70
ENSG00000175166	148.492	129.68	116.904	105.757	106.66	104.255	-0.34252	0.0057684	0.047273	PSMD2	chr3	+	184298709	184309054	5453	protein_coding	proteasome_26S_subunit_non-ATPase_2
ENSG00000175183	2.68383	2.51634	3.23261	4.547	4.86505	5.31494	0.68791	1.4457e-06	9.3052e-05	CSRP2	chr12	-	76858715	76879060	5873	protein_coding	cysteine_and_glycine_rich_protein_2
ENSG00000175274	0.689348	0.598904	0.626068	1.17083	1.02556	0.938603	0.53824	0.0039051	0.036719	TP53I11	chr11	-	44885903	44951306	7345	protein_coding	tumor_protein_p53_inducible_protein_11
ENSG00000175334	49.301	41.9448	44.3274	55.3393	71.7329	68.4514	0.43896	0.0010853	0.015225	BANF1	chr11	+	66002079	66004149	1645	protein_coding	barrier_to_autointegration_factor_1
ENSG00000175395	0.612081	0.838525	1.53241	2.14632	1.96727	1.86507	0.73917	0.00037525	0.0069967	ZNF25	chr10	-	37949572	37976633	4244	protein_coding	zinc_finger_protein_25
ENSG00000175414	0.249746	0.284679	0.292374	0.696171	0.38859	0.467932	0.63863	0.002269	0.025712	ARL10	chr5	+	176365468	176401865	11459	protein_coding	ADP_ribosylation_factor_like_GTPase_10
ENSG00000175471	1.44224	1.87255	2.4888	3.4305	3.10019	2.95697	0.59926	9.7055e-05	0.0026746	MCTP1	chr5	-	94703741	95284575	12089	protein_coding	multiple_C2_domains_transmembrane_1
ENSG00000175548	0.403789	0.695052	0.866413	1.35897	0.952877	1.06492	0.60175	0.0017762	0.021746	ALG10B	chr12	+	38316578	38329728	11449	protein_coding	ALG10B_alpha-12-glucosyltransferase
ENSG00000175550	78.298	66.0157	71.2897	88.2374	102.498	100.363	0.35679	0.0041826	0.038108	DRAP1	chr11	+	65919257	65921561	1737	protein_coding	DR1-associated_protein_1_(negative_cofactor_2_alpha)
ENSG00000175556	2.00476	2.69087	1.82073	1.23207	1.31312	1.53226	-0.59157	0.0014617	0.018837	LONRF3	chrX	+	118974614	119018355	4041	protein_coding	LON_peptidase_N-terminal_domain_and_ring_finger_3
ENSG00000175701	4.14309	3.95218	4.83645	5.65499	8.37669	8.93236	0.66386	0.0001424	0.0034923	LINC00116	chr2	-	110211529	110245420	2051	protein_coding	long_intergenic_non-protein_coding_RNA_116
ENSG00000175727	7.4378	6.99896	6.14641	5.85508	5.10506	5.06354	-0.37884	0.0031354	0.031985	MLXIP	chr12	+	122078722	122147347	13905	protein_coding	MLX_interacting_protein
ENSG00000175931	20.4359	17.9545	16.0069	13.5499	13.4565	13.3842	-0.44248	0.00059548	0.0098867	UBE2O	chr17	-	76389451	76453206	6472	protein_coding	ubiquitin_conjugating_enzyme_E2O
ENSG00000176046	2.35118	1.94256	2.31556	2.77204	3.89121	3.46506	0.49602	0.0023138	0.025907	NUPR1	chr16	-	28532708	28539174	5674	protein_coding	nuclear_protein_1_transcriptional_regulator
ENSG00000176058	4.95711	4.25004	3.98733	3.54006	2.7806	2.40363	-0.56226	0.00052246	0.0090326	TPRN	chr9	-	137191617	137204193	5338	protein_coding	taperin
ENSG00000176095	14.9019	13.3927	12.1531	11.1305	9.81911	10.4221	-0.38415	0.003213	0.032245	IP6K1	chr3	-	49724294	49786542	5200	protein_coding	inositol_hexakisphosphate_kinase_1
ENSG00000176148	2.68925	2.92693	2.09188	1.85431	1.78971	1.72363	-0.49227	0.003082	0.031704	TCP11L1	chr11	+	33039417	33105943	5370	protein_coding	t-complex_11_testis-specific-like_1
ENSG00000176171	23.8456	25.0149	24.7226	18.296	19.6023	18.9283	-0.3939	0.00025605	0.0053511	BNIP3	chr10	-	131966455	131982013	5325	protein_coding	BCL2/adenovirus_E1B_19kDa_interacting_protein_3
ENSG00000176209	1.02038	1.36483	1.3443	1.81338	2.26888	1.79414	0.51084	0.0061817	0.049428	SMIM19	chr8	+	42541155	42555193	4056	protein_coding	small_integral_membrane_protein_19
ENSG00000176340	5.99202	6.04425	10.3657	9.59696	21.9569	28.9581	0.95362	1.8623e-05	0.00069545	COX8A	chr11	+	63974607	63976543	507	protein_coding	cytochrome_c_oxidase_subunit_VIIIA_(ubiquitous)
ENSG00000176595	0.65616	0.766072	0.616784	0.328841	0.331807	0.256857	-0.86097	5.4562e-05	0.0016876	KBTBD11	chr8	+	1973878	2006936	6710	protein_coding	kelch_repeat_and_BTB_(POZ)_domain_containing_11
ENSG00000176720	9.56129	8.46406	8.06012	6.36683	6.87117	6.4146	-0.40996	0.0049127	0.042429	BOK	chr2	+	241558721	241574138	2657	protein_coding	BCL2-related_ovarian_killer
ENSG00000176834	3.85446	3.89492	3.68979	3.33366	2.62638	2.8362	-0.38958	0.0043958	0.039632	VSIG10	chr12	-	118063593	118136026	8350	protein_coding	V-set_and_immunoglobulin_domain_containing_10
ENSG00000176842	11.9163	11.5878	11.6838	8.69045	8.8431	10.0743	-0.36588	0.0051187	0.043647	IRX5	chr16	+	54930862	54934485	2845	protein_coding	iroquois_homeobox_5
ENSG00000176871	37.0273	33.108	30.9819	22.0868	21.7932	20.0656	-0.65841	1.1117e-07	1.107e-05	WSB2	chr12	-	118032694	118062430	4616	protein_coding	WD_repeat_and_SOCS_box_containing_2
ENSG00000176953	8.57087	9.39773	9.37646	7.01055	6.96486	7.33119	-0.37782	0.0011518	0.015887	NFATC2IP	chr16	+	28950807	28967097	5738	protein_coding	nuclear_factor_of_activated_T-cells_cytoplasmic_calcineurin-dependent_2_interacting_protein
ENSG00000176986	16.1572	14.5475	13.7141	11.9384	11.1439	11.3899	-0.38509	0.0020417	0.024049	SEC24C	chr10	+	73744384	73772161	5341	protein_coding	SEC24_homolog_C_COPII_coat_complex_component
ENSG00000176994	16.1563	17.3073	15.4332	12.1096	11.7251	10.9178	-0.50494	9.0058e-06	0.00038311	SMCR8	chr17	+	18315310	18328055	8279	protein_coding	Smith-Magenis_syndrome_chromosome_region_candidate_8
ENSG00000177084	12.0456	12.0077	10.7503	9.11221	8.21052	8.4553	-0.45092	8.9775e-05	0.002527	POLE	chr12	-	132623753	132687365	16609	protein_coding	polymerase_(DNA_directed)_epsilon_catalytic_subunit
ENSG00000177181	1.55896	1.73909	1.34589	0.825258	0.793293	0.760517	-0.87096	1.5052e-07	1.4337e-05	RIMKLA	chr1	+	42380795	42422578	8981	protein_coding	ribosomal_modification_protein_rimK-like_family_member_A
ENSG00000177302	22.2249	20.981	17.6404	15.7781	14.6515	15.022	-0.43505	0.00060462	0.0099799	TOP3A	chr17	-	18271428	18315007	6476	protein_coding	topoisomerase_(DNA)_III_alpha
ENSG00000177469	194.723	167.815	147.997	124.048	115.383	111.959	-0.54301	2.7135e-05	0.00096143	PTRF	chr17	-	42402452	42423517	3828	protein_coding	polymerase_I_and_transcript_release_factor
ENSG00000177556	7.32825	6.06627	5.931	8.06706	10.4118	10.6978	0.48563	0.00096881	0.013918	ATOX1	chr5	-	151742316	151772532	5239	protein_coding	antioxidant_1_copper_chaperone
ENSG00000177600	124.788	105.679	131.99	145.162	228.849	228.724	0.61085	5.3803e-05	0.001672	RPLP2	chr11	+	809647	812880	1955	protein_coding	ribosomal_protein_large_P2
ENSG00000177663	7.952	8.09004	7.48091	6.12985	6.09006	6.54867	-0.34914	0.0028292	0.029776	IL17RA	chr22	+	17084954	17115694	9036	protein_coding	interleukin_17_receptor_A
ENSG00000177675	0.309514	0.234536	0.230905	0.636372	0.541281	0.538491	0.7138	0.0016276	0.020434	CD163L1	chr12	-	7346685	7479897	5690	protein_coding	CD163_molecule_like_1
ENSG00000177700	38.3995	34.9274	38.7712	48.7993	78.7957	75.3483	0.71648	3.3134e-06	0.00018377	POLR2L	chr11	-	837356	842545	1142	protein_coding	polymerase_(RNA)_II_(DNA_directed)_polypeptide_L_7.6kDa
ENSG00000177706	19.6601	17.6714	16.7743	13.5057	13.6356	13.7624	-0.42032	0.00067543	0.01071	FAM20C	chr7	+	192969	260745	4629	protein_coding	family_with_sequence_similarity_20_member_C
ENSG00000177917	5.21925	5.72632	5.86505	7.45018	8.04412	7.81481	0.39443	0.0031281	0.031949	ARL6IP6	chr2	+	152717893	152761253	3349	protein_coding	ADP_ribosylation_factor_like_GTPase_6_interacting_protein_6
ENSG00000177954	441.68	367.197	481.999	642.148	1049.31	1038.07	0.91135	4.4129e-09	6.8245e-07	RPS27	chr1	+	153990759	153992150	946	protein_coding	ribosomal_protein_S27
ENSG00000178209	124.379	120.682	102.109	92.5098	74.913	76.7762	-0.51405	4.9098e-05	0.0015536	PLEC	chr8	-	143915147	143976734	16991	protein_coding	plectin
ENSG00000178385	3.56501	3.30146	3.3721	2.55182	2.28731	2.39925	-0.48727	0.001355	0.017776	PLEKHM3	chr2	-	207828303	208025560	4656	protein_coding	pleckstrin_homology_domain_containing_M3
ENSG00000178397	6.34229	7.09924	6.28124	3.85057	5.0664	4.10454	-0.55436	0.00052794	0.0090835	FAM220A	chr7	-	6329409	6348981	2395	protein_coding	family_with_sequence_similarity_220_member_A
ENSG00000178409	3.74038	4.22788	3.18905	2.82929	2.75631	2.88414	-0.40149	0.0053657	0.044896	BEND3	chr6	-	107065182	107115269	6839	protein_coding	BEN_domain_containing_3
ENSG00000178425	4.68053	4.97037	6.24658	7.2299	7.11274	7.31	0.37601	0.0032408	0.032421	NT5DC1	chr6	+	116100849	116249497	7309	protein_coding	5'-nucleotidase_domain_containing_1
ENSG00000179051	103.402	102.974	91.5332	64.8872	65.8233	67.8561	-0.59564	1.0204e-07	1.0317e-05	RCC2	chr1	-	17406760	17439724	4126	protein_coding	regulator_of_chromosome_condensation_2
ENSG00000179085	24.9164	23.0445	25.3476	34.565	45.1012	49.3633	0.68051	9.0536e-06	0.0003839	DPM3	chr1	-	155139891	155140595	622	protein_coding	dolichyl-phosphate_mannosyltransferase_polypeptide_3
ENSG00000179388	8.78753	8.21567	8.37562	13.8326	12.7945	13.0297	0.55557	4.206e-06	0.00022384	EGR3	chr8	-	22687659	22693302	4855	protein_coding	early_growth_response_3
ENSG00000179409	18.6495	17.9967	15.4665	12.1989	13.653	14.1076	-0.39878	0.0017243	0.021363	GEMIN4	chr17	-	744414	753999	5751	protein_coding	gem_nuclear_organelle_associated_protein_4
ENSG00000179630	0.387062	0.955939	1.44379	1.81545	1.55768	2.04829	0.65358	0.0031082	0.031795	LACC1	chr13	+	43879284	43893932	4550	protein_coding	laccase_(multicopper_oxidoreductase)_domain_containing_1
ENSG00000179826	3.86923	4.20167	4.9807	9.03419	10.0387	9.60622	0.96356	1.1365e-09	2.2636e-07	MRGPRX3	chr11	+	18120955	18138480	1741	protein_coding	MAS_related_GPR_family_member_X3
ENSG00000179869	0.563223	0.961371	1.44651	2.94544	1.94543	2.15523	0.97991	2.6074e-07	2.2837e-05	ABCA13	chr7	+	48171458	48647496	19074	protein_coding	ATP_binding_cassette_subfamily_A_member_13
ENSG00000179941	1.2492	1.82857	2.55826	3.55675	3.64362	2.98305	0.67529	0.00033081	0.0064092	BBS10	chr12	-	76344474	76348442	3595	protein_coding	Bardet-Biedl_syndrome_10
ENSG00000180357	15.4201	14.9112	13.9228	12.2292	11.0537	11.7369	-0.36226	0.0014826	0.019013	ZNF609	chr15	+	64460742	64686068	12112	protein_coding	zinc_finger_protein_609
ENSG00000180370	37.3925	38.6661	33.9987	31.447	28.6263	28.7811	-0.33404	0.0031902	0.032134	PAK2	chr3	+	196739857	196832647	6270	protein_coding	p21_protein_(Cdc42/Rac)-activated_kinase_2
ENSG00000180447	10.3101	10.228	8.9232	6.84453	7.00926	7.24818	-0.48201	0.00049047	0.0086308	GAS1	chr9	-	86944363	86947189	2827	protein_coding	growth_arrest_specific_1
ENSG00000180448	2.63972	1.8937	1.99036	1.55094	1.32058	1.24843	-0.60246	0.00063103	0.010228	HMHA1	chr19	+	1065923	1086628	6238	protein_coding	histocompatibility_(minor)_HA-1
ENSG00000180730	4.66454	4.52787	5.60453	8.48662	8.40748	8.07965	0.64528	6.2939e-06	0.00030305	SHISA2	chr13	-	26044597	26051031	2860	protein_coding	shisa_family_member_2
ENSG00000180879	15.1941	12.7173	14.2405	18.7605	21.6822	21.5699	0.4697	0.00023999	0.0050882	SSR4	chrX	+	153793516	153798505	4590	protein_coding	signal_sequence_receptor_delta
ENSG00000180964	35.0569	38.4652	36.6093	52.3179	56.6627	57.6175	0.51873	8.294e-06	0.00036263	TCEAL8	chrX	-	103252995	103255203	1222	protein_coding	transcription_elongation_factor_A_(SII)-like_8
ENSG00000181104	0.703847	0.583489	0.500852	1.57237	1.25029	1.38155	0.8698	2.9005e-05	0.001006	F2R	chr5	+	76716043	76735781	4066	protein_coding	coagulation_factor_II_(thrombin)_receptor
ENSG00000181192	25.3699	25.5883	24.63	13.381	12.3245	12.2687	-0.97809	3.1494e-18	2.4352e-15	DHTKD1	chr10	+	12068972	12123225	5281	protein_coding	dehydrogenase_E1_and_transketolase_domain_containing_1
ENSG00000181220	5.15974	4.85887	3.90496	3.60287	3.28843	3.37716	-0.44324	0.0018997	0.022765	ZNF746	chr7	-	149472794	149497817	8260	protein_coding	zinc_finger_protein_746
ENSG00000181222	30.42	27.9809	23.9439	21.9079	20.5139	20.5548	-0.40418	0.0013192	0.01741	POLR2A	chr17	+	7484366	7514618	8357	protein_coding	polymerase_(RNA)_II_(DNA_directed)_polypeptide_A_220kDa
ENSG00000181458	5.45497	4.83152	5.66672	7.80119	7.73039	7.34539	0.43841	0.00062108	0.010167	TMEM45A	chr3	+	100492619	100577444	6005	protein_coding	transmembrane_protein_45A
ENSG00000181467	27.9128	27.8578	27.7693	24.9891	20.7555	19.8894	-0.36668	0.0023532	0.026133	RAP2B	chr3	+	153162270	153167173	4904	protein_coding	RAP2B_member_of_RAS_oncogene_family
ENSG00000181634	1.37292	1.67282	1.5988	1.09727	0.950137	1.14899	-0.50782	0.0017493	0.021571	TNFSF15	chr9	-	114784635	114806126	7889	protein_coding	tumor_necrosis_factor_superfamily_member_15
ENSG00000181744	12.7985	16.8358	17.0606	13.322	11.2058	11.0403	-0.39697	0.0019683	0.023351	C3orf58	chr3	+	143971798	144048719	5487	protein_coding	chromosome_3_open_reading_frame_58
ENSG00000181789	61.2815	57.8149	52.9399	47.3077	44.9646	45.6429	-0.34442	0.0028679	0.030015	COPG1	chr3	+	129249606	129277773	4425	protein_coding	coatomer_protein_complex_subunit_gamma_1
ENSG00000181873	3.4037	3.22125	2.79638	2.31979	2.2586	2.30498	-0.45734	0.00094116	0.013584	IBA57	chr1	+	228165815	228182257	10219	protein_coding	IBA57_homolog_iron-sulfur_cluster_assembly
ENSG00000182004	45.5517	43.6253	57.3138	63.5633	93.6237	92.5025	0.65144	9.9594e-06	0.00041429	SNRPE	chr1	+	203861603	203870550	1474	protein_coding	small_nuclear_ribonucleoprotein_polypeptide_E
ENSG00000182117	65.9631	64.861	59.7635	82.1088	105.829	102.203	0.51044	0.00017082	0.0039845	NOP10	chr15	-	34341713	34343177	554	protein_coding	NOP10_ribonucleoprotein
ENSG00000182175	2.66026	2.39967	2.14459	1.63175	1.53613	1.67587	-0.56498	6.7438e-05	0.0020162	RGMA	chr15	-	93035273	93089204	13141	protein_coding	repulsive_guidance_molecule_family_member_a
ENSG00000182180	56.43	50.3994	44.8608	36.2468	39.7367	40.0731	-0.40241	0.001693	0.021135	MRPS16	chr10	-	73248843	73252693	2794	protein_coding	mitochondrial_ribosomal_protein_S16
ENSG00000182220	15.5716	19.4786	20.6039	22.2748	26.1898	26.5457	0.36283	0.0047278	0.041456	ATP6AP2	chrX	+	40580908	40606637	2573	protein_coding	ATPase_H+_transporting_lysosomal_accessory_protein_2
ENSG00000182253	2.19607	2.42107	2.08361	1.52677	1.49017	1.69809	-0.49584	0.00089176	0.013082	SYNM	chr15	+	99098217	99135593	7819	protein_coding	synemin
ENSG00000182307	16.0056	14.866	14.2742	10.7192	12.0944	10.1098	-0.4591	0.00051071	0.0088904	C8orf33	chr8	+	145052378	145056030	3378	protein_coding	chromosome_8_open_reading_frame_33
ENSG00000182372	2.66526	2.97984	2.38926	1.93916	1.75677	1.89667	-0.51306	0.00043186	0.0077586	CLN8	chr8	+	1755778	1786572	8111	protein_coding	ceroid-lipofuscinosis_neuronal_8
ENSG00000182446	32.3613	30.0048	26.2111	24.1994	22.9759	21.3623	-0.38846	0.0017767	0.021746	NPLOC4	chr17	-	81556887	81648465	9574	protein_coding	NPL4_homolog_ubiquitin_recognition_factor
ENSG00000182568	0.971914	1.15005	1.23948	2.10546	1.71851	1.67094	0.5998	4.5923e-05	0.0014687	SATB1	chr3	-	18345387	18445588	13409	protein_coding	SATB_homeobox_1
ENSG00000182795	42.2439	39.7334	33.7895	32.258	28.1844	27.4385	-0.41225	0.0012992	0.017228	C1orf116	chr1	-	207018521	207032756	5502	protein_coding	chromosome_1_open_reading_frame_116
ENSG00000182899	185.327	155.883	194.915	198.582	277.3	289.621	0.42286	0.0027245	0.028905	RPL35A	chr3	+	197949987	197956610	2977	protein_coding	ribosomal_protein_L35a
ENSG00000182963	13.5136	14.845	12.7137	9.86512	10.0909	10.4227	-0.4513	7.8986e-05	0.0022719	GJC1	chr17	-	44798448	44830816	8660	protein_coding	gap_junction_protein_gamma_1
ENSG00000183172	5.69749	5.08255	6.3757	7.02724	9.13207	10.7311	0.51447	0.0025134	0.027295	SMDT1	chr22	+	42079691	42084284	1731	protein_coding	single-pass_membrane_protein_with_aspartate-rich_tail_1
ENSG00000183283	13.5903	14.0146	14.1105	18.2043	19.3402	18.7681	0.36767	0.00077208	0.011815	DAZAP2	chr12	+	51238292	51271362	5731	protein_coding	DAZ_associated_protein_2
ENSG00000183291	27.4889	32.5984	32.0497	36.1579	44.1827	44.2556	0.36723	0.0028561	0.029915	2019-09-15	chr1	-	86862445	86914424	2103	protein_coding	15_kDa_selenoprotein
ENSG00000183397	16.5923	18.1866	12.7681	10.5768	9.46947	8.52378	-0.6515	0.00028919	0.0058214	C19orf71	chr19	+	3539154	3544030	674	protein_coding	chromosome_19_open_reading_frame_71
ENSG00000183421	26.5829	23.1506	21.1753	16.3013	16.8376	16.6509	-0.51604	6.7488e-05	0.0020162	RIPK4	chr21	-	41739369	41767106	4033	protein_coding	receptor_interacting_serine/threonine_kinase_4
ENSG00000183495	10.3051	9.86414	8.36213	7.27446	5.73122	5.80833	-0.59499	8.3036e-06	0.00036263	EP400	chr12	+	131949920	132081102	18705	protein_coding	E1A_binding_protein_p400
ENSG00000183520	8.24637	10.4109	9.76168	11.2486	14.0207	13.8793	0.38696	0.0039983	0.037143	UTP11L	chr1	+	38009258	38024824	3385	protein_coding	UTP11-like_U3_small_nucleolar_ribonucleoprotein_(yeast)
ENSG00000183648	9.1442	8.60539	11.5535	11.9005	18.7093	20.5069	0.65361	9.5509e-05	0.0026431	NDUFB1	chr14	-	92116122	92121917	2263	protein_coding	NADH:ubiquinone_oxidoreductase_subunit_B1
ENSG00000183655	4.40954	4.15595	3.91297	2.84494	3.03272	3.08602	-0.4792	0.00042828	0.0077334	KLHL25	chr15	-	85759323	85795030	7219	protein_coding	kelch_like_family_member_25
ENSG00000183853	47.1716	50.657	43.1858	39.6373	36.4047	36.9606	-0.34406	0.0021134	0.024585	KIRREL	chr1	+	157993273	158100262	7872	protein_coding	kin_of_IRRE_like_(Drosophila)
ENSG00000184076	29.1716	25.2455	31.2629	35.8614	48.7911	49.1683	0.53556	0.00028676	0.0057902	UQCR10	chr22	+	29767369	29770413	975	protein_coding	ubiquinol-cytochrome_c_reductase_complex_III_subunit_X
ENSG00000184349	28.0784	27.8722	27.3575	21.3691	17.4442	17.1253	-0.5781	1.7627e-06	0.00010929	EFNA5	chr5	-	107376889	107670895	5703	protein_coding	ephrin-A5
ENSG00000184564	1.58045	3.11347	4.32067	10.587	8.45609	9.5647	1.3266	2.0122e-12	6.7822e-10	SLITRK6	chr13	-	85792790	85799488	4318	protein_coding	SLIT_and_NTRK_like_family_member_6
ENSG00000184675	2.33622	2.6285	2.24084	1.73559	1.7668	1.98086	-0.39756	0.0057849	0.047349	AMER1	chrX	-	64185117	64205744	8443	protein_coding	APC_membrane_recruitment_protein_1
ENSG00000184752	11.4741	12.1183	12.2336	15.399	18.7682	19.1325	0.48309	0.00040245	0.0074197	NDUFA12	chr12	-	94897055	95003770	1815	protein_coding	NADH:ubiquinone_oxidoreductase_subunit_A12
ENSG00000184787	12.9975	15.3136	15.3294	9.57252	9.35211	9.99669	-0.5989	6.0763e-08	6.5469e-06	UBE2G2	chr21	-	44768580	44802019	7388	protein_coding	ubiquitin_conjugating_enzyme_E2G_2
ENSG00000184916	36.6708	36.9249	32.8	27.4883	26.2366	26.9524	-0.42014	0.00018545	0.0042249	JAG2	chr14	-	105140981	105168824	6397	protein_coding	jagged_2
ENSG00000185043	10.4032	8.09913	12.1581	11.837	16.0969	20.5463	0.51413	0.0038169	0.036174	CIB1	chr15	-	90229975	90234047	1367	protein_coding	calcium_and_integrin_binding_1
ENSG00000185085	9.31498	8.92233	7.45914	5.51135	6.43867	6.14047	-0.49721	0.00068021	0.010773	INTS5	chr11	-	62646848	62653302	3285	protein_coding	integrator_complex_subunit_5
ENSG00000185163	7.2562	6.53065	5.98611	4.79997	4.92041	5.4557	-0.39523	0.0036007	0.034777	DDX51	chr12	-	132136594	132144335	6365	protein_coding	DEAD_(Asp-Glu-Ala-Asp)_box_polypeptide_51
ENSG00000185201	3.76652	2.88294	2.89507	4.21672	5.36285	6.57781	0.55235	0.0046498	0.041104	IFITM2	chr11	+	307631	315272	1543	protein_coding	interferon_induced_transmembrane_protein_2
ENSG00000185222	13.4576	18.9408	23.9154	29.476	34.9741	35.6443	0.70069	9.4691e-06	0.00039767	WBP5	chrX	+	103356445	103358469	1096	protein_coding	WW_domain_binding_protein_5
ENSG00000185477	0.0463304	0.149531	0.207382	0.509774	0.439282	0.453406	1.1746	2.1989e-07	1.9934e-05	GPRIN3	chr4	-	89236386	89308010	15205	protein_coding	GPRIN_family_member_3
ENSG00000185504	16.7594	15.26	12.4906	12.3532	11.207	10.6827	-0.39011	0.0047768	0.041694	FAAP100	chr17	-	81539885	81553961	5354	protein_coding	Fanconi_anemia_core_complex_associated_protein_100
ENSG00000185621	0.71422	0.722176	0.831359	1.38645	1.36611	1.27785	0.68	4.3076e-05	0.0014121	LMLN	chr3	+	197960200	198043720	8692	protein_coding	leishmanolysin-like_(metallopeptidase_M8_family)
ENSG00000185630	3.20956	3.34022	2.93079	2.35906	1.9349	1.82348	-0.62214	2.5524e-06	0.00014846	PBX1	chr1	+	164555584	164899296	21249	protein_coding	pre-B-cell_leukemia_homeobox_1
ENSG00000185633	2.27516	2.28989	2.71572	1.02831	1.56046	1.59243	-0.65403	0.00090619	0.013221	NDUFA4L2	chr12	-	57234903	57240715	2806	protein_coding	NADH_dehydrogenase_(ubiquinone)_1_alpha_subcomplex_4-like_2
ENSG00000185722	6.65102	7.66249	6.19705	5.07274	4.81709	4.50271	-0.51625	2.4855e-05	0.00089759	ANKFY1	chr17	-	4163907	4263977	14120	protein_coding	ankyrin_repeat_and_FYVE_domain_containing_1
ENSG00000185787	43.2326	47.5421	50.0176	56.0962	66.1491	64.5026	0.34551	0.0017743	0.021746	MORF4L1	chr15	+	78810487	78898133	6584	protein_coding	mortality_factor_4_like_1
ENSG00000185900	12.0802	13.2717	13.1245	9.52502	8.89621	8.9782	-0.48662	0.00030921	0.0061213	POMK	chr8	+	43093506	43123434	1877	protein_coding	protein-O-mannose_kinase
ENSG00000186007	6.32695	6.27102	6.8411	9.75118	11.1709	12.221	0.65212	6.4001e-06	0.00030534	LEMD1	chr1	-	205381378	205457091	2199	protein_coding	LEM_domain_containing_1
ENSG00000186088	0.631003	0.86212	0.948785	1.69713	1.50885	1.48929	0.78141	3.0868e-06	0.0001749	GSAP	chr7	-	77310751	77416400	9001	protein_coding	gamma-secretase_activating_protein
ENSG00000186193	23.9479	22.7094	21.4934	15.894	15.7184	16.1907	-0.52308	1.0011e-05	0.00041429	SAPCD2	chr9	-	137062124	137070588	3848	protein_coding	suppressor_APC_domain_containing_2
ENSG00000186298	28.4788	31.1402	31.3718	41.1264	38.0904	36.9267	0.2939	0.0051066	0.043628	PPP1CC	chr12	-	110719680	110742939	6906	protein_coding	protein_phosphatase_1_catalytic_subunit_gamma_isozyme
ENSG00000186318	3.33121	3.27218	2.942	2.25838	2.37919	2.38821	-0.4429	0.0017706	0.021744	BACE1	chr11	-	117285207	117316259	7190	protein_coding	beta-site_APP-cleaving_enzyme_1
ENSG00000186395	4.18725	4.84025	5.75273	5.59381	10.919	9.64718	0.64503	0.00052357	0.0090326	KRT10	chr17	-	40818117	40822595	2124	protein_coding	keratin_10_type_I
ENSG00000186566	9.67954	10.4499	9.2863	7.55025	6.42341	6.77421	-0.51379	1.4529e-05	0.00056005	GPATCH8	chr17	-	44395284	44503430	9734	protein_coding	G-patch_domain_containing_8
ENSG00000186716	12.5628	9.8781	9.02482	7.663	6.3168	6.59513	-0.59999	3.0778e-05	0.0010591	BCR	chr22	+	23179704	23318037	12389	protein_coding	breakpoint_cluster_region
ENSG00000186868	0.882338	0.891133	0.880596	0.409542	0.340729	0.355107	-1.125	1.6887e-11	4.8256e-09	MAPT	chr17	+	45894382	46028334	14920	protein_coding	microtubule_associated_protein_tau
ENSG00000186918	12.7946	12.9873	11.707	9.84928	9.57808	9.34633	-0.40014	0.00074454	0.011511	ZNF395	chr8	-	28345585	28402701	5819	protein_coding	zinc_finger_protein_395
ENSG00000186998	0.494297	0.383385	0.522965	0.230975	0.227233	0.10424	-0.74046	0.0018254	0.022095	EMID1	chr22	+	29205851	29259597	4899	protein_coding	EMI_domain_containing_1
ENSG00000187118	1.145	0.928856	1.09113	1.57339	1.79619	1.75094	0.56848	0.00027588	0.0056335	CMC1	chr3	+	28241584	28325142	10536	protein_coding	C-x(9)-C_motif_containing_1
ENSG00000187446	67.1795	61.0635	52.8866	50.9483	42.4712	41.3868	-0.43645	0.00098775	0.014098	CHP1	chr15	+	41230839	41281890	3950	protein_coding	calcineurin-like_EF-hand_protein_1
ENSG00000187498	28.0527	32.1259	30.6399	20.7709	19.4599	19.6537	-0.61117	4.37e-09	6.8245e-07	COL4A1	chr13	-	110148963	110307149	8188	protein_coding	collagen_type_IV_alpha_1
ENSG00000187555	26.3375	28.0966	26.2968	22.4208	21.9458	21.3794	-0.32312	0.0021408	0.024881	USP7	chr16	-	8892094	8964514	7969	protein_coding	ubiquitin_specific_peptidase_7_(herpes_virus-associated)
ENSG00000187605	7.89001	9.01445	7.62334	6.45032	4.97745	5.39967	-0.5441	1.9864e-05	0.00073968	TET3	chr2	+	73986404	74108176	12271	protein_coding	tet_methylcytosine_dioxygenase_3
ENSG00000187775	0.297932	0.33446	0.293634	0.256404	0.15204	0.122849	-0.60679	0.0049275	0.042501	DNAH17	chr17	-	78423697	78577394	16108	protein_coding	dynein_axonemal_heavy_chain_17
ENSG00000187792	1.55155	1.79174	1.75521	1.32374	1.16831	0.995672	-0.50382	0.0024277	0.02675	ZNF70	chr22	-	23738678	23751092	6924	protein_coding	zinc_finger_protein_70
ENSG00000187908	0.485386	0.379591	0.51265	1.67497	1.13992	1.3442	1.2388	6.9411e-11	1.7215e-08	DMBT1	chr10	+	122560665	122643736	8073	protein_coding	deleted_in_malignant_brain_tumors_1
ENSG00000188001	0.572576	0.756817	0.71652	1.24013	1.21809	1.41258	0.75275	7.379e-06	0.00033447	TPRG1	chr3	+	188947214	189325304	9535	protein_coding	tumor_protein_p63_regulated_1
ENSG00000188070	3.3458	4.01361	3.82138	2.77751	3.03819	2.56494	-0.40791	0.0040943	0.037688	C11orf95	chr11	-	63759892	63768775	5948	protein_coding	chromosome_11_open_reading_frame_95
ENSG00000188112	5.77663	5.07825	5.03335	4.36799	3.78003	4.07112	-0.39222	0.0039294	0.036789	C6orf132	chr6	-	42101118	42142619	6852	protein_coding	chromosome_6_open_reading_frame_132
ENSG00000188158	0.458989	0.763173	0.652531	1.14624	0.923298	1.04213	0.57355	0.0015531	0.01963	NHS	chrX	+	17375420	17735994	10168	protein_coding	NHS_actin_remodeling_regulator
ENSG00000188177	0.477474	0.527639	0.845993	1.12167	0.795399	1.02757	0.51537	0.006138	0.049198	ZC3H6	chr2	+	112275594	112340063	11803	protein_coding	zinc_finger_CCCH-type_containing_6
ENSG00000188186	16.5561	15.6755	17.3732	20.4567	28.1562	24.9927	0.47753	0.00064265	0.010365	LAMTOR4	chr7	+	100148907	100155944	1936	protein_coding	late_endosomal/lysosomal_adaptor_MAPK_and_MTOR_activator_4
ENSG00000188243	6.12476	6.05674	7.95928	9.70624	12.7576	12.3172	0.66921	7.5037e-06	0.00033779	COMMD6	chr13	-	75525219	75549439	2897	protein_coding	COMM_domain_containing_6
ENSG00000188313	4.54486	5.19319	4.88909	6.12705	7.05377	7.17761	0.39736	0.0031048	0.031786	PLSCR1	chr3	-	146515180	146544864	4340	protein_coding	phospholipid_scramblase_1
ENSG00000188342	10.0855	10.5709	12.7791	15.524	15.2161	14.2166	0.35979	0.0041012	0.037719	GTF2F2	chr13	+	45120515	45284909	3619	protein_coding	general_transcription_factor_IIF_subunit_2
ENSG00000188343	1.57774	2.07081	2.32751	2.99541	2.75441	3.1388	0.47814	0.0014269	0.018498	FAM92A1	chr8	+	93698561	93731527	7423	protein_coding	family_with_sequence_similarity_92_member_A1
ENSG00000188352	4.93542	4.65404	4.22196	3.8391	3.31657	3.44737	-0.39595	0.0026976	0.028689	FOCAD	chr9	+	20658309	20995955	10036	protein_coding	focadhesin
ENSG00000188610	2.56941	2.75406	3.16225	4.58887	4.28206	4.46183	0.53618	0.00069693	0.010915	FAM72B	chr1	-	121167646	121185539	3033	protein_coding	family_with_sequence_similarity_72_member_B
ENSG00000188613	5.41449	6.02911	6.31249	3.40845	4.14764	3.78203	-0.61649	1.4982e-05	0.00057585	NANOS1	chr10	+	119029716	119033732	4017	protein_coding	nanos_homolog_1_(Drosophila)
ENSG00000188641	8.55556	11.2385	11.7457	15.7272	15.2679	15.3863	0.48354	7.0105e-05	0.0020616	DPYD	chr1	-	97077743	97921049	6443	protein_coding	dihydropyrimidine_dehydrogenase
ENSG00000188690	11.5986	10.8481	10.8086	9.01935	8.59669	8.89808	-0.35033	0.0029884	0.031005	UROS	chr10	-	125784980	125823248	6643	protein_coding	uroporphyrinogen_III_synthase
ENSG00000188735	3.03284	3.39883	3.05564	2.29685	2.59561	2.19856	-0.41791	0.0024561	0.026961	TMEM120B	chr12	+	121712752	121783001	8449	protein_coding	transmembrane_protein_120B
ENSG00000188786	6.0742	6.6834	6.56597	4.71009	4.42566	3.94585	-0.56056	5.9321e-06	0.00029096	MTF1	chr1	-	37809567	37859620	8024	protein_coding	metal-regulatory_transcription_factor_1
ENSG00000188976	46.715	42.609	38.5805	33.2887	34.1929	34.0546	-0.35623	0.0030955	0.031765	NOC2L	chr1	-	944204	959309	5539	protein_coding	NOC2-like_nucleolar_associated_transcriptional_repressor
ENSG00000189043	15.7616	13.4547	16.6817	18.9811	27.8929	29.2421	0.60801	5.5606e-05	0.0017118	NDUFA4	chr7	-	10931951	10940256	3556	protein_coding	NDUFA4_mitochondrial_complex_associated
ENSG00000189091	37.5937	34.2391	28.7599	24.8697	23.6046	23.644	-0.48982	0.00011742	0.0030685	SF3B3	chr16	+	70523788	70577670	12419	protein_coding	splicing_factor_3b_subunit_3
ENSG00000189223	0.0805495	0.0602834	0.0681041	0.207016	0.269286	0.21021	1.0818	1.9632e-06	0.00012059	PAX8-AS1	chr2	+	113211522	113276581	16398	processed_transcript	PAX8_antisense_RNA_1
ENSG00000189280	13.4522	10.5054	12.4597	17.4952	18.5672	17.5248	0.45406	0.0022456	0.025593	GJB5	chr1	+	34755047	34758512	1355	protein_coding	gap_junction_protein_beta_5
ENSG00000189337	4.89939	5.05444	4.82146	3.95111	3.66258	4.02873	-0.36588	0.0017183	0.021334	KAZN	chr1	+	14598704	15118043	12644	protein_coding	kazrin_periplakin_interacting_protein
ENSG00000189339	5.66416	5.4107	5.46981	4.54911	4.04885	4.10604	-0.39691	0.0014743	0.018939	SLC35E2B	chr1	-	1659529	1692728	8395	protein_coding	solute_carrier_family_35_member_E2B
ENSG00000189433	0.155029	0.19144	0.254443	0.478119	0.574899	0.561916	0.66981	0.0051063	0.043628	GJB4	chr1	+	34759741	34763724	2840	protein_coding	gap_junction_protein_beta_4
ENSG00000196091	0.476949	0.588967	0.631573	1.99189	1.34661	1.40028	1.1695	3.9478e-10	8.649e-08	MYBPC1	chr12	+	101568353	101686018	7385	protein_coding	myosin_binding_protein_C_slow_type
ENSG00000196154	7.25931	6.41338	7.75491	13.413	16.5081	18.1225	0.96181	7.8958e-09	1.1406e-06	S100A4	chr1	-	153543613	153550136	1025	protein_coding	S100_calcium_binding_protein_A4
ENSG00000196182	9.95561	8.75351	8.17924	6.81156	6.54519	6.28059	-0.46068	0.00056531	0.0095026	STK40	chr1	-	36339624	36385896	5590	protein_coding	serine/threonine_kinase_40
ENSG00000196187	20.9602	22.7221	20.5992	19.2459	16.2835	17.0589	-0.31514	0.0051125	0.043639	TMEM63A	chr1	-	225845536	225882369	10339	protein_coding	transmembrane_protein_63A
ENSG00000196352	3.04435	2.70744	2.97315	4.18641	4.49844	3.88642	0.43405	0.0026199	0.028094	CD55	chr1	+	207321508	207386804	5568	protein_coding	CD55_molecule_decay_accelerating_factor_for_complement_(Cromer_blood_group)
ENSG00000196367	17.9271	17.6534	15.7845	14.6815	13.5172	13.2468	-0.33456	0.0039123	0.036752	TRRAP	chr7	+	98877933	99013243	13218	protein_coding	transformation/transcription_domain-associated_protein
ENSG00000196428	4.02349	4.73267	4.58542	3.58576	2.84437	2.88662	-0.5156	7.1528e-05	0.0020941	TSC22D2	chr3	+	150408335	150466431	11676	protein_coding	TSC22_domain_family_member_2
ENSG00000196453	8.85197	7.87337	7.70103	6.68499	6.11756	5.88383	-0.39374	0.0054841	0.045597	ZNF777	chr7	-	149431363	149461123	3233	protein_coding	zinc_finger_protein_777
ENSG00000196526	21.0753	21.6351	18.9301	15.954	15.6215	14.7372	-0.43068	0.00016761	0.0039272	AFAP1	chr4	-	7758714	7939926	10036	protein_coding	actin_filament_associated_protein_1
ENSG00000196531	12.8372	14.1197	17.3749	18.3673	24.3005	23.7144	0.49792	0.00018694	0.0042442	NACA	chr12	-	56712428	56731628	10008	protein_coding	nascent_polypeptide-associated_complex_alpha_subunit
ENSG00000196542	0.176349	0.488325	0.368369	0.95177	0.663865	0.715892	0.6769	0.0039734	0.036968	SPTSSB	chr3	-	161344792	161372880	3745	protein_coding	serine_palmitoyltransferase_small_subunit_B
ENSG00000196549	0.178493	0.26717	0.341437	0.899828	0.740599	0.955514	1.2961	1.4447e-10	3.3318e-08	MME	chr3	+	155024124	155183729	9620	protein_coding	membrane_metallo-endopeptidase
ENSG00000196588	11.9574	10.5261	9.99019	7.46425	7.49786	6.87454	-0.57179	1.0498e-05	0.00042974	MKL1	chr22	-	40410281	40636702	6602	protein_coding	megakaryoblastic_leukemia_(translocation)_1
ENSG00000196642	17.1742	15.774	15.1841	11.1956	10.5864	10.8216	-0.57181	9.2919e-07	6.5668e-05	RABL6	chr9	+	136807943	136957733	10193	protein_coding	RAB_member_RAS_oncogene_family-like_6
ENSG00000196683	19.2105	18.2914	23.148	26.1723	41.9177	43.4915	0.73127	4.72e-06	0.00024427	TOMM7	chr7	-	22812628	22822852	1751	protein_coding	translocase_of_outer_mitochondrial_membrane_7_homolog_(yeast)
ENSG00000196700	13.1529	12.6151	11.2905	10.0716	9.47087	9.39167	-0.37655	0.0023219	0.025953	ZNF512B	chr20	-	63956702	64048758	6022	protein_coding	zinc_finger_protein_512B
ENSG00000196715	13.0391	13.4982	12.428	10.4542	9.81932	10.5073	-0.36312	0.0016184	0.020357	VKORC1L1	chr7	+	65873267	65959563	5899	protein_coding	vitamin_K_epoxide_reductase_complex_subunit_1_like_1
ENSG00000196754	706.87	651.406	782.524	1062.41	1516.73	1495.51	0.80616	3.1019e-09	5.2955e-07	S100A2	chr1	-	153561108	153567890	1567	protein_coding	S100_calcium_binding_protein_A2
ENSG00000196914	5.5712	7.05426	6.61662	5.86547	4.40651	5.01692	-0.34547	0.0059082	0.048	ARHGEF12	chr11	+	120336914	120489936	24404	protein_coding	Rho_guanine_nucleotide_exchange_factor_12
ENSG00000196935	1.51714	1.47494	1.3858	1.32094	0.951321	0.972804	-0.43197	0.0029265	0.030484	SRGAP1	chr12	+	63844293	64162221	26641	protein_coding	SLIT-ROBO_Rho_GTPase_activating_protein_1
ENSG00000196937	28.0227	39.9224	47.1481	70.1183	76.307	74.1493	0.82213	2.7323e-09	4.8535e-07	FAM3C	chr7	-	121348851	121396364	3422	protein_coding	family_with_sequence_similarity_3_member_C
ENSG00000196943	10.6039	10.4539	8.86352	7.44613	6.82726	6.64471	-0.51988	6.4307e-05	0.0019344	NOP9	chr14	+	24299862	24309124	6033	protein_coding	NOP9_nucleolar_protein
ENSG00000196950	3.59636	5.96661	8.16763	10.7642	9.47392	9.55152	0.61311	0.00033473	0.0064611	SLC39A10	chr2	+	195575977	195737702	6917	protein_coding	solute_carrier_family_39_(zinc_transporter)_member_10
ENSG00000197077	12.1386	12.1738	10.4739	9.06713	7.63818	7.3648	-0.53571	2.0234e-05	0.00075134	KIAA1671	chr22	+	24952730	25197448	15818	protein_coding	KIAA1671
ENSG00000197102	73.4705	75.1765	63.1064	58.9584	47.4378	46.877	-0.47491	0.00016578	0.0039073	DYNC1H1	chr14	+	101964528	102050792	15826	protein_coding	dynein_cytoplasmic_1_heavy_chain_1
ENSG00000197122	11.6674	9.76607	9.92293	6.51673	6.55742	6.66168	-0.66047	3.8997e-07	3.1643e-05	SRC	chr20	+	37344685	37406050	6468	protein_coding	SRC_proto-oncogene_non-receptor_tyrosine_kinase
ENSG00000197136	21.4067	20.5716	17.997	16.5999	14.2712	15.51	-0.39045	0.0014734	0.018939	PCNXL3	chr11	+	65615773	65637439	7972	protein_coding	pecanex-like_3_(Drosophila)
ENSG00000197183	5.0189	5.20526	5.26346	4.72477	3.71149	3.66192	-0.36815	0.005162	0.043833	NOL4L	chr20	-	32443059	32585074	9448	protein_coding	nucleolar_protein_4-like
ENSG00000197226	32.7306	29.9583	26.1098	24.1045	22.5851	22.6169	-0.37807	0.0021934	0.025204	TBC1D9B	chr5	-	179862066	179907859	11473	protein_coding	TBC1_domain_family_member_9B
ENSG00000197386	9.82429	9.20201	7.49404	6.35123	4.9004	5.44741	-0.65297	2.2361e-06	0.000133	HTT	chr4	+	3074681	3243959	18128	protein_coding	huntingtin
ENSG00000197461	24.9151	20.9565	21.7128	19.7224	15.5455	16.0392	-0.40934	0.0023326	0.025969	PDGFA	chr7	-	497258	520296	4151	protein_coding	platelet-derived_growth_factor_alpha_polypeptide
ENSG00000197622	34.7681	34.3882	32.6578	26.1116	28.1319	28.5299	-0.32467	0.0039142	0.036752	CDC42SE1	chr1	-	151050971	151070325	4184	protein_coding	CDC42_small_effector_1
ENSG00000197694	30.8225	29.1367	24.3083	22.9353	18.7079	18.5557	-0.49044	0.00020268	0.0045079	SPTAN1	chr9	+	128552558	128633662	15023	protein_coding	spectrin_alpha_non-erythrocytic_1
ENSG00000197728	102.763	79.8759	91.3879	116.999	164.604	156.282	0.5646	8.2695e-05	0.0023631	RPS26	chr12	+	56041853	56044675	1943	protein_coding	ribosomal_protein_S26
ENSG00000197747	64.2306	53.911	58.7954	79.8611	113.991	110.664	0.66326	3.2208e-06	0.00017939	S100A10	chr1	-	151982915	151994390	1543	protein_coding	S100_calcium_binding_protein_A10
ENSG00000197756	63.3813	54.3611	67.3921	77.4683	116.756	114.007	0.62006	1.8191e-05	0.00068126	RPL37A	chr2	+	216498189	216579180	6841	protein_coding	ribosomal_protein_L37a
ENSG00000197785	36.3962	31.8236	30.2883	24.7953	23.4081	25.6458	-0.43176	0.00060061	0.0099323	ATAD3A	chr1	+	1512151	1534687	3069	protein_coding	ATPase_family_AAA_domain_containing_3A
ENSG00000197822	2.9044	3.46518	3.57563	1.92469	2.16243	2.05824	-0.6584	4.0208e-06	0.00021661	OCLN	chr5	+	69492292	69558104	6761	protein_coding	occludin
ENSG00000197943	2.62542	2.49048	2.50705	1.68686	1.48528	1.56063	-0.67447	3.7325e-07	3.0474e-05	PLCG2	chr16	+	81739097	81962693	13416	protein_coding	phospholipase_C_gamma_2
ENSG00000197956	510.838	440.256	513.835	846.681	1078.67	1076.89	0.91313	7.2354e-13	2.5705e-10	S100A6	chr1	-	153534599	153536244	971	protein_coding	S100_calcium_binding_protein_A6
ENSG00000197958	335.222	267.572	314.37	355.363	449.855	447.356	0.368	0.0053216	0.044641	RPL12	chr9	-	127447674	127451405	2452	protein_coding	ribosomal_protein_L12
ENSG00000198015	2.46019	2.95479	3.48639	4.08636	4.39816	4.30282	0.44936	0.00042829	0.0077334	MRPL42	chr12	+	93467488	93516213	16393	protein_coding	mitochondrial_ribosomal_protein_L42
ENSG00000198258	12.6088	11.8255	16.6357	18.6052	30.0546	31.8672	0.79848	1.9313e-06	0.00011919	UBL5	chr19	+	9827892	9830115	1931	protein_coding	ubiquitin_like_5
ENSG00000198373	6.89118	5.8884	5.56728	4.7446	4.62655	4.56713	-0.40944	0.0021774	0.025129	WWP2	chr16	+	69762306	69941741	9015	protein_coding	WW_domain_containing_E3_ubiquitin_protein_ligase_2
ENSG00000198467	72.7931	62.1769	61.0987	49.853	52.7678	53.2342	-0.35419	0.0037156	0.035482	TPM2	chr9	-	35681992	35691020	4047	protein_coding	tropomyosin_2_(beta)
ENSG00000198498	6.02836	7.33025	10.0792	11.8856	11.186	12.2107	0.49636	0.0008734	0.012929	TMA16	chr4	+	163494442	163520539	3513	protein_coding	translation_machinery_associated_16_homolog
ENSG00000198542	1.24084	1.5771	1.72371	2.29096	2.60844	2.50206	0.58725	0.00022884	0.0048993	ITGBL1	chr13	+	101452593	101720856	6174	protein_coding	integrin_subunit_beta_like_1
ENSG00000198625	6.23148	7.71389	7.77591	6.58905	4.73951	5.0218	-0.41062	0.0025242	0.027354	MDM4	chr1	+	204516379	204558120	11008	protein_coding	MDM4_p53_regulator
ENSG00000198646	8.07312	8.12598	6.75751	6.90762	5.60057	5.22437	-0.38303	0.0050855	0.043549	NCOA6	chr20	-	34689097	34825649	11131	protein_coding	nuclear_receptor_coactivator_6
ENSG00000198663	9.40551	9.15129	8.17128	7.02208	6.45583	6.5486	-0.43133	0.00052472	0.0090399	C6orf89	chr6	+	36871870	36928964	7340	protein_coding	chromosome_6_open_reading_frame_89
ENSG00000198695	1830.15	1792.25	2065.12	1517.35	1543.09	1529.94	-0.33484	0.0013714	0.017902	MT-ND6	chrMT	-	14149	14673	525	protein_coding	mitochondrially_encoded_NADH:ubiquinone_oxidoreductase_core_subunit_6
ENSG00000198719	6.7421	7.15503	7.63629	10.0668	10.0647	9.83426	0.40216	0.001602	0.020171	DLL1	chr6	-	170282206	170306565	3226	protein_coding	delta-like_1_(Drosophila)
ENSG00000198722	5.76683	5.55513	4.98846	3.75824	3.53961	3.98271	-0.53359	6.3737e-05	0.0019216	UNC13B	chr9	+	35161992	35405338	6940	protein_coding	unc-13_homolog_B_(C._elegans)
ENSG00000198732	62.0468	56.0784	55.8889	74.3056	77.7304	78.6634	0.33735	0.0029776	0.030916	SMOC1	chr14	+	69854131	70032366	4369	protein_coding	SPARC_related_modular_calcium_binding_1
ENSG00000198786	2845.51	2536.89	2653.73	2367.32	1931.66	1908.14	-0.39116	0.0012889	0.017183	MT-ND5	chrMT	+	12337	14148	1812	protein_coding	mitochondrially_encoded_NADH:ubiquinone_oxidoreductase_core_subunit_5
ENSG00000198793	14.0379	14.6008	12.1313	11.9887	10.193	9.68645	-0.37191	0.0033177	0.03284	MTOR	chr1	-	11106535	11262507	12119	protein_coding	mechanistic_target_of_rapamycin_(serine/threonine_kinase)
ENSG00000198794	4.81574	4.67588	4.50262	2.7981	3.13731	2.90808	-0.63633	8.7588e-06	0.00037626	SCAMP5	chr15	+	74957219	75021496	4873	protein_coding	secretory_carrier_membrane_protein_5
ENSG00000198840	2546.65	1816.92	3143.36	3932.13	4969.67	4784.02	0.72613	2.2191e-06	0.00013259	MT-ND3	chrMT	+	10059	10404	346	protein_coding	mitochondrially_encoded_NADH:ubiquinone_oxidoreductase_core_subunit_3
ENSG00000198853	6.33847	5.68899	6.17384	3.96301	3.67675	3.43772	-0.6953	2.9188e-07	2.4753e-05	RUSC2	chr9	+	35490127	35561898	5682	protein_coding	RUN_and_SH3_domain_containing_2
ENSG00000198918	87.6865	71.1962	93.9209	103.298	174.426	167.888	0.67495	2.1756e-05	0.00079659	RPL39	chrX	-	119786504	119791643	2141	protein_coding	ribosomal_protein_L39
ENSG00000198919	1.18722	2.12678	3.09052	4.05748	3.055	3.69891	0.5859	0.0021464	0.024903	DZIP3	chr3	+	108589682	108694846	6972	protein_coding	DAZ_interacting_zinc_finger_protein_3
ENSG00000198963	0.0367247	0.0515341	0.0616445	0.259557	0.193447	0.173045	0.9932	3.3095e-05	0.0011212	RORB	chr9	+	74497365	74693177	9591	protein_coding	RAR-related_orphan_receptor_B
ENSG00000203697	2.70513	3.04631	3.65661	4.4242	4.2596	4.77031	0.4305	0.0026968	0.028689	CAPN8	chr1	-	223538007	223665734	5192	protein_coding	calpain_8
ENSG00000203837	4.93776	5.24919	6.11157	7.643	7.96053	7.32162	0.40744	0.005779	0.04733	PNLIPRP3	chr10	+	116427867	116477957	2354	protein_coding	pancreatic_lipase-related_protein_3
ENSG00000203875	17.0503	18.9285	24.1468	26.9117	47.4663	45.8305	0.83007	4.84e-07	3.8559e-05	SNHG5	chr6	-	85660950	85678736	2794	processed_transcript	small_nucleolar_RNA_host_gene_5
ENSG00000203879	8.64484	8.37879	7.67412	10.6137	11.663	11.1369	0.3601	0.0039329	0.03679	GDI1	chrX	+	154436913	154443467	5256	protein_coding	GDP_dissociation_inhibitor_1
ENSG00000203965	0.301035	0.407265	0.644947	0.882783	0.891247	0.839328	0.67123	0.0018224	0.022079	EFCAB7	chr1	+	63523372	63572693	5704	protein_coding	EF-hand_calcium_binding_domain_7
ENSG00000204160	7.33806	7.70128	7.16623	4.92295	4.65545	4.74408	-0.62858	5.1203e-07	4.0304e-05	ZDHHC18	chr1	+	26826710	26857602	5436	protein_coding	zinc_finger_DHHC-type_containing_18
ENSG00000204304	7.25697	7.65745	7.75788	9.15606	10.7546	10.8741	0.3684	0.0036179	0.034891	PBX2	chr6	-	32184741	32190186	4344	protein_coding	pre-B-cell_leukemia_homeobox_2
ENSG00000204370	8.40557	9.69222	12.4368	12.8759	15.8397	15.4941	0.44833	0.0021504	0.024926	SDHD	chr11	+	112086773	112120013	2509	protein_coding	succinate_dehydrogenase_complex_subunit_D_integral_membrane_protein
ENSG00000204371	9.71294	9.58827	8.51685	7.05569	7.86025	6.69951	-0.37789	0.003092	0.031765	EHMT2	chr6	-	31879759	31897687	7289	protein_coding	euchromatic_histone-lysine_N-methyltransferase_2
ENSG00000204516	1.05429	1.39553	0.915656	1.88052	1.80363	2.14452	0.55998	0.0061028	0.049006	MICB	chr6	+	31494881	31511124	2798	protein_coding	MHC_class_I_polypeptide-related_sequence_B
ENSG00000204843	18.427	16.567	16.1415	14.2162	13.7388	13.7341	-0.32133	0.0060657	0.048917	DCTN1	chr2	-	74361154	74392087	10439	protein_coding	dynactin_subunit_1
ENSG00000204852	1.01763	1.05491	1.1285	1.63165	1.73463	1.6947	0.55127	0.00024255	0.005126	TCTN1	chr12	+	110614027	110649430	9605	protein_coding	tectonic_family_member_1
ENSG00000204899	14.9762	20.0371	25.6598	29.8268	32.8299	32.9025	0.55913	0.00012107	0.0031441	MZT1	chr13	-	72708357	72727687	2299	protein_coding	mitotic_spindle_organizing_protein_1
ENSG00000205060	6.21191	6.76493	6.33915	4.85472	5.30847	5.10921	-0.35536	0.0034212	0.033511	SLC35B4	chr7	-	134289332	134317051	7109	protein_coding	solute_carrier_family_35_(UDP-xylose/UDP-N-acetylglucosamine_transporter)_member_B4
ENSG00000205133	0.104767	0.220522	0.293095	0.479612	0.491156	0.408217	0.70438	0.0025022	0.027228	TRIQK	chr8	-	92883530	93017673	6724	protein_coding	triple_QxxK/R_motif_containing
ENSG00000205356	2.22424	2.14803	2.00715	1.47279	1.4612	1.55606	-0.49892	0.00062772	0.010198	TECPR1	chr7	-	98214624	98252251	9066	protein_coding	tectonin_beta-propeller_repeat_containing_1
ENSG00000205542	160.981	154.744	174.923	323.603	402.585	387.457	1.0643	2.3875e-19	2.4141e-16	TMSB4X	chrX	+	12975108	12977227	1705	protein_coding	thymosin_beta_4_X-linked
ENSG00000206503	2.98938	2.24334	2.90889	4.71827	5.46337	5.60606	0.77262	5.7107e-06	0.00028221	HLA-A	chr6	+	29941260	29945884	2710	protein_coding	major_histocompatibility_complex_class_I_A
ENSG00000206538	0.890153	1.3452	1.41329	0.879898	0.830373	0.761106	-0.50447	0.0029048	0.030328	VGLL3	chr3	-	86937969	86991119	11574	protein_coding	vestigial_like_family_member_3
ENSG00000210082	4069.73	3256.59	4399.71	3146.56	2269.96	2184.47	-0.60379	2.9952e-05	0.0010361	MT-RNR2	chrMT	+	1671	3229	1559	Mt_rRNA	mitochondrially_encoded_16S_RNA
ENSG00000211445	0.918707	1.01572	0.913837	0.59028	0.340217	0.544897	-0.65793	0.003954	0.036886	GPX3	chr5	+	151020438	151028993	3163	protein_coding	glutathione_peroxidase_3
ENSG00000211459	1455.52	1013.19	1781.48	932.104	767.58	753.492	-0.73958	1.6768e-06	0.00010546	MT-RNR1	chrMT	+	648	1601	954	Mt_rRNA	mitochondrially_encoded_12S_RNA
ENSG00000211584	15.04	12.4847	12.0545	7.70309	7.42745	7.22523	-0.79813	4.0202e-09	6.4446e-07	SLC48A1	chr12	+	47753916	47782753	4921	protein_coding	solute_carrier_family_48_(heme_transporter)_member_1
ENSG00000212907	2120.18	1752.56	2442.12	1414.25	1479.16	1510.09	-0.52251	3.4835e-05	0.0011711	MT-ND4L	chrMT	+	10470	10766	297	protein_coding	mitochondrially_encoded_NADH:ubiquinone_oxidoreductase_core_subunit_4L
ENSG00000213593	32.9723	31.7773	30.2138	23.6033	26.0212	25.6074	-0.35656	0.0031401	0.031997	TMX2	chr11	+	57712600	57740973	2246	protein_coding	thioredoxin-related_transmembrane_protein_2
ENSG00000213672	13.8719	13.2966	12.0433	9.56424	9.38763	8.44666	-0.51757	8.7956e-05	0.0024864	NCKIPSD	chr3	-	48673844	48686364	3431	protein_coding	NCK_interacting_protein_with_SH3_domain
ENSG00000213699	27.1933	22.8512	19.7313	18.835	16.9369	16.2938	-0.42953	0.0023012	0.025822	SLC35F6	chr2	+	26764284	26781231	3902	protein_coding	solute_carrier_family_35_member_F6
ENSG00000213741	19.2666	16.1066	23.5762	22.092	40.8394	41.9685	0.66873	9.8425e-05	0.002701	RPS29	chr14	-	49570984	49599164	9783	protein_coding	ribosomal_protein_S29
ENSG00000214110	9.5733	7.13166	8.42548	4.87541	4.6105	6.26824	-0.59108	0.0017993	0.02188	LDHAP4	chr9	-	14921337	14922334	998	processed_pseudogene	lactate_dehydrogenase_A_pseudogene_4
ENSG00000214194	8.49914	10.0625	11.0873	16.4421	17.8294	20.0322	0.75803	4.2338e-08	4.9251e-06	LINC00998	chr7	-	113116718	113118613	1896	lincRNA	long_intergenic_non-protein_coding_RNA_998
ENSG00000214336	11.7451	10.118	10.0272	9.36232	7.29173	7.35317	-0.4119	0.0054554	0.045422	FOXI3	chr2	-	88446787	88452656	2804	protein_coding	forkhead_box_I3
ENSG00000214357	1.58321	1.75424	1.90205	1.19778	1.24191	1.21228	-0.48391	0.0029402	0.030601	NEURL1B	chr5	+	172641266	172691540	6424	protein_coding	neuralized_E3_ubiquitin_protein_ligase_1B
ENSG00000214655	4.5285	4.80405	4.3035	3.38625	3.42936	3.27476	-0.44241	0.00053833	0.0092276	ZSWIM8	chr10	+	73785582	73801797	7953	protein_coding	zinc_finger_SWIM-type_containing_8
ENSG00000215039	0.322694	0.681044	0.905173	1.34353	1.03347	1.47841	0.65695	0.0037065	0.03546	CD27-AS1	chr12	-	6439001	6451567	3411	processed_transcript	CD27_antisense_RNA_1
ENSG00000215193	4.88716	4.68743	4.06706	3.39549	3.33769	3.26413	-0.46097	0.00020898	0.004586	PEX26	chr22	+	18077920	18131138	20045	protein_coding	peroxisomal_biogenesis_factor_26
ENSG00000215251	10.3866	10.9034	9.463	7.87438	7.91463	7.79597	-0.39317	0.00323	0.032337	FASTKD5	chr20	-	3146519	3159897	2874	protein_coding	FAST_kinase_domains_5
ENSG00000215717	2.37757	2.83116	2.9586	3.66133	3.98329	4.08904	0.43336	0.0033541	0.033076	TMEM167B	chr1	+	109089803	109096934	4574	protein_coding	transmembrane_protein_167B
ENSG00000215784	1.2674	1.81457	1.67177	2.69079	2.802	2.79622	0.6111	0.0015152	0.019263	FAM72D	chr1	+	145096000	145112696	2397	protein_coding	family_with_sequence_similarity_72_member_D
ENSG00000220749	4.37549	4.91194	6.52844	6.79398	12.7532	14.2734	0.74122	0.00075641	0.011643	RPL21P28	chr1	-	212051524	212052006	483	processed_pseudogene	ribosomal_protein_L21_pseudogene_28
ENSG00000221869	14.4538	11.1879	12.0044	16.9888	17.855	18.7867	0.41285	0.0037912	0.035998	CEBPD	chr8	-	47736909	47739086	2178	protein_coding	CCAAT/enhancer_binding_protein_(C/EBP)_delta
ENSG00000221890	17.6372	17.424	14.9466	14.2324	12.1573	11.6322	-0.40848	0.001574	0.019876	NPTXR	chr22	-	38818452	38843982	5784	protein_coding	neuronal_pentraxin_receptor
ENSG00000221978	8.10507	11.3933	11.5369	14.0329	14.3878	15.7394	0.43563	0.00069752	0.010915	CCNL2	chr1	-	1385711	1399328	6850	protein_coding	cyclin_L2
ENSG00000221983	52.6888	44.6054	48.2243	57.76	75.2311	75.4708	0.43118	0.0011393	0.015765	UBA52	chr19	+	18571730	18577550	4306	protein_coding	ubiquitin_A-52_residue_ribosomal_protein_fusion_product_1
ENSG00000223496	10.2189	10.1193	9.93099	7.3453	7.4099	6.86277	-0.49353	4.9166e-05	0.0015536	EXOSC6	chr16	-	70246778	70251930	5153	protein_coding	exosome_component_6
ENSG00000225206	0.0952995	0.098754	0.218756	0.367386	0.426305	0.244451	0.68481	0.0041833	0.038108	MIR137HG	chr1	-	97986740	98049863	6006	lincRNA	MIR137_host_gene
ENSG00000225383	0.908352	0.959736	1.43503	2.81514	2.38674	3.02125	0.73208	0.0019614	0.02329	SFTA1P	chr10	-	10784437	10794980	824	lincRNA	surfactant_associated_1_pseudogene
ENSG00000225697	3.02596	3.83902	3.1233	5.24671	4.40185	4.85789	0.44713	0.0012997	0.017228	SLC26A6	chr3	-	48625723	48635493	6373	protein_coding	solute_carrier_family_26_(anion_exchanger)_member_6
ENSG00000225720	1.1695	1.46735	1.23173	3.35929	4.23253	3.29142	0.82842	0.000459	0.0081978	RP4-742C19.12	chr22	+	39091586	39092855	640	transcribed_unprocessed_pseudogene	NA
ENSG00000227063	1461.63	1128.87	1141.1	1656.81	1988.67	1890.58	0.46938	0.00071925	0.011162	RPL41P1	chr20	+	21755270	21755350	81	processed_pseudogene	ribosomal_protein_L41_pseudogene_1
ENSG00000227081	8.63301	7.3655	7.98614	11.3155	19.0629	18.274	0.67142	0.0024243	0.026734	RP11-543P15.1	chr12	-	3211663	3211917	255	processed_pseudogene	NA
ENSG00000227097	24.7397	16.2401	16.8923	27.7499	41.878	31.3089	0.56479	0.0061637	0.049374	RPS28P7	chr11	+	82689559	82689768	210	processed_pseudogene	ribosomal_protein_S28_pseudogene_7
ENSG00000227372	2.46877	2.33926	2.50735	1.93172	1.75621	1.72763	-0.42878	0.0035826	0.034651	TP73-AS1	chr1	-	3735601	3747336	7205	antisense	TP73_antisense_RNA_1
ENSG00000229117	320.5	272.027	345.429	402.334	608.243	607.711	0.66343	6.4385e-06	0.00030534	RPL41	chr12	+	56116586	56117943	1088	protein_coding	ribosomal_protein_L41
ENSG00000230733	11.647	10.2927	9.23453	8.28387	6.44894	7.24535	-0.49945	0.00070433	0.010983	AC092171.4	chr7	+	5475804	5479811	3251	lincRNA	NA
ENSG00000230989	6.85502	7.02088	8.13828	8.31584	11.5548	11.9357	0.44429	0.0013676	0.017897	HSBP1	chr16	+	83807843	83819737	9525	protein_coding	heat_shock_factor_binding_protein_1
ENSG00000231023	0.647733	0.786106	0.731367	1.93466	3.17218	2.38583	1.2655	3.2365e-09	5.3853e-07	LINC00326	chr6	+	133088080	133106578	2515	lincRNA	long_intergenic_non-protein_coding_RNA_326
ENSG00000231131	1.75814	2.89755	3.40462	4.18202	5.04429	5.04378	0.59933	0.0040476	0.037416	LINC01468	chr10	-	52450874	52470533	1177	lincRNA	long_intergenic_non-protein_coding_RNA_1468
ENSG00000232112	4.09746	3.90551	5.07545	4.96729	8.95913	9.07906	0.60188	0.0026948	0.028689	TMA7	chr3	+	48440257	48444208	1139	protein_coding	translation_machinery_associated_7_homolog
ENSG00000232803	0.631437	0.773294	0.813661	1.54906	1.83842	1.41483	0.66085	0.0046211	0.041065	SLCO4A1-AS1	chr20	-	62663019	62666724	1534	antisense	SLCO4A1_antisense_RNA_1
ENSG00000233016	4.72203	4.60706	4.82299	6.26323	7.30186	7.52194	0.4834	0.00038993	0.0072192	SNHG7	chr9	-	136721366	136728184	4345	antisense	small_nucleolar_RNA_host_gene_7
ENSG00000233251	0.39131	0.532469	0.619239	1.11235	0.919432	0.928365	0.63079	0.0042351	0.038473	AC007743.1	chr2	-	56173534	56185770	3713	antisense	NA
ENSG00000233461	4.01042	4.79257	5.34033	6.59424	9.52209	9.75323	0.67458	0.00037442	0.0069911	RP11-295G20.2	chr1	-	231522388	231528556	1021	antisense	NA
ENSG00000233532	3.55437	2.53139	3.99173	5.05857	6.21673	5.929	0.56814	0.0044243	0.039811	LINC00460	chr13	+	106376563	106378217	1152	lincRNA	long_intergenic_non-protein_coding_RNA_460
ENSG00000233927	84.1505	70.7924	68.8856	85.2266	135.575	126.974	0.5189	0.00068839	0.010863	RPS28	chr19	+	8321158	8323340	2119	protein_coding	ribosomal_protein_S28
ENSG00000234616	4.99137	4.86385	4.47544	3.84942	3.33101	3.20618	-0.47149	0.0002744	0.0056184	JRK	chr8	-	142657460	142681968	11229	protein_coding	Jrk_helix-turn-helix_protein
ENSG00000234741	22.0687	29.7566	31.1184	34.9499	41.5832	42.6144	0.44754	0.0005616	0.0094843	GAS5	chr1	-	173863900	173868882	3631	processed_transcript	growth_arrest_specific_5_(non-protein_coding)
ENSG00000234840	0.257175	0.211717	0.588367	0.947364	1.12708	0.770578	0.76716	0.0012906	0.017189	LINC01239	chr9	+	22646200	22824213	2568	lincRNA	long_intergenic_non-protein_coding_RNA_1239
ENSG00000235173	13.0959	12.4356	11.2756	8.00207	8.34712	8.14367	-0.58053	1.7199e-05	0.00065154	HGH1	chr8	+	144137769	144140843	2814	protein_coding	HGH1_homolog
ENSG00000235423	3.86126	3.65913	4.22736	2.60978	2.26108	2.47192	-0.58744	0.0017305	0.0214	RP11-282O18.3	chr12	-	123252030	123261483	1756	antisense	NA
ENSG00000235552	5.40256	4.53453	4.06811	7.65612	8.68102	8.56484	0.61694	0.0013322	0.017561	RPL6P27	chr18	-	6462144	6463015	872	transcribed_processed_pseudogene	ribosomal_protein_L6_pseudogene_27
ENSG00000236287	1.57505	2.83563	3.25225	4.3362	4.22895	4.01567	0.58945	0.00046369	0.0082479	ZBED5	chr11	-	10812074	10858796	9029	protein_coding	zinc_finger_BED-type_containing_5
ENSG00000236540	1.43718	1.6788	2.2023	0.923408	0.785682	0.929206	-0.73865	0.00070122	0.010947	AC006547.13	chr22	-	20058030	20070569	2267	antisense	NA
ENSG00000236824	0.870229	0.984268	1.1227	0.29428	0.217823	0.241902	-1.6807	5.8033e-21	8.4761e-18	BCYRN1	chr2	+	47331060	47344517	13458	lincRNA	brain_cytoplasmic_RNA_1
ENSG00000236901	1.25081	1.46198	1.4491	1.01166	0.787534	0.917396	-0.55027	0.0021815	0.025148	MIR600HG	chr9	-	123109494	123115477	5984	sense_intronic	MIR600_host_gene
ENSG00000237515	4.82122	5.02782	5.07815	2.94169	3.02922	3.05496	-0.7181	1.7562e-09	3.2514e-07	SHISA9	chr16	+	12901620	13240413	10155	protein_coding	shisa_family_member_9
ENSG00000237765	2.04741	2.16503	2.90481	3.55885	3.73613	3.53822	0.50379	0.0012961	0.017228	FAM200B	chr4	+	15681662	15705565	4817	protein_coding	family_with_sequence_similarity_200_member_B
ENSG00000238105	0.719273	1.19089	1.14514	1.65235	1.53413	1.3749	0.46973	0.0052434	0.044239	GOLGA2P5	chr12	-	100156357	100173659	10957	transcribed_unprocessed_pseudogene	golgin_A2_pseudogene_5
ENSG00000239264	2.1979	2.70397	2.48574	1.1607	1.11651	1.49872	-0.85452	1.1479e-06	7.6984e-05	TXNDC5	chr6	-	7881517	7910814	4387	protein_coding	thioredoxin_domain_containing_5_(endoplasmic_reticulum)
ENSG00000239306	28.8863	26.4394	22.6094	15.9227	16.9277	15.7436	-0.67113	3.0966e-07	2.6093e-05	RBM14	chr11	+	66616582	66627347	3937	protein_coding	RNA_binding_motif_protein_14
ENSG00000239672	7.65822	6.78571	10.1653	8.65612	14.9702	15.9306	0.54119	0.0020991	0.024483	NME1	chr17	+	51153536	51162428	3438	protein_coding	NME/NM23_nucleoside_diphosphate_kinase_1
ENSG00000239713	8.4198	8.07461	7.41961	14.8549	15.1449	15.5078	0.81883	1.4094e-11	4.1169e-09	APOBEC3G	chr22	+	39040961	39087743	5454	protein_coding	apolipoprotein_B_mRNA_editing_enzyme_catalytic_polypeptide-like_3G
ENSG00000239779	1.19191	1.23667	1.45504	1.87973	2.23738	2.5921	0.57334	0.0046442	0.041082	WBP1	chr2	+	74458329	74460891	2438	protein_coding	WW_domain_binding_protein_1
ENSG00000240065	3.03841	2.92826	3.46425	4.71479	4.73502	4.61298	0.47201	0.002354	0.026133	PSMB9	chr6	+	32844136	32859585	3072	protein_coding	proteasome_subunit_beta_9
ENSG00000241973	13.2467	12.5657	10.7117	10.6489	8.95554	9.15507	-0.36339	0.0049165	0.042435	PI4KA	chr22	-	20707691	20859417	11407	protein_coding	phosphatidylinositol_4-kinase_catalytic_alpha
ENSG00000243147	36.018	35.7771	41.3192	41.8357	58.3249	56.2848	0.38802	0.0046908	0.041295	MRPL33	chr2	+	27771717	27988087	1539	protein_coding	mitochondrial_ribosomal_protein_L33
ENSG00000243156	10.1907	9.89899	8.49	7.83084	6.59508	6.72775	-0.44722	0.00035268	0.0067285	MICAL3	chr22	-	17787649	18024559	22354	protein_coding	microtubule_associated_monooxygenase_calponin_and_LIM_domain_containing_3
ENSG00000243444	1.52313	2.59981	2.77761	1.83136	1.13356	1.25265	-0.58729	0.0025777	0.027796	PALM2	chr9	+	109640788	109946703	4943	protein_coding	paralemmin_2
ENSG00000243927	2.94956	2.8513	2.99505	3.61917	4.59199	4.69212	0.44909	0.0035159	0.034158	MRPS6	chr21	+	34073224	34143034	4299	protein_coding	mitochondrial_ribosomal_protein_S6
ENSG00000244161	2.69464	3.02502	2.99327	2.28811	2.02093	1.8071	-0.47228	0.0046968	0.041298	FLNB-AS1	chr3	-	58162547	58170636	3709	antisense	FLNB_antisense_RNA_1
ENSG00000245694	6.43792	7.64462	8.93417	11.3658	11.7093	11.8589	0.51258	0.00028054	0.0057085	CRNDE	chr16	-	54918863	54929189	2250	lincRNA	colorectal_neoplasia_differentially_expressed_(non-protein_coding)
ENSG00000246705	8.96048	7.20188	7.98645	11.2953	11.4108	12.7059	0.45448	0.0010506	0.014802	H2AFJ	chr12	+	14774383	14778002	3356	protein_coding	H2A_histone_family_member_J
ENSG00000246898	0.840784	1.54242	2.05002	2.1872	2.95543	3.15155	0.63507	0.0032891	0.032655	LINC00920	chr16	+	66408524	66412135	2147	lincRNA	long_intergenic_non-protein_coding_RNA_920
ENSG00000247077	28.8435	24.6882	23.3049	19.3125	20.7413	19.9965	-0.37371	0.0037809	0.035962	PGAM5	chr12	+	132710819	132722734	3952	protein_coding	PGAM_family_member_5_serine/threonine_protein_phosphatase_mitochondrial
ENSG00000247134	2.4748	2.77822	4.63711	6.58221	5.82072	5.59066	0.6035	0.0051676	0.043853	RP11-11N9.4	chr8	+	32996178	33044855	765	lincRNA	NA
ENSG00000248527	190.337	155.537	205.759	121.878	129.357	130.667	-0.53147	3.281e-05	0.0011173	MTATP6P1	chr1	+	633696	634376	681	unprocessed_pseudogene	mitochondrially_encoded_ATP_synthase_6_pseudogene_1
ENSG00000249464	0.175457	0.190615	0.2449	0.61094	0.343452	0.443118	0.75199	0.00093641	0.013541	LINC01091	chr4	+	123650267	123930406	7779	lincRNA	long_intergenic_non-protein_coding_RNA_1091
ENSG00000249906	7.89698	7.73173	10.9756	6.34817	5.13603	6.11674	-0.53385	0.0024798	0.027142	RP5-1029K10.2	chr17	-	49505657	49574064	1221	antisense	NA
ENSG00000250423	2.4479	2.52059	2.31737	0.976221	0.811006	0.872981	-1.32	3.4797e-17	2.2871e-14	KIAA1210	chrX	-	119078635	119150579	7824	protein_coding	KIAA1210
ENSG00000250899	5.13706	4.89482	4.20626	3.23622	3.06234	3.1608	-0.56503	0.00028398	0.0057659	RP11-253E3.3	chr12	+	3041437	3044950	3514	lincRNA	NA
ENSG00000251095	0.311949	0.643382	0.681928	1.10936	0.923245	1.04128	0.65375	0.0018788	0.022595	RP11-115D19.1	chr4	+	89551356	89726752	6069	antisense	NA
ENSG00000253276	5.16022	4.7184	4.7655	8.97057	9.18032	8.77864	0.76191	8.131e-09	1.1618e-06	CCDC71L	chr7	-	106656765	106660996	4232	protein_coding	coiled-coil_domain_containing_71-like
ENSG00000253293	1.02143	1.02666	0.992386	0.534181	0.68068	0.482153	-0.61521	0.0047228	0.041443	HOXA10	chr7	-	27170591	27180261	3707	protein_coding	homeobox_A10
ENSG00000253313	2.35244	2.31482	3.55328	5.03823	5.40941	5.51597	0.74377	9.9086e-05	0.0027023	C1orf210	chr1	-	43281883	43285617	1516	protein_coding	chromosome_1_open_reading_frame_210
ENSG00000253522	2.04739	3.26502	2.45526	7.27811	7.07954	7.73994	1.2521	1.2548e-13	5.1546e-11	MIR3142HG	chr5	+	160468268	160487426	2301	lincRNA	MIR3142_host_gene
ENSG00000253729	78.2926	90.6904	77.8236	66.9153	51.2669	54.5093	-0.51997	2.0947e-05	0.00077346	PRKDC	chr8	-	47773108	47960183	15417	protein_coding	protein_kinase_DNA-activated_catalytic_polypeptide
ENSG00000253738	0.666763	1.22558	1.84757	2.41977	2.29719	2.44329	0.71437	0.00033373	0.0064513	OTUD6B-AS1	chr8	-	91059909	91070189	6009	antisense	OTUD6B_antisense_RNA_1_(head_to_head)
ENSG00000254004	1.10959	2.10926	2.74822	3.57411	2.89899	3.47482	0.57439	0.0024399	0.026861	ZNF260	chr19	-	36510695	36528660	5952	protein_coding	zinc_finger_protein_260
ENSG00000254685	0.926913	1.28887	1.74446	2.301	1.92637	2.19905	0.53943	0.0045795	0.040757	FPGT	chr1	+	74198212	74234086	4180	protein_coding	fucose-1-phosphate_guanylyltransferase
ENSG00000254999	50.0631	44.576	48.59	67.1312	80.3536	79.8309	0.5734	5.4567e-06	0.00027377	BRK1	chr3	+	10115592	10127190	1233	protein_coding	BRICK1_SCAR/WAVE_actin-nucleating_complex_subunit
ENSG00000255302	66.215	78.0541	86.5608	101.608	106.816	106.556	0.38581	0.00056888	0.0095139	EID1	chr15	+	48877886	48880183	2298	protein_coding	EP300_interacting_inhibitor_of_differentiation_1
ENSG00000255529	2.79949	3.60135	3.88719	4.58713	4.96154	5.16573	0.43691	0.0015466	0.019603	POLR2M	chr15	+	57706629	57782762	6574	protein_coding	polymerase_(RNA)_II_(DNA_directed)_polypeptide_M
ENSG00000256393	18.6274	12.6734	27.793	36.2676	61.8452	45.8293	0.797	0.00055157	0.009416	RPL41P5	chr12	-	93083598	93083675	78	processed_pseudogene	ribosomal_protein_L41_pseudogene_5
ENSG00000257588	1.65036	1.8527	1.6277	3.70234	3.4891	4.13662	0.84118	2.7311e-05	0.00096505	RP11-469H8.6	chr12	-	49951512	49962924	1574	antisense	NA
ENSG00000257743	1.33239	2.14976	2.63993	5.37215	4.27354	4.66122	1.0262	8.2266e-10	1.6897e-07	MGAM2	chr7	+	142111749	142222324	8162	protein_coding	maltase-glucoamylase_2_(putative)
ENSG00000257923	7.40076	7.24113	6.27084	4.75508	3.95311	4.1484	-0.69424	4.0723e-08	4.8191e-06	CUX1	chr7	+	101815904	102283957	17788	protein_coding	cut-like_homeobox_1
ENSG00000258484	4.60246	6.75411	7.65309	8.97828	11.3331	11.5769	0.61115	0.00033661	0.0064879	SPESP1	chr15	+	68818221	68946811	1588	protein_coding	sperm_equatorial_segment_protein_1
ENSG00000259207	14.0482	14.0158	13.59	7.75139	7.11909	6.10153	-0.9514	2.2268e-13	8.8701e-11	ITGB3	chr17	+	47253846	47311816	4394	protein_coding	integrin_subunit_beta_3
ENSG00000259370	0.835688	1.32614	1.26228	0.868383	0.573888	0.55345	-0.64717	0.0008025	0.012181	RP11-1069G10.1	chr15	-	62827675	62884034	8535	antisense	NA
ENSG00000259459	2.72462	1.79531	2.47451	1.11633	0.948477	0.515249	-1.0035	6.4576e-06	0.00030534	RP11-321G12.1	chr15	+	63390136	63438320	2230	lincRNA	NA
ENSG00000260260	5.66447	9.24938	9.98832	12.9036	30.0546	29.3038	1.0475	1.9924e-06	0.00012181	SNHG19	chr16	-	2154797	2155358	342	lincRNA	small_nucleolar_RNA_host_gene_19
ENSG00000260412	0.21755	0.287321	0.687379	1.03601	0.749584	0.853466	0.75131	0.00089348	0.013082	RP11-438B23.2	chr9	-	27937617	27944497	6881	sense_overlapping	NA
ENSG00000261150	2.7982	2.63472	2.18811	0.958161	0.800022	0.678148	-1.4909	7.5443e-22	1.2396e-18	EPPK1	chr8	-	143857324	143878464	16002	protein_coding	epiplakin_1
ENSG00000261175	13.1372	13.8587	12.9832	9.36414	8.13476	7.84181	-0.65044	2.3648e-07	2.1291e-05	CTD-2015G9.2	chr16	+	86722091	86741059	3891	lincRNA	NA
ENSG00000261236	53.507	46.8327	43.0643	38.0786	36.5878	36.1598	-0.39087	0.0017834	0.021806	BOP1	chr8	-	144262102	144291370	3716	protein_coding	block_of_proliferation_1
ENSG00000261371	2.28114	2.29327	1.71872	3.90843	3.11338	3.32373	0.58362	0.00016405	0.0038996	PECAM1	chr17	-	64319415	64413776	7759	protein_coding	platelet/endothelial_cell_adhesion_molecule_1
ENSG00000261609	2.0691	2.77835	2.64799	1.84356	1.5656	1.97642	-0.47138	0.00062754	0.010198	GAN	chr16	+	81314952	81390884	15406	protein_coding	gigaxonin
ENSG00000263513	0.747543	1.39866	0.972374	2.11827	2.26164	2.30657	0.77356	0.00027687	0.0056426	FAM72C	chr1	-	143955364	143971965	2297	protein_coding	family_with_sequence_similarity_72_member_C
ENSG00000263535	13.862	20.0818	16.2508	11.8753	12.0167	9.76167	-0.51468	0.0030824	0.031704	AK4P1	chr17	+	31345521	31346187	667	processed_pseudogene	adenylate_kinase_4_pseudogene_1
ENSG00000263731	0.853644	0.755586	1.27368	0.358619	0.428904	0.595019	-0.65761	0.0050086	0.042975	RP11-498C9.15	chr17	-	81878425	81881106	2682	lincRNA	NA
ENSG00000264522	6.38171	6.53498	6.13928	5.55227	4.5923	4.69697	-0.37873	0.0019357	0.023054	OTUD7B	chr1	-	149937812	150010676	12177	protein_coding	OTU_deubiquitinase_7B
ENSG00000265107	26.7754	24.5781	22.8287	18.2863	18.3168	17.277	-0.4725	0.00014841	0.0035861	GJA5	chr1	-	147756199	147773362	3292	protein_coding	gap_junction_protein_alpha_5
ENSG00000265972	39.6923	42.9498	41.5176	61.3534	62.2273	60.9105	0.50215	1.1552e-06	7.7082e-05	TXNIP	chr1	-	145992435	145996600	3625	protein_coding	thioredoxin_interacting_protein
ENSG00000266472	6.22461	5.99382	7.6461	8.20563	12.0298	12.9146	0.59475	0.00050548	0.0088359	MRPS21	chr1	+	150293720	150308979	1641	protein_coding	mitochondrial_ribosomal_protein_S21
ENSG00000268104	3.20472	3.89288	5.39201	6.63408	5.82877	6.22802	0.48325	0.0019369	0.023054	SLC6A14	chrX	+	116436622	116461458	4520	protein_coding	solute_carrier_family_6_(amino_acid_transporter)_member_14
ENSG00000268471	0.322875	0.494264	0.656924	1.01839	0.977153	1.10645	0.67751	0.0030767	0.0317	DKFZP434I0714	chr4	+	152536264	152539263	3000	lincRNA	uncharacterized_protein_DKFZP434I0714
ENSG00000269893	16.6955	15.1546	18.7184	27.216	40.6851	41.9795	0.93675	6.2414e-09	9.1159e-07	SNHG8	chr4	+	118278709	118279823	923	lincRNA	small_nucleolar_RNA_host_gene_8
ENSG00000271013	0.597855	0.689542	0.427685	0.252578	0.317509	0.201855	-0.74674	0.0012084	0.016427	LRRC37A9P	chr17	-	35912635	35918010	5376	processed_pseudogene	leucine-rich_repeat_containing_37_member_A9_pseudogene
ENSG00000271447	0.708644	0.484233	0.597622	2.15778	2.06439	2.47919	1.3512	1.3005e-10	3.0528e-08	MMP28	chr17	-	35756249	35795707	2858	protein_coding	matrix_metallopeptidase_28
ENSG00000273604	7.96749	6.08693	5.88211	4.27488	4.41015	4.61717	-0.56077	0.00035491	0.0067566	C17orf96	chr17	-	38671703	38675421	3719	protein_coding	chromosome_17_open_reading_frame_96
ENSG00000276180	1.05478	1.37508	1.21841	2.0987	2.66689	3.45314	0.74637	0.00094394	0.013605	HIST1H4I	chr6	+	27138588	27139881	1294	protein_coding	histone_cluster_1_H4i
ENSG00000276293	23.0943	22.0586	20.1093	17.4943	15.6473	15.1911	-0.44803	0.00022518	0.0048446	PIP4K2B	chr17	-	38765689	38800126	6135	protein_coding	phosphatidylinositol-5-phosphate_4-kinase_type_II_beta
ENSG00000277363	1.522	1.59837	1.6116	1.16474	0.977173	1.0294	-0.55795	0.00014565	0.0035389	SRCIN1	chr17	-	38530016	38605930	11658	protein_coding	SRC_kinase_signaling_inhibitor_1
ENSG00000277437	16.6009	17.8259	79.6925	11.13	15.8161	11.511	-0.65185	0.0059301	0.048088	MIR3687-1	chr21	+	8208844	8208904	61	miRNA	microRNA_3687-1
ENSG00000278540	35.0487	35.3257	29.8262	25.4355	22.262	22.2741	-0.52736	1.1476e-05	0.00046526	ACACA	chr17	-	37084988	37406818	13008	protein_coding	acetyl-CoA_carboxylase_alpha
ENSG00000278948	3.3813	2.61968	3.01993	1.83594	1.36467	1.34641	-0.78151	0.00015909	0.0037886	RP5-1039K5.12	chr22	+	37943050	37944898	1849	TEC	NA
ENSG00000279088	2.24416	1.75952	2.23227	2.97535	4.20307	4.4415	0.61912	0.0036791	0.035301	RP11-574K11.24	chr10	-	73742995	73744230	1236	TEC	NA
ENSG00000279095	9.18343	9.18824	9.58825	7.25352	6.80663	6.04342	-0.46387	0.0015177	0.019275	AC092066.1	chr19	+	44664131	44666158	2028	TEC	NA
ENSG00000279117	1.54419	1.58553	1.48918	0.992162	0.555495	0.791778	-0.70925	0.0014888	0.019037	CTD-2562J17.6	chr11	-	75260129	75262466	2338	TEC	NA
ENSG00000279806	5.07239	5.15333	4.80584	4.04125	2.94976	3.34612	-0.49343	0.0059717	0.048336	RP11-58O9.2	chr17	-	40473554	40475289	1736	TEC	NA
ENSG00000280798	1.85116	1.88376	1.68901	1.02681	1.07752	0.946113	-0.68628	0.0004667	0.0082903	LINC00294	chr11	+	33076149	33079454	3306	lincRNA	long_intergenic_non-protein_coding_RNA_294
ENSG00000284024	3.22547	3.93894	3.57419	2.79087	2.59695	2.68045	-0.4184	0.0012766	0.017106	HSPA14	chr10	+	14838160	14847018	8859	protein_coding	-

## Sheet: BCL9-STAT3 Enhancers_Control
# GREAT version 4.0.4	Species assembly: hg19	Association rule: Basal+extension: 5000 bp upstream, 1000 bp downstream, 1000000 bp max extension, curated regulatory domains included
A2M	chr12:9315933-9317133 (-47780), chr12:9315333-9315733 (-46780)
A3GALT2	chr1:33803813-33805413 (-17914)
A4GALT	chr22:43076056-43077256 (+14336)
AADACL2	chr3:151261110-151261910 (-190205)
AADAT	chr4:171794025-171794625 (-783207), chr4:171168225-171170225 (-158107)
AAED1	chr9:99436779-99438179 (-19916)
AAGAB	chr15:67377546-67378946 (+168828)
AANAT	chr17:74494005-74496605 (+45872)
AARD	chr8:117928219-117929419 (-21619)
AASS	chr7:121601164-121602164 (+172212)
AATF	chr17:35716887-35719487 (+412012)
AATK	chr17:79071805-79072405 (+67712), chr17:79068005-79071405 (+70112), chr17:79038205-79040805 (+100312), chr17:79030205-79032605 (+108412), chr17:79023205-79025605 (+115412), chr17:79017005-79020005 (+121312), chr17:79013805-79015005 (+125412)
ABCA1	chr9:107825779-107827579 (-136161)
ABCA10	chr17:67171205-67172805 (+68982)
ABCA12	chr2:216002755-216003555 (-4)
ABCA13	chr7:48289854-48291254 (+79497), chr7:48318854-48320454 (+108597), chr7:48337854-48339454 (+127597)
ABCA4	chr1:94546812-94548012 (+39276), chr1:94442812-94446012 (+142276)
ABCA6	chr17:67171205-67172805 (-33990)
ABCA7	chr19:1027800-1028600 (-11902)
ABCB11	chr2:169868154-169869554 (+18978)
ABCB4	chr7:86988264-86989464 (+116191)
ABCB5	chr7:20636475-20637075 (-18055)
ABCB6	chr2:220082556-220083756 (+556)
ABCB8	chr7:150736067-150736667 (+10857)
ABCC1	chr16:16039899-16040899 (-3035)
ABCC12	chr16:48157299-48157899 (+23082), chr16:47938699-47940299 (+241182)
ABCC2	chr10:101680210-101682810 (+139021), chr10:101764810-101767810 (+223821)
ABCD2	chr12:39999333-40000533 (+13620)
ABCD3	chr1:94723412-94725412 (-159599), chr1:94764412-94767412 (-118099), chr1:94992812-94993612 (+109201)
ABCG1	chr21:43589931-43592131 (-48197), chr21:43619131-43620331 (-19497)
ABHD10	chr3:111592710-111594110 (-104472), chr3:111654310-111656910 (-42272)
ABHD12B	chr14:51404050-51404650 (+65472)
ABHD17C	chr15:80877745-80879345 (-109099), chr15:80880545-80881345 (-106699)
ABHD2	chr15:89643196-89645996 (+13215)
ABHD3	chr18:19255402-19256202 (+28964), chr18:19252402-19253602 (+31764)
ABHD5	chr3:43680196-43680796 (-51866), chr3:43750596-43750996 (+18434), chr3:43910796-43916396 (+181234)
ABI3BP	chr3:100691510-100692110 (+20549), chr3:100562910-100563710 (+149049)
ABL2	chr1:179138777-179139577 (+59559)
ABLIM1	chr10:116284610-116285610 (+132947), chr10:116280010-116281010 (+137547), chr10:116278810-116279810 (+138747), chr10:116258610-116261010 (+158247)
ABLIM2	chr4:8189500-8191300 (-29964), chr4:8185100-8187900 (-26064), chr4:8031700-8032100 (+128536)
ABLIM3	chr5:148508607-148509407 (-12170), chr5:148541407-148542807 (+20930), chr5:148566807-148567607 (+46030)
ABR	chr17:1018050-1019050 (+64618), chr17:983650-984850 (+98918)
ABRA	chr8:107620424-107621624 (+161449)
ABTB1	chr3:127517910-127520110 (+127227), chr3:127538710-127540510 (+147827)
ABTB2	chr11:34287624-34288424 (+91531), chr11:34264424-34266024 (+114331)
ACAA2	chr18:47669402-47670802 (-329772), chr18:47623602-47627202 (-285072), chr18:47217402-47218202 (+122528), chr18:47216202-47217202 (+123628), chr18:47182002-47183202 (+157728), chr18:47089602-47090202 (+250428)
ACACB	chr12:109629417-109631017 (+75817)
ACAN	chr15:89191596-89193596 (-154078)
ACBD3	chr1:226310177-226312977 (+62854), chr1:226285377-226286177 (+88654)
ACBD5	chr10:27531994-27532594 (-2550)
ACBD6	chr1:180554377-180555977 (-83088), chr1:180494177-180494977 (-22488)
ACE2	chrX:15637079-15638279 (-17487)
ACER3	chr11:76595552-76597352 (+24535)
ACKR2	chr3:42864396-42865596 (+14028)
ACKR3	chr2:237597861-237601261 (+121277), chr2:237780061-237780861 (+302177)
ACKR4	chr3:132268710-132269310 (-47071), chr3:132312310-132314110 (-2871), chr3:132355710-132357310 (+40429)
ACMSD	chr2:135575330-135577530 (-19687), chr2:135594130-135595330 (-1387)
ACO1	chr9:31597600-31598800 (-786418)
ACOT1	chr14:74011847-74012647 (+8429)
ACOT11	chr1:55003412-55003812 (-10289), chr1:55007412-55009412 (-5489)
ACOT7	chr1:6427213-6429013 (+17760), chr1:6410013-6410813 (+35460)
ACOX3	chr4:8337900-8339100 (+103938)
ACOXL	chr2:111498929-111499729 (+9179)
ACP6	chr1:147147776-147149176 (-5858)
ACPL2	chr3:140993510-140995310 (+43740)
ACSBG1	chr15:78447745-78449345 (+78504)
ACSL1	chr4:185722406-185723806 (+24866), chr4:185667206-185670406 (+79166)
ACSL3	chr2:223572156-223572956 (-153096), chr2:223684356-223684956 (-40996), chr2:223742956-223744756 (+18204)
ACSL4	chrX:108956944-108958344 (+18977)
ACSS2	chr20:33463539-33464139 (-578), chr20:33478139-33480339 (+14822), chr20:33533739-33533939 (+69422)
ACTBL2	chr5:57555243-57556243 (-777107), chr5:57480243-57481643 (-702307), chr5:57312443-57312843 (-534007), chr5:57312043-57312243 (-533507), chr5:57298243-57298843 (-519907), chr5:57030443-57032843 (-253007), chr5:56976643-56979443 (-199407)
ACTL7A	chr9:111621179-111622779 (-2624)
ACTL7B	chr9:111621179-111622779 (-2740), chr9:111396379-111397779 (+222160), chr9:111323579-111325579 (+294660), chr9:111238579-111241779 (+379060), chr9:110817779-110820779 (+799960), chr9:110801179-110804379 (+816460)
ACTN1	chr14:69441247-69444047 (+3309), chr14:69419047-69420247 (+26309), chr14:69307447-69308447 (+138009)
ACTR2	chr2:65546696-65548096 (+92425)
ACTR3	chr2:114606130-114607330 (-40807)
ACTR6	chr12:100521669-100522269 (-71896)
ACTRT3	chr3:169171906-169173906 (+314777), chr3:169148506-169149106 (+338877)
ACVR1	chr2:158687354-158688754 (+43569)
ACVR1C	chr2:158687354-158688754 (-202537)
ACVR2A	chr2:147631330-147632730 (-970056), chr2:147736930-147737330 (-864956)
ACYP2	chr2:54330696-54331696 (-11445)
ADAM10	chr15:59022908-59027708 (+16869), chr15:58843908-58844508 (+197969), chr15:58764908-58766308 (+276569)
ADAM12	chr10:128086210-128087210 (-9686), chr10:127750410-127753010 (+325314), chr10:127589610-127589810 (+487314)
ADAM17	chr2:9698749-9700149 (-3532), chr2:9615949-9616149 (+79868)
ADAM19	chr5:157038822-157039822 (-36539), chr5:156975022-156976022 (+27261)
ADAM22	chr7:87813464-87815064 (+250562)
ADAM28	chr8:23754255-23755455 (-396698)
ADAM30	chr1:120595677-120597277 (-157359), chr1:120593277-120595477 (-155259), chr1:120489877-120490677 (-51159)
ADAM32	chr8:38895243-38897043 (-69025)
ADAM8	chr10:135106210-135107610 (-16538), chr10:135091410-135093410 (-2038)
ADAM9	chr8:38857443-38857843 (+3138), chr8:38895243-38897043 (+41638)
ADAMTS1	chr21:28214129-28215329 (+2999)
ADAMTS14	chr10:72415794-72417394 (-15965)
ADAMTS15	chr11:130498590-130499990 (+180421), chr11:130502790-130505390 (+185221), chr11:130506590-130507990 (+188421)
ADAMTS16	chr5:4511800-4514800 (-627143)
ADAMTS18	chr16:77341299-77343099 (+126812), chr16:77331899-77333699 (+136212), chr16:77246699-77247899 (+221712)
ADAMTS20	chr12:43763533-43764333 (+181791), chr12:43138133-43139533 (+806891), chr12:43080333-43080733 (+865191)
ADAMTS3	chr4:73836536-73837936 (-402720), chr4:73354536-73355936 (+79280)
ADAMTS5	chr21:28941529-28945729 (-604797)
ADAMTS6	chr5:64502844-64506044 (+273303), chr5:64499844-64502044 (+276803), chr5:64493844-64499644 (+281003), chr5:64331044-64332044 (+446203)
ADAMTS7	chr15:79007145-79009145 (+95628)
ADAMTS9	chr3:65560360-65561960 (-887484), chr3:65111960-65114360 (-439484), chr3:64960160-64963960 (-288384), chr3:64327560-64330760 (+344516)
ADAMTSL1	chr9:18296800-18297800 (-176592)
ADAMTSL3	chr15:84511996-84514796 (+190558), chr15:84522596-84524796 (+200858)
ADAR	chr1:154785376-154786776 (-205394)
ADARB1	chr21:46498572-46499972 (+4779)
ADARB2	chr10:1331400-1332800 (+447570)
ADAT2	chr6:143729907-143733107 (+40303), chr6:143606907-143608907 (+163903), chr6:143545307-143548307 (+225003), chr6:143497307-143498107 (+274103)
ADCY1	chr7:45442275-45442675 (-171646), chr7:45485275-45487475 (-127746)
ADCY10	chr1:167789176-167790576 (+93464), chr1:167762976-167763576 (+120064), chr1:167731376-167733176 (+151064), chr1:167721176-167722976 (+161264)
ADCY7	chr16:50268499-50269699 (-31328)
ADCY8	chr8:132300818-132301218 (-246346), chr8:131663018-131663818 (+391254), chr8:131661418-131662218 (+392854)
ADCY9	chr16:4103199-4104599 (+62287), chr16:4102599-4102999 (+63387)
ADD3	chr10:111841410-111843010 (+74490)
ADH5	chr4:99980377-99982577 (+28425)
ADHFE1	chr8:67445446-67447046 (+101525)
ADIPOQ	chr3:186599906-186601706 (+40343)
ADIPOR1	chr1:202927577-202929177 (-860), chr1:202921177-202923377 (+5240)
ADIPOR2	chr12:1768939-1770739 (-30354)
ADIRF	chr10:88841420-88845020 (+115271)
ADNP	chr20:49434593-49435393 (+112757)
ADO	chr10:64191994-64194194 (-371422), chr10:64396994-64398194 (-166922)
ADORA2B	chr17:15857275-15858475 (+9644), chr17:15870275-15870675 (+22244)
ADRA1B	chr5:158764022-158765822 (-578868), chr5:158768422-158769022 (-575068), chr5:159200422-159201022 (-143068), chr5:159362822-159364622 (+19932)
ADRA1D	chr20:4531000-4532400 (-301979), chr20:4526000-4528000 (-297279), chr20:4492600-4495000 (-264079)
ADRB1	chr10:115820610-115821810 (+17404)
ADRB2	chr5:148155607-148157207 (-49749), chr5:148352207-148353207 (+146551)
ADRBK1	chr11:67015424-67017024 (-17657)
ADSS	chr1:244504777-244505777 (+110159), chr1:244377377-244377577 (+237959)
ADSSL1	chr14:105160555-105162155 (-34716)
ADTRP	chr6:11805014-11807814 (-27378)
AEBP2	chr12:19425933-19427733 (-165775)
AEN	chr15:89165596-89167396 (+1969)
AES	chr19:3054400-3055600 (+8105)
AFAP1	chr4:8031700-8032100 (-90247), chr4:7930500-7932100 (+10353), chr4:7700300-7701500 (+240753), chr4:7651300-7653500 (+289253)
AFAP1L1	chr5:148541407-148542807 (-109327), chr5:148566807-148567607 (-84227), chr5:148675407-148676807 (+24673)
AFAP1L2	chr10:116284610-116285610 (-120866), chr10:116280010-116281010 (-116266), chr10:116278810-116279810 (-115066), chr10:116258610-116261010 (-95566), chr10:116066210-116067210 (+97534)
AFF1	chr4:87812976-87814376 (-42478), chr4:87848176-87850176 (-6978), chr4:88040776-88043776 (+186122)
AFF3	chr2:100907768-100909168 (-186423)
AFTPH	chr2:64869896-64872096 (+119531)
AGA	chr4:178649206-178649606 (-285749)
AGFG1	chr2:228253156-228254156 (-83212)
AGFG2	chr7:100142864-100144464 (+6816)
AGK	chr7:140908731-140909731 (-341758)
AGO2	chr8:141734818-141738618 (-91000), chr8:141647018-141648218 (-1900), chr8:141607218-141607618 (+38300)
AGPAT4	chr6:162004810-162005210 (-309917), chr6:161790010-161791210 (-95517)
AGPAT9	chr4:84436976-84437776 (-19885)
AGPS	chr2:178189554-178192154 (-66518)
AGR3	chr7:17134875-17135875 (-213764), chr7:17133875-17134675 (-212664), chr7:17130675-17131075 (-209264), chr7:17080675-17082875 (-160164), chr7:16974475-16975275 (-53264)
AGRN	chr1:956537-958337 (+1934), chr1:959937-960737 (+4834)
AGTPBP1	chr9:87826580-87827980 (+529453), chr9:87561780-87563180 (+794253), chr9:87466380-87467180 (+889953)
AHCY	chr20:32893339-32894139 (-2585), chr20:32891339-32891539 (-285)
AHDC1	chr1:27848013-27850213 (+81030)
AHNAK	chr11:62323224-62325024 (-9817), chr11:62314824-62316424 (-1317)
AHR	chr7:16974475-16975275 (-363371), chr7:17080675-17082875 (-256471), chr7:17130675-17131075 (-207371), chr7:17133875-17134675 (-203971), chr7:17134875-17135875 (-202871), chr7:17343875-17345475 (+6429), chr7:17447475-17448875 (+109929), chr7:17563275-17564875 (+225829), chr7:17572075-17573475 (+234529), chr7:17599275-17601275 (+262029), chr7:17691675-17692275 (+353729), chr7:17701075-17703075 (+36…
AHSA2	chr2:61481696-61483696 (+78032), chr2:61686896-61688096 (+282832)
AIFM3	chr22:21307600-21309000 (-11096)
AIG1	chr6:143497307-143498107 (+115694), chr6:143545307-143548307 (+164794), chr6:143606907-143608907 (+225894), chr6:143729907-143733107 (+349494)
AIM1	chr6:106827307-106829907 (-131123), chr6:106887107-106889307 (-71523), chr6:106898307-106900107 (-60523), chr6:106923107-106924907 (-35723), chr6:106980707-106982907 (+22077)
AIMP1	chr4:107165751-107167551 (-71013)
AK2	chr1:33468613-33471213 (+32680)
AK3	chr9:4741600-4742400 (-682)
AK4	chr1:65446612-65449412 (-165501), chr1:65726212-65726812 (+112999)
AKAP1	chr17:55058001-55058801 (-104150), chr17:55184201-55185801 (+22450)
AKAP11	chr13:42680400-42681000 (-165589), chr13:42979600-42980600 (+133811)
AKAP12	chr6:151388507-151389707 (-172027), chr6:151396307-151397507 (-164227)
AKAP13	chr15:85719996-85720996 (-203464), chr15:85950596-85951996 (+27336), chr15:86134996-86136396 (+211736), chr15:86295996-86296396 (+372236), chr15:86315396-86316596 (+392036)
AKAP6	chr14:32810449-32812849 (+13170)
AKAP8	chr19:15434000-15435200 (+56003), chr19:15399400-15399800 (+91003)
AKIRIN2	chr6:88653881-88655681 (-242854), chr6:88465681-88467481 (-54654)
AKNA	chr9:117146979-117148379 (+9006)
AKR1B1	chr7:134128260-134129260 (+15134), chr7:134049060-134051460 (+93634)
AKR1B10	chr7:134216260-134218660 (+5116)
AKR1B15	chr7:134216260-134218660 (-16428), chr7:134297660-134299460 (+64672)
AKR1C1	chr10:4925000-4926200 (-79845)
AKR1C4	chr10:5359200-5360400 (+122374)
AKR1E2	chr10:3893800-3896000 (-973546), chr10:3965800-3967800 (-901646), chr10:4720200-4721800 (-147446), chr10:4768200-4769000 (-99846), chr10:4925000-4926200 (+57154)
AKT3	chr1:244113377-244113777 (-100147), chr1:244087577-244088577 (-74647), chr1:244005977-244006977 (+6953), chr1:243821377-243822577 (+191453), chr1:243663977-243664977 (+348953)
ALAS2	chrX:55035275-55035875 (+21922), chrX:55034475-55035075 (+22722)
ALCAM	chr3:104347310-104348910 (-737643), chr3:105105110-105106910 (+20257), chr3:105316710-105317910 (+231557)
ALDH1A1	chr9:75443380-75444180 (+124191), chr9:75249180-75249980 (+318391), chr9:75171980-75173580 (+395191), chr9:75154380-75158380 (+411591), chr9:75142180-75142780 (+425491)
ALDH1A3	chr15:101243077-101245877 (-175104)
ALDH3A1	chr17:19653408-19655008 (-5436), chr17:19630208-19632008 (+17664)
ALDH3A2	chr17:19550408-19552008 (-856)
ALDH4A1	chr1:19248013-19251013 (-20238)
ALDH7A1	chr5:125930701-125931701 (-91), chr5:125779101-125779301 (+151909), chr5:125730901-125731901 (+199709), chr5:125729901-125730301 (+201009)
ALDH8A1	chr6:134945507-134946707 (+325153), chr6:134860707-134861507 (+410153), chr6:134841307-134841907 (+429653), chr6:134816907-134817307 (+454153), chr6:134785307-134787307 (+484953), chr6:134699907-134701307 (+570653)
ALG10B	chr12:38569133-38569933 (-140847), chr12:38778933-38779533 (+68853)
ALK	chr2:29885296-29887096 (+258236), chr2:29685496-29686896 (+458236)
ALKBH3	chr11:43890224-43891224 (-11665)
ALKBH8	chr11:107432590-107434590 (+2882)
ALOX5AP	chr13:31308400-31309200 (-845), chr13:31313800-31314800 (+4655)
ALOXE3	chr17:8020675-8022275 (+890)
ALPK2	chr18:56233820-56235620 (+61469), chr18:56209020-56210420 (+86469), chr18:56208420-56208820 (+87569), chr18:55976820-55979220 (+318169), chr18:55935820-55937820 (+359369), chr18:55898020-55900220 (+397069), chr18:55890620-55893020 (+404369), chr18:55888220-55888820 (+407669), chr18:55880220-55881020 (+415569), chr18:55853602-55854602 (+442087), chr18:55758202-55759402 (+537387), chr18:55721402-55…
ALPP	chr2:233179756-233181156 (-62788)
ALX1	chr12:85961869-85963069 (+288584)
AMBP	chr9:116668579-116669979 (+171473)
AMER3	chr2:131584730-131587330 (+72166)
AMFR	chr16:56416699-56417299 (+42451)
AMIGO2	chr12:47629733-47631133 (-156785), chr12:47605933-47606733 (-132685), chr12:47514733-47515533 (-41485)
AMMECR1	chrX:109583344-109585144 (-22777), chrX:109329144-109330944 (+231423)
AMN	chr14:103459447-103460647 (+71054)
AMOTL1	chr11:94410952-94412752 (-89685)
AMOTL2	chr3:134190310-134191110 (-97274)
AMPD2	chr1:110159477-110160477 (-3299)
AMPD3	chr11:10509024-10511224 (+37896)
ANAPC1	chr2:112485329-112485729 (+156738), chr2:112375129-112376129 (+266638), chr2:112261329-112262729 (+380238), chr2:112219929-112220529 (+422038)
ANAPC13	chr3:134203310-134204310 (+1055), chr3:134201910-134203110 (+2355), chr3:134190310-134191110 (+14155)
ANAPC4	chr4:25450102-25451502 (+71967)
ANAPC7	chr12:110808017-110810017 (+32518)
ANGEL1	chr14:77489647-77491447 (-211264), chr14:77413447-77415047 (-134964), chr14:77381047-77381647 (-102064)
ANGPT4	chr20:823000-823400 (+73760)
ANGPTL1	chr1:178695777-178697177 (+143710)
ANGPTL5	chr11:101934990-101935790 (-148137)
ANGPTL7	chr1:11194213-11195213 (-54685), chr1:11198613-11199813 (-50185)
ANK1	chr8:41627643-41628843 (+126037)
ANK2	chr4:114394751-114398551 (+425819)
ANK3	chr10:62240794-62241394 (-91606)
ANKDD1B	chr5:74862444-74863844 (-44140)
ANKEF1	chr20:9958200-9959200 (-56997), chr20:10055000-10058800 (+41203)
ANKH	chr5:14925600-14927000 (-54413), chr5:14816200-14818000 (+54787)
ANKHD1	chr5:139777416-139778816 (-3313)
ANKHD1-EIF4EBP3	chr5:139777416-139778816 (-3377)
ANKMY2	chr7:16523675-16525675 (+160767)
ANKRD1	chr10:92671620-92672620 (+8913)
ANKRD10	chr13:111522599-111522799 (+44717)
ANKRD11	chr16:89568499-89569499 (-12030), chr16:89542099-89543899 (+13970), chr16:89392099-89393299 (+164270)
ANKRD13A	chr12:110439417-110441417 (+3089)
ANKRD2	chr10:99330210-99333210 (-488)
ANKRD28	chr3:16107996-16110996 (-208218), chr3:15675796-15675996 (+225382)
ANKRD30A	chr10:36781994-36784194 (-631691), chr10:37014794-37015794 (-399491)
ANKRD30B	chr18:14465600-14466800 (-282039)
ANKRD36C	chr2:96311873-96312873 (+345168)
ANKRD44	chr2:197852555-197853355 (+322556)
ANKRD46	chr8:101505624-101506024 (+66146), chr8:101455224-101456424 (+116146), chr8:101407824-101408624 (+163746)
ANKRD50	chr4:126107750-126109350 (-474663), chr4:125098750-125099950 (+534537)
ANKRD52	chr12:56649933-56650733 (+1842)
ANKRD7	chr7:117872764-117873964 (+8634), chr7:118394364-118395964 (+530434)
ANKRD9	chr14:102993247-102994847 (-17919)
ANKS1B	chr12:100521669-100522269 (-143954)
ANLN	chr7:36536075-36538075 (+107660), chr7:36640475-36641275 (+211460), chr7:36725475-36727475 (+297060)
ANO1	chr11:69845752-69846352 (-78356), chr11:69846552-69846752 (-77756), chr11:69913952-69914152 (-10356), chr11:69925152-69927952 (+2144), chr11:69969552-69971152 (+45944)
ANO10	chr3:43680196-43680796 (-16936)
ANO2	chr12:6201939-6203139 (-147141)
ANO6	chr12:45613333-45615133 (+4365)
ANP32E	chr1:150134776-150135776 (+73228)
ANPEP	chr15:90390996-90392596 (-33702), chr15:90324196-90325996 (+32998)
ANTXR2	chr4:81018976-81019376 (-25459), chr4:80998576-81000576 (-5859), chr4:80937576-80939576 (+55141)
ANXA1	chr9:75834380-75836180 (+62710)
ANXA10	chr4:168817625-168818625 (-195541)
ANXA11	chr10:81966020-81968020 (-1692), chr10:81905220-81906220 (+59608)
ANXA13	chr8:124851219-124853419 (-102677), chr8:124720219-124721219 (+28923)
ANXA3	chr4:79454176-79456776 (-17197), chr4:79566376-79567976 (+94503)
ANXA4	chr2:69967496-69968896 (-910), chr2:69983096-69983896 (+14390), chr2:69996296-69998096 (+28090)
ANXA8	chr10:48335594-48336794 (+80887), chr10:48341794-48343794 (+87487)
AOAH	chr7:36860475-36861675 (-96922), chr7:36824875-36825875 (-61222), chr7:36725475-36727475 (+37678), chr7:36640475-36641275 (+123278), chr7:36536075-36538075 (+227078)
AOC1	chr7:150600667-150601667 (+79452)
AOX1	chr2:201577755-201578755 (+127664), chr2:201619555-201622955 (+170664)
AP1AR	chr4:113090751-113092751 (-61142), chr4:113094751-113095951 (-57542), chr4:113197751-113199951 (+45958)
AP1B1	chr22:29771400-29774200 (+11772), chr22:29735800-29736400 (+48472)
AP1M2	chr19:10728000-10729200 (-30610)
AP1S2	chrX:16040479-16043479 (-168925)
AP1S3	chr2:224751556-224753156 (-50057), chr2:224678956-224680356 (+22643), chr2:224590356-224591156 (+111543)
AP2S1	chr19:47359560-47360360 (-5711)
AP3B1	chr5:77178044-77179044 (+412035)
AP3D1	chr19:2154400-2155000 (-3160)
AP3S2	chr15:90390996-90392596 (+45778)
AP4E1	chr15:51175708-51178108 (-23962), chr15:51202108-51203508 (+1938), chr15:51245108-51246308 (+44838), chr15:51316708-51317108 (+116038)
AP4S1	chr14:31434649-31435849 (-59608)
AP5Z1	chr7:4754474-4755274 (-60379), chr7:4764274-4765874 (-50179), chr7:4783674-4786074 (-30379)
APBB2	chr4:41217843-41219243 (-1994), chr4:41206643-41207643 (+9406), chr4:40991643-40997443 (+222006), chr4:40910443-40912443 (+305106)
APCDD1L	chr20:57036994-57038194 (+52400)
APCS	chr1:159566976-159568976 (+10361)
APEX2	chrX:55034475-55035075 (+7985), chrX:55035275-55035875 (+8785)
APIP	chr11:34771424-34772024 (+166322), chr11:34707224-34708024 (+230422), chr11:34705424-34707024 (+231822), chr11:34702424-34703624 (+235022)
APLF	chr2:68783296-68784296 (+89103)
APLNR	chr11:57056224-57057824 (-52349), chr11:57045224-57048224 (-42049)
APLP2	chr11:129906590-129908590 (-32211)
APOA1	chr11:116942990-116943990 (-234824)
APOBEC4	chr1:183884777-183885777 (-262829)
APOL3	chr22:36448254-36449654 (+108023)
APOL5	chr22:36236654-36237054 (+122935)
APOO	chrX:23825479-23826079 (+100272)
APOPT1	chr14:104042647-104043847 (+13948)
APP	chr21:27571329-27572329 (-28857), chr21:27492529-27493729 (+49843), chr21:27335129-27336529 (+207143)
APPL2	chr12:106321670-106323070 (-692509), chr12:106313470-106314670 (-684209), chr12:106052270-106054670 (-423609), chr12:105725470-105726470 (-96109)
AQP3	chr9:33458000-33459000 (-10891)
AQP7	chr9:33328400-33329800 (+73417)
AQP9	chr15:58687908-58689308 (+258213)
ARAP1	chr11:72447352-72448352 (+15596)
ARAP3	chr5:141248816-141251616 (-188428), chr5:141227816-141229216 (-166728)
AREG	chr4:75367536-75370536 (+58185), chr4:75404936-75406536 (+94885)
AREGB	chr4:75367536-75370536 (-111593), chr4:75404936-75406536 (-74893), chr4:75590376-75591176 (+110147)
AREL1	chr14:75114247-75117047 (+64171)
ARF6	chr14:50358650-50359450 (-760), chr14:50364850-50365450 (+5340), chr14:50373650-50376050 (+15040), chr14:50377650-50379250 (+18640), chr14:50510450-50512650 (+151740), chr14:50565650-50566650 (+206340)
ARFGAP3	chr22:43365456-43367056 (-112848), chr22:43332856-43337256 (-81648)
ARFGEF1	chr8:68653246-68654846 (-398134), chr8:68433846-68434846 (-178434)
ARFIP1	chr4:154035950-154037350 (+335561)
ARHGAP10	chr4:148741750-148744150 (+89736), chr4:148752150-148753550 (+99636)
ARHGAP12	chr10:32250194-32252994 (-33859), chr10:32185394-32186994 (+31541), chr10:32033794-32035194 (+183241)
ARHGAP15	chr2:144840530-144840930 (+953847), chr2:144841130-144841530 (+954447)
ARHGAP17	chr16:24997899-25000499 (+27453)
ARHGAP18	chr6:130031507-130032107 (-437), chr6:129965507-129967307 (+64963), chr6:129911307-129912707 (+119363), chr6:129818507-129820907 (+211663)
ARHGAP20	chr11:110778190-110779590 (-195439), chr11:110396190-110397390 (+186661)
ARHGAP21	chr10:25210194-25210794 (-197897), chr10:25190194-25191594 (-178297), chr10:25108594-25109194 (-96297), chr10:25102794-25104394 (-90997), chr10:24779194-24780194 (+232903), chr10:24744994-24747594 (+266303), chr10:24637794-24638994 (+374203), chr10:24538194-24539794 (+473603)
ARHGAP22	chr10:49796794-49798794 (+15203)
ARHGAP23	chr17:36610474-36611274 (+26212), chr17:36710474-36711674 (+126412), chr17:36713874-36714474 (+129512), chr17:36714874-36715874 (+130712)
ARHGAP24	chr4:86697576-86698376 (+301709), chr4:86874176-86875176 (+478409)
ARHGAP25	chr2:69019096-69020496 (+57829)
ARHGAP26	chr5:142053616-142054616 (-95833), chr5:142128216-142129416 (-21133), chr5:142201416-142202216 (+51867), chr5:142339016-142340616 (+189867), chr5:142345416-142345816 (+195667), chr5:142382007-142383007 (+232558), chr5:142431007-142431607 (+281358), chr5:142440007-142441807 (+290958), chr5:142613607-142616807 (+465258), chr5:142735207-142735807 (+585558)
ARHGAP27	chr17:43564617-43566617 (-62620), chr17:43394817-43399217 (+105980), chr17:43370617-43371417 (+131980)
ARHGAP28	chr18:6740600-6742000 (-93174)
ARHGAP29	chr1:94764412-94767412 (-62791), chr1:94723412-94725412 (-21291)
ARHGAP31	chr3:119041110-119042710 (+28690)
ARHGAP32	chr11:128893590-128894790 (+167903)
ARHGAP35	chr19:47359560-47360360 (-61973)
ARHGAP40	chr20:37233386-37234186 (+3209)
ARHGAP42	chr11:100645790-100647790 (+88383), chr11:100647990-100649190 (+90183)
ARHGAP5	chr14:32405449-32407849 (-139846), chr14:32465449-32466449 (-80546), chr14:32475649-32476449 (-70446), chr14:32479249-32480449 (-66646)
ARHGDIA	chr17:79829311-79830511 (-629)
ARHGDIB	chr12:15103533-15106133 (+9770)
ARHGEF18	chr19:7456000-7456400 (-48374)
ARHGEF19	chr1:16514013-16516013 (+24091), chr1:16508213-16508813 (+30591), chr1:16502213-16503413 (+36291), chr1:16490613-16491813 (+47891)
ARHGEF2	chr1:155971376-155973976 (-24358)
ARHGEF26	chr3:153001710-153003110 (-836382), chr3:153598110-153600310 (-239582)
ARHGEF28	chr5:72946844-72949844 (+26361), chr5:72950044-72950644 (+28361), chr5:73111244-73115044 (+191161), chr5:73323644-73324844 (+402261), chr5:73335244-73337044 (+414161), chr5:73536244-73539044 (+615661), chr5:73546044-73548444 (+625261), chr5:73611644-73612644 (+690161), chr5:73690244-73692044 (+769161)
ARHGEF3	chr3:57102360-57103160 (+10576), chr3:56847160-56847960 (+265776)
ARHGEF37	chr5:148997807-148999607 (+37671)
ARHGEF38	chr4:106552151-106553351 (+78972), chr4:106553751-106555351 (+80772)
ARHGEF4	chr2:131584730-131587330 (-88194)
ARID1B	chr6:157519308-157519908 (+420545), chr6:157738412-157738812 (+639549)
ARID2	chr12:45613333-45615133 (-509215), chr12:46161333-46162933 (+38685)
ARID5A	chr2:97198873-97199473 (-3313)
ARID5B	chr10:63520594-63521394 (-140065), chr10:63521594-63521794 (-139365), chr10:63663994-63665194 (+3535), chr10:63752394-63754194 (+92235), chr10:63842194-63844594 (+182335), chr10:63990794-63991994 (+330335)
ARL14	chr3:160393506-160394506 (-942), chr3:160394706-160395906 (+358)
ARL15	chr5:52897243-52898443 (+708560)
ARL2	chr11:64774024-64775624 (-6761)
ARL2BP	chr16:57224699-57228899 (-52211)
ARL4A	chr7:12758275-12759875 (+32114), chr7:12963075-12964675 (+236914)
ARL4C	chr2:235771661-235772661 (-366464), chr2:235578461-235579461 (-173264), chr2:235410461-235412261 (-5664), chr2:235354861-235356061 (+50236), chr2:235330661-235333061 (+73836), chr2:235281861-235282061 (+123736), chr2:235154661-235156261 (+250236), chr2:235020461-235021661 (+384636), chr2:235000261-235001261 (+404936)
ARL4D	chr17:41494674-41497074 (+19547), chr17:41521474-41522674 (+45747), chr17:41545474-41547674 (+70247)
ARL5A	chr2:152799754-152802554 (-116152)
ARL6	chr3:96678310-96681110 (-803662)
ARL6IP5	chr3:69130910-69133910 (-1685), chr3:69140710-69141710 (+7115)
ARL6IP6	chr2:153288154-153289554 (-285574), chr2:153297154-153297954 (-276874), chr2:153381554-153382554 (-192374), chr2:153415754-153417554 (-157774)
ARL8B	chr3:5058200-5060800 (-104405)
ARMC10	chr7:102753164-102754164 (+38336)
ARMC2	chr6:108885707-108887307 (-283118), chr6:108929907-108931307 (-239018), chr6:108994507-108995707 (-174518), chr6:109042107-109042707 (-127218), chr6:109058107-109059707 (-110718), chr6:109102907-109104307 (-66018), chr6:109371107-109372307 (+202082)
ARMC3	chr10:23105394-23106594 (-110959)
ARMC9	chr2:232152356-232152956 (+89396)
ARNT	chr1:150854376-150854576 (-5232)
ARNT2	chr15:80452545-80453745 (-243548), chr15:80877745-80879345 (+181852), chr15:80880545-80881345 (+184252)
ARNTL	chr11:12798824-12799224 (-500321), chr11:12799424-12800224 (-499521), chr11:12819824-12822624 (-478121), chr11:12823024-12824024 (-475821), chr11:12824224-12825624 (-474421), chr11:12834624-12837624 (-463221), chr11:12839024-12840424 (-459621), chr11:13098024-13099024 (-200821), chr11:13132224-13133024 (-166721), chr11:13156024-13158224 (-142221), chr11:13158824-13160024 (-139921), chr11:13228624…
ARNTL2	chr12:27483533-27484533 (-1955), chr12:27493333-27497533 (+9445)
ARPC1A	chr7:98821464-98823064 (-101269)
ARPC1B	chr7:98976664-98978064 (+5011)
ARPC2	chr2:219093755-219095355 (+12622)
ARPC5	chr1:183597577-183597977 (+7115)
ARRDC2	chr19:18132400-18132800 (+13623)
ARRDC4	chr15:98519396-98521196 (+16368), chr15:98709077-98710277 (+205749)
ARSI	chr5:149678807-149680207 (+3009)
ARSJ	chr4:115191951-115194151 (-292194), chr4:114758151-114759351 (+142106)
ARTN	chr1:44231813-44233213 (-166479), chr1:44239413-44240613 (-158979)
ARVCF	chr22:19950000-19951600 (+53531)
ASAH2	chr10:52154394-52155794 (-146724), chr10:52084794-52085794 (-76924)
ASAP1	chr8:131663018-131663818 (-249201), chr8:131661418-131662218 (-247601), chr8:131314618-131315618 (+99099), chr8:131205618-131208418 (+207199), chr8:130995818-130997018 (+417799)
ASAP2	chr2:9170749-9171949 (-175545), chr2:9210549-9212949 (-135145), chr2:9251949-9253549 (-94145), chr2:9282549-9283549 (-63845), chr2:9358349-9359149 (+11855), chr2:9380549-9381749 (+34255), chr2:9549149-9549549 (+202455)
ASB1	chr2:239287661-239289661 (-46804), chr2:239347461-239349261 (+12896)
ASB13	chr10:5631800-5632200 (+76541), chr10:5606000-5610400 (+100341), chr10:5576200-5577800 (+131541)
ASB2	chr14:94402647-94404247 (+39690)
ASB7	chr15:101243077-101245877 (+101738)
ASCC1	chr10:74014194-74015394 (-38761), chr10:74006794-74008994 (-31861), chr10:74002394-74002994 (-26661)
ASCC3	chr6:101749879-101750679 (-421039), chr6:101530879-101532079 (-202239), chr6:101110479-101112279 (+217861), chr6:100940679-100941679 (+388061)
ASIC2	chr17:31594487-31595087 (+25219), chr17:31593887-31594287 (+25919), chr17:31491087-31491287 (+128819), chr17:31339487-31339887 (+280319)
ASIC3	chr7:150736067-150736667 (-9606)
ASL	chr7:65512365-65513165 (-28020), chr7:65515765-65516165 (-24820), chr7:65516365-65516765 (-24220)
ASPH	chr8:62633446-62635246 (-7228)
ASPHD1	chr16:29927099-29927699 (+15358)
ASPRV1	chr2:70297296-70298496 (-108499), chr2:70161496-70161896 (+27701)
ASTN2	chr9:119713779-119715379 (+462769), chr9:119454579-119455579 (+722269)
ASZ1	chr7:117075164-117076164 (-8087)
ATAD2B	chr2:23874295-23874495 (+275589), chr2:23634495-23635895 (+514789)
ATF1	chr12:50930533-50931533 (-227042), chr12:50965733-50966933 (-191742), chr12:51035133-51037533 (-121742)
ATF3	chr1:212643177-212644177 (-138335), chr1:212657377-212659977 (-123335), chr1:212731577-212732977 (-49735)
ATF7IP2	chr16:10402099-10402899 (-77413)
ATG12	chr5:115182501-115183501 (-5446)
ATG16L1	chr2:233931556-233931956 (-228461), chr2:233932156-233932756 (-227761)
ATG16L2	chr11:72549352-72550752 (+24699)
ATG4A	chrX:107555544-107557744 (+221746)
ATG5	chr6:106923107-106924907 (-150341), chr6:106898307-106900107 (-125541), chr6:106887107-106889307 (-114541), chr6:106827307-106829907 (-54941)
ATG7	chr3:11426800-11427600 (+113098), chr3:11632400-11634600 (+319398), chr3:11641400-11643000 (+328098)
ATL1	chr14:51066650-51069050 (+41107)
ATL2	chr2:38741696-38743296 (-138092), chr2:38665496-38667096 (-61892), chr2:38633496-38634296 (-29492), chr2:38466296-38466696 (+137908), chr2:38395496-38396496 (+208408)
ATN1	chr12:7033539-7036339 (+1313)
ATOH1	chr4:94317177-94317777 (-432565)
ATOH7	chr10:69912994-69914194 (+78277)
ATOH8	chr2:85969089-85969689 (-11628)
ATP10B	chr5:160365222-160366022 (-86403)
ATP11A	chr13:113365799-113366799 (+21656)
ATP11B	chr3:181691706-181692706 (-819082), chr3:182129506-182130506 (-381282), chr3:182346506-182348106 (-163982), chr3:182456506-182457106 (-54482)
ATP11C	chrX:138821134-138821734 (+93013)
ATP12A	chr13:25237600-25240200 (-15649), chr13:25244800-25246600 (-8849)
ATP13A3	chr3:194295711-194296911 (-77218), chr3:194241711-194243711 (-23618)
ATP1A1	chr1:116674477-116675277 (-241612), chr1:116854477-116854877 (-61812), chr1:116975477-116977077 (+59788), chr1:117050677-117053477 (+135588), chr1:117078877-117081677 (+163788), chr1:117098277-117098877 (+182088)
ATP1B1	chr1:168887576-168890176 (-186059), chr1:169077376-169080176 (+3841), chr1:169088776-169089376 (+14141)
ATP1B3	chr3:141547310-141550710 (-46446), chr3:141656310-141657110 (+61254), chr3:141678310-141679710 (+83554)
ATP2A2	chr12:110661017-110663217 (-57369), chr12:110684617-110686417 (-33969), chr12:110808017-110810017 (+89531)
ATP2B1	chr12:90627469-90630269 (-526261), chr12:90288069-90288469 (-185661), chr12:90149869-90152069 (-48361)
ATP2B4	chr1:203601577-203602777 (+6488), chr1:203611977-203615577 (+18088), chr1:203638377-203639777 (+43388), chr1:203674577-203676777 (+79988), chr1:203719577-203720977 (+124588), chr1:203723377-203723977 (+127988)
ATP5E	chr20:57596005-57596205 (+11332)
ATP5G3	chr2:176708554-176709554 (-659719)
ATP5J	chr21:27492529-27493729 (-385785), chr21:27335129-27336529 (-228485)
ATP5S	chr14:50785850-50788650 (+7891)
ATP6AP1L	chr5:81652844-81654444 (+78363), chr5:81660444-81662444 (+86163), chr5:81692044-81694244 (+117863), chr5:81716644-81717644 (+141863)
ATP6V0D2	chr8:87194284-87195084 (+83618)
ATP6V0E1	chr5:172443394-172444394 (+33134)
ATP6V1A	chr3:113549110-113550310 (+83844)
ATP6V1B2	chr8:20122120-20122920 (+67642), chr8:20128720-20129120 (+74042)
ATP6V1C1	chr8:103921024-103923224 (-111167), chr8:103936824-103938224 (-95767)
ATP6V1C2	chr2:10857349-10858549 (-3826)
ATP6V1F	chr7:128537364-128538764 (+35106)
ATP6V1G3	chr1:198188977-198190577 (+320298)
ATP6V1H	chr8:54647247-54648047 (+108175), chr8:54441447-54442847 (+313675), chr8:54256447-54257447 (+498875)
ATP8A2	chr13:25890800-25894000 (-53809), chr13:26306400-26308600 (+361291), chr13:26410600-26411800 (+464991)
ATP8B1	chr18:55438202-55439602 (+31425)
ATP8B3	chr19:1773200-1774400 (+38475)
ATP8B4	chr15:50155108-50156708 (+255511), chr15:49917508-49920908 (+492211)
ATP9B	chr18:76822612-76823612 (-6282)
ATPAF2	chr17:17893675-17895275 (+48007)
ATPIF1	chr1:28568213-28568813 (+5869), chr1:28574013-28576813 (+12769)
ATR	chr3:142284510-142285710 (+12558)
ATXN1	chr6:17032221-17033821 (-271334), chr6:16668821-16670621 (+91966), chr6:16636221-16636621 (+125266), chr6:16319821-16320821 (+441366)
ATXN10	chr22:45927136-45928536 (-139843), chr22:45948136-45949736 (-118743), chr22:46022336-46022736 (-45143), chr22:46075136-46076136 (+7957), chr22:46127336-46128136 (+60057), chr22:46200336-46202136 (+133557)
ATXN3L	chrX:13450079-13451279 (-112161), chrX:13445479-13447679 (-108061), chrX:13119079-13121679 (+218139)
ATXN7	chr3:63945960-63947160 (+96327)
ATXN7L1	chr7:105448964-105450564 (+67286)
AUH	chr9:93939579-93940979 (+183916), chr9:93926779-93927779 (+196916), chr9:93881379-93882379 (+242316), chr9:93821979-93823779 (+301316), chr9:93753979-93755179 (+369616), chr9:93741179-93742179 (+382516), chr9:93731179-93734179 (+391516), chr9:93683179-93683979 (+440616)
AVIL	chr12:58187733-58189933 (+21421)
AVL9	chr7:32546075-32546475 (+11174)
AVPI1	chr10:99410810-99412810 (+35270), chr10:99408810-99409810 (+37770), chr10:99406810-99408410 (+39470)
AXIN1	chr16:403199-404799 (-1340), chr16:377399-377799 (+25060)
AXIN2	chr17:63851138-63851938 (-293773), chr17:63746338-63747138 (-188973)
AZIN1	chr8:103936824-103938224 (-60559), chr8:103921024-103923224 (-45159), chr8:103818024-103818824 (+58541), chr8:103750224-103751224 (+126241)
B3GALNT2	chr1:235631977-235632977 (+35304)
B3GALT1	chr2:169072754-169073754 (+347796)
B3GALT6	chr1:1172737-1173737 (+5608)
B3GALTL	chr13:31745600-31747600 (-27473)
B3GAT3	chr11:62387624-62390224 (+723)
B3GNT2	chr2:62533696-62534696 (+110948)
B3GNT3	chr19:17905800-17906800 (+381), chr19:17907200-17908600 (+1981)
B3GNT5	chr3:182980906-182984506 (+11674), chr3:182991506-182993906 (+21674), chr3:182996106-182997306 (+25674)
B3GNT6	chr11:76595552-76597352 (-148933)
B3GNT7	chr2:232152356-232152956 (-107598)
B3GNTL1	chr17:81006311-81006911 (+3075), chr17:80805911-80807111 (+203175)
B4GALNT3	chr12:641339-642739 (+72509), chr12:741139-742339 (+172209)
B4GALT1	chr9:33228600-33231400 (-62646)
B4GALT5	chr20:48314993-48318593 (+13622)
B4GALT6	chr18:29259202-29259602 (+5284)
BAALC	chr8:104222024-104222824 (+69486), chr8:104266824-104268824 (+114886)
BACE2	chr21:42541730-42544730 (+3502), chr21:42578730-42579530 (+39402), chr21:42623730-42624730 (+84502)
BACH1	chr21:30534929-30536129 (-136208), chr21:30568329-30569529 (-102808), chr21:30714329-30716329 (+43592)
BACH2	chr6:91120679-91122079 (-114918), chr6:90994079-90995479 (+11682), chr6:90932079-90933079 (+73882), chr6:90885279-90886479 (+120582), chr6:90795879-90799079 (+208982), chr6:90662279-90663279 (+343682)
BAG3	chr10:121413210-121415610 (+3528), chr10:121417210-121418410 (+6928), chr10:121446010-121447010 (+35628)
BAIAP2	chr17:79013805-79015005 (+5443), chr17:79017005-79020005 (+9543), chr17:79023205-79025605 (+15443), chr17:79030205-79032605 (+22443), chr17:79038205-79040805 (+30543), chr17:79068005-79071405 (+60743), chr17:79071805-79072405 (+63143)
BAIAP2L1	chr7:98046664-98047064 (-16484)
BAIAP2L2	chr22:38573654-38574654 (-67477), chr22:38531054-38532254 (-24977)
BAK1	chr6:33524822-33525222 (+22997), chr6:33520422-33520822 (+27397)
BANF2	chr20:17779200-17779600 (+105083), chr20:17812800-17814600 (+139383), chr20:17815600-17817000 (+141983), chr20:17868000-17869800 (+194583)
BANP	chr16:88275899-88276899 (+272775)
BARHL1	chr9:135505979-135508579 (+49707)
BASP1	chr5:17000000-17001200 (-217069), chr5:17127800-17128800 (-89369), chr5:17306200-17306800 (+88831), chr5:17805043-17805843 (+587774)
BATF2	chr11:64774024-64775624 (-10307)
BAZ1A	chr14:35311649-35313049 (+32504)
BAZ2B	chr2:160353554-160354754 (+119049)
BBC3	chr19:47746760-47747560 (-11137), chr19:47660560-47663160 (+74163), chr19:47655360-47657160 (+79763)
BBOX1	chr11:27230424-27231824 (+168615), chr11:27451024-27452224 (+389115), chr11:27468824-27470424 (+407115), chr11:27477424-27478224 (+415315)
BBS10	chr12:76576864-76577864 (+164858)
BBS12	chr4:123685150-123686950 (+32193)
BBS2	chr16:56540899-56541499 (+12996)
BBS9	chr7:33913475-33914675 (+744931)
BBX	chr3:106402310-106403510 (-838913), chr3:106483310-106484310 (-758013), chr3:106484510-106485110 (-757013), chr3:106926110-106928510 (-314513), chr3:106930110-106930910 (-311313), chr3:107317510-107318110 (+75987), chr3:107717710-107718710 (+476387)
BCAP29	chr7:107254164-107255364 (+33560)
BCAR1	chr16:75356299-75358099 (-57294)
BCAR3	chr1:94311012-94312012 (+1194), chr1:94278612-94281212 (+32794), chr1:94263612-94264412 (+48694), chr1:94219412-94223012 (+91494), chr1:94059212-94065212 (+250494), chr1:94018412-94019012 (+293994)
BCAS1	chr20:52755593-52758793 (-70060), chr20:52721593-52724393 (-35860), chr20:52565193-52566793 (+121140), chr20:52555993-52558793 (+129740), chr20:52531993-52534393 (+153940), chr20:52522393-52524993 (+163440), chr20:52519593-52520993 (+166840), chr20:52259193-52260193 (+427440)
BCAS4	chr20:49360793-49364193 (-48938), chr20:49434593-49435393 (+23562)
BCAT1	chr12:24973933-24975933 (+81076)
BCKDHA	chr19:41892160-41893160 (-10705)
BCKDHB	chr6:80873281-80875881 (+58217), chr6:81166481-81167881 (+350817), chr6:81317081-81318881 (+501617)
BCL10	chr1:85742612-85744812 (-939)
BCL11A	chr2:60932896-60933896 (-152763)
BCL11B	chr14:99926847-99928847 (-190282)
BCL2	chr18:61003020-61004220 (-16259), chr18:60828820-60829620 (+158141), chr18:60609620-60610620 (+377241), chr18:60548820-60549620 (+438141), chr18:60430420-60431020 (+556641), chr18:60426820-60427420 (+560241), chr18:60417620-60419020 (+569041)
BCL2A1	chr15:80302345-80303945 (-39357)
BCL2L1	chr20:30306539-30309139 (+2862), chr20:30286739-30287739 (+23462), chr20:30283139-30285139 (+26562)
BCL2L10	chr15:52395308-52396308 (+9164), chr15:52342508-52343308 (+62064)
BCL2L11	chr2:111498929-111499729 (-379177), chr2:112219929-112220529 (+341723), chr2:112261329-112262729 (+383523), chr2:112375129-112376129 (+497123), chr2:112485329-112485729 (+607023)
BCL2L14	chr12:11857733-11859133 (-365440), chr12:11882933-11885333 (-339740), chr12:11893933-11895533 (-329140), chr12:12009133-12010933 (-213840), chr12:12028133-12029533 (-195040), chr12:12094133-12095533 (-129040), chr12:12171133-12171533 (-52540)
BCL2L2-PABPN1	chr14:23776760-23778360 (+1384)
BCL3	chr19:45257160-45258560 (+6056)
BCL6	chr3:187903506-187904306 (-440391), chr3:187703906-187704906 (-240891), chr3:187526106-187528306 (-63691), chr3:187467706-187468706 (-4691)
BCL7A	chr12:122439017-122440017 (-17811), chr12:122461217-122462417 (+4489)
BCL7C	chr16:30907099-30908299 (-1418)
BCL9	chr1:146744376-146746176 (-267906)
BCL9L	chr11:118796790-118797390 (-15477), chr11:118777990-118779190 (+3023)
BCLAF1	chr6:136728907-136729907 (-118418)
BCOR	chrX:39121656-39122056 (+834800)
BCR	chr22:23523600-23526400 (+2603)
BDH1	chr3:197445003-197447003 (-163145)
BDKRB2	chr14:96670447-96671047 (-388)
BEGAIN	chr14:100905647-100907247 (+127960)
BEND3	chr6:107625107-107626907 (-190371)
BEND5	chr1:49334613-49335213 (-92323)
BEND6	chr6:56527841-56528641 (-291849), chr6:56594041-56596441 (-224849), chr6:56803041-56804441 (-16349)
BEX1	chrX:102232344-102232744 (+86624), chrX:102231544-102232144 (+87324)
BFSP2	chr3:133254910-133255310 (+136271)
BHLHA15	chr7:97760664-97761664 (-79575)
BHLHE22	chr8:65553246-65555246 (+61432)
BHLHE40	chr3:4753400-4754200 (-267001), chr3:4761800-4764200 (-257801), chr3:4818200-4820600 (-201401), chr3:4872400-4873600 (-147801), chr3:5058200-5060800 (+38699)
BHLHE41	chr12:26306533-26307333 (-28873)
BHMT	chr5:78439444-78440044 (+32142)
BICC1	chr10:60580194-60580794 (+307594), chr10:60580994-60581194 (+308194)
BICD1	chr12:32027933-32028533 (-231930)
BICD2	chr9:95497979-95501779 (+27215), chr9:95484779-95486579 (+41415), chr9:95442379-95443779 (+84015)
BID	chr22:18402600-18403800 (-146418), chr22:18366600-18368200 (-110618)
BIK	chr22:43522256-43523856 (+16302)
BIN2	chr12:51674733-51675733 (+42715)
BIN3	chr8:22530255-22531455 (-4222)
BIRC3	chr11:102138190-102139390 (-49436), chr11:102139590-102140790 (-48036), chr11:102175990-102178190 (-11136), chr11:102187190-102188990 (-136)
BIVM-ERCC5	chr13:103478199-103479199 (+18995)
BLID	chr11:122451590-122452590 (-465167), chr11:122292390-122294190 (-306367), chr11:122041590-122042390 (-55067), chr11:121915590-121916590 (+70833), chr11:121465990-121466590 (+520633)
BLK	chr8:11336990-11339190 (-13420)
BLM	chr15:91203196-91204796 (-56562)
BLNK	chr10:98035610-98037210 (-5113)
BLOC1S3	chr19:45734760-45735960 (+53357)
BLOC1S4	chr4:6734099-6735099 (+16757), chr4:6750899-6751699 (+33457), chr4:6764699-6765699 (+47357)
BLVRA	chr7:43698675-43699675 (-99111), chr7:43713675-43714675 (-84111)
BMF	chr15:40442108-40443108 (-41533), chr15:40373708-40374308 (+27067)
BMP1	chr8:22035255-22036455 (+13606), chr8:22060655-22062255 (+39206), chr8:22084255-22086055 (+62906)
BMP10	chr2:69019096-69020496 (+78853)
BMP2	chr20:6635000-6636200 (-112711), chr20:6699200-6699800 (-48811), chr20:6906000-6907000 (+158189), chr20:7477800-7480000 (+730589)
BMP2K	chr4:79566376-79567976 (-130356)
BMP3	chr4:81226376-81231376 (-723243), chr4:82085376-82086576 (+133857), chr4:82087176-82087976 (+135457)
BMP4	chr14:54673250-54674650 (-250421), chr14:54640450-54641050 (-217221), chr14:53957850-53959250 (+464979)
BMP5	chr6:55689241-55692441 (+49521)
BMP6	chr6:7691801-7693001 (-34629)
BMP7	chr20:55355193-55355593 (+486291)
BMP8A	chr1:39568013-39570813 (-387905), chr1:39580413-39583213 (-375505), chr1:39639013-39640213 (-317705)
BMPER	chr7:33913475-33914675 (-30448), chr7:34026475-34027675 (+82552)
BMPR1B	chr4:95428377-95429777 (-543753), chr4:95748577-95750977 (-223053)
BMS1	chr10:43521394-43521794 (+243345)
BMX	chrX:15492079-15494079 (+10710)
BNC1	chr15:84045796-84049596 (-94230)
BNC2	chr9:16532800-16533000 (+337804), chr9:16499800-16502200 (+369704), chr9:16144200-16145000 (+726104)
BNIP3	chr10:133760810-133762210 (+33925)
BOC	chr3:112994910-112995710 (+64981)
BOD1	chr5:173208394-173209994 (-165531), chr5:173193394-173193594 (-149831), chr5:173191394-173192394 (-148231), chr5:172898594-172900594 (+144069), chr5:172880594-172883394 (+161669)
BOD1L1	chr4:14309702-14310502 (-680755), chr4:14236502-14236902 (-607355), chr4:14235702-14236302 (-606655), chr4:14001702-14002102 (-372555)
BOLA1	chr1:149856176-149857176 (-2764)
BPGM	chr7:134297660-134299460 (-33023), chr7:134377060-134378660 (+46277)
BPI	chr20:36846186-36846386 (-86239), chr20:36903986-36904786 (-28139)
BRAT1	chr7:2568874-2569874 (+25987)
BRD4	chr19:15434000-15435200 (-43338), chr19:15399400-15399800 (-8338)
BRD7	chr16:50431099-50432099 (-28909), chr16:50429699-50430899 (-27609)
BRD9	chr5:911600-913400 (-19561)
BRE	chr2:28077896-28079096 (-35100), chr2:28082496-28083696 (-30500)
BRINP2	chr1:177247777-177248777 (+107644), chr1:177273777-177274977 (+133744), chr1:177275977-177277777 (+136244), chr1:177553777-177555177 (+413844)
BRMS1L	chr14:36538049-36539249 (+243125)
BROX	chr1:222990777-222991777 (+105382)
BSG	chr19:571200-572000 (-965)
BSN	chr3:49537796-49539596 (-53226), chr3:49560796-49562396 (-30326)
BTAF1	chr10:93998420-94000220 (+315794)
BTBD10	chr11:13359224-13361424 (+124503), chr11:13351024-13351424 (+133603)
BTBD11	chr12:107737670-107739070 (+26180), chr12:107753870-107754670 (+42080), chr12:107765070-107766870 (+53780)
BTBD16	chr10:123849210-123849610 (-181411)
BTBD3	chr20:11120800-11121800 (-750176), chr20:11138400-11140800 (-731876), chr20:11158600-11161200 (-711576), chr20:11166600-11168200 (-704076), chr20:11210200-11211200 (-660776), chr20:11285400-11286800 (-585376)
BTBD9	chr6:38024622-38026822 (+581978), chr6:37830822-37831022 (+776778)
BTC	chr4:75811376-75812376 (-91980), chr4:75590376-75591176 (+129120)
BTG1	chr12:92762469-92764069 (-223596), chr12:92529669-92532869 (+8404), chr12:92527669-92529469 (+11104), chr12:92474069-92475469 (+64904), chr12:92470869-92472669 (+67904)
BTG2	chr1:203275777-203276377 (+1413)
BTG3	chr21:18979529-18981329 (+4733)
BTG4	chr11:111381190-111382190 (+1389)
BTN3A2	chr6:26309621-26311421 (-54938), chr6:26351821-26352421 (-13338)
BTRC	chr10:103127010-103128210 (+13790)
BUB1B	chr15:40442108-40443108 (-10619)
BUD31	chr7:98976664-98978064 (-28900)
BZW1	chr2:201577755-201578755 (-98824), chr2:201619555-201622955 (-55824)
C10orf105	chr10:73124194-73124594 (+355184)
C10orf11	chr10:78089594-78090594 (+547575), chr10:78251394-78252994 (+709675)
C10orf129	chr10:97006610-97008010 (+53353)
C10orf35	chr10:71462794-71464794 (+73780)
C10orf67	chr10:23673594-23674194 (-40120), chr10:23672394-23673394 (-39120), chr10:23633994-23635994 (-1220)
C10orf90	chr10:128086210-128087210 (+123300)
C11orf44	chr11:130498590-130499990 (-43561), chr11:130502790-130505390 (-38761), chr11:130506590-130507990 (-35561), chr11:130651390-130652790 (+109239), chr11:130716590-130718790 (+174839)
C11orf45	chr11:128810390-128812190 (-35698), chr11:128778190-128779790 (-3398), chr11:128772790-128774990 (+1702)
C11orf58	chr11:16897224-16898824 (+138076), chr11:16922824-16925224 (+164076), chr11:17002824-17004024 (+243476)
C11orf85	chr11:64738024-64738824 (+934)
C11orf87	chr11:108766390-108767190 (-526056), chr11:109566390-109568190 (+274444), chr11:109946790-109949990 (+655544)
C11orf91	chr11:33722224-33727224 (-2377), chr11:33703624-33704824 (+18123), chr11:33664224-33664824 (+57823)
C12orf44	chr12:52576933-52577733 (+113578)
C12orf50	chr12:87821869-87823869 (+600320)
C12orf55	chr12:96882869-96884069 (+104)
C12orf57	chr12:7033539-7036339 (-18247), chr12:7052939-7055539 (+1053)
C12orf65	chr12:123734847-123736247 (+18084)
C12orf66	chr12:64778933-64779933 (-163362), chr12:64574333-64575533 (+41138), chr12:64566333-64566733 (+49538), chr12:64563533-64566133 (+51238), chr12:64554533-64555333 (+61138), chr12:64497333-64500333 (+117238), chr12:64495333-64496733 (+120038), chr12:64481533-64483333 (+133638), chr12:64371933-64372733 (+243738)
C14orf159	chr14:91579847-91582647 (+533), chr14:91585647-91586847 (+5533)
C14orf2	chr14:104333847-104335447 (+53191)
C14orf37	chr14:58548647-58549847 (+69684), chr14:58300247-58300647 (+318484), chr14:58299647-58300047 (+319084), chr14:58192647-58193047 (+426084)
C14orf39	chr14:60714447-60715647 (+237767)
C15orf27	chr15:76442745-76443945 (+91167)
C15orf39	chr15:75358147-75360147 (-132086), chr15:75369747-75370747 (-120986), chr15:75396747-75397947 (-93886), chr15:75467747-75468547 (-23086), chr15:75474347-75475147 (-16486)
C15orf52	chr15:40635108-40636508 (-2640)
C16orf3	chr16:90109899-90110899 (-14090)
C16orf45	chr16:15575899-15576899 (+48247)
C16orf70	chr16:67143299-67143699 (-392)
C16orf72	chr16:9141099-9142499 (-43706), chr16:9161499-9163499 (-23006), chr16:9166299-9167899 (-18406)
C17orf59	chr17:8090675-8090875 (+2789)
C17orf70	chr17:79543363-79545763 (-25160), chr17:79519957-79521157 (-1154)
C17orf78	chr17:35716887-35719487 (-14798)
C17orf99	chr17:76155605-76157205 (+13971)
C18orf25	chr18:43803402-43804402 (+49909), chr18:43900402-43902802 (+147609)
C18orf56	chr18:702200-704200 (-44860)
C18orf8	chr18:21109202-21110602 (+26429)
C19orf10	chr19:4717600-4718800 (-47818), chr19:4694800-4698200 (-26118), chr19:4693400-4694600 (-23618)
C19orf33	chr19:38765160-38765760 (-29341), chr19:38768360-38769160 (-26041)
C19orf40	chr19:33537760-33539360 (+75404)
C19orf52	chr19:11050000-11051000 (+11091)
C19orf73	chr19:49621588-49622388 (+409)
C19orf77	chr19:3397200-3398800 (+82540)
C1D	chr2:68224296-68225696 (+65119), chr2:68073296-68073696 (+216619), chr2:68052696-68053496 (+237019), chr2:67680096-67681096 (+609519), chr2:67675696-67677296 (+613619), chr2:67673096-67674496 (+616319)
C1GALT1	chr7:6882475-6882875 (-339571), chr7:7188275-7189075 (-33571), chr7:7241075-7241875 (+19229), chr7:7247675-7248675 (+25929), chr7:7260275-7261675 (+38729)
C1GALT1C1	chrX:119868372-119869372 (-104867)
C1QTNF6	chr22:37592854-37594454 (-9325)
C1QTNF9	chr13:24722600-24723800 (-158104)
C1orf105	chr1:171881977-171883177 (-507251), chr1:172123377-172124777 (-265751), chr1:172311777-172313577 (-77151), chr1:172320777-172321977 (-68451), chr1:172325777-172326177 (-63851)
C1orf106	chr1:200881777-200882777 (+18328)
C1orf111	chr1:162289176-162290176 (+56984)
C1orf116	chr1:207206177-207209177 (-1585)
C1orf159	chr1:1014737-1015137 (+36541)
C1orf168	chr1:57297812-57298812 (-13268), chr1:57154012-57155012 (+130532)
C1orf177	chr1:55348012-55348812 (+76637)
C1orf192	chr1:161450776-161451576 (-113512), chr1:161351776-161352976 (-14712)
C1orf21	chr1:184392577-184393977 (+37085), chr1:184591377-184591977 (+235485)
C1orf51	chr1:150253376-150254776 (-1153), chr1:150254976-150255776 (+147)
C1orf65	chr1:223677577-223678777 (+111462)
C1orf68	chr1:152712176-152712976 (+20578), chr1:152715976-152717976 (+24978), chr1:152724576-152725576 (+33078)
C1orf95	chr1:226890577-226891777 (+154676)
C20orf24	chr20:35213586-35214586 (-20139)
C2CD3	chr11:73848952-73850752 (+32212)
C2CD4B	chr15:62599308-62599908 (-142126)
C2CD4D	chr1:151808776-151814376 (+1457)
C2orf40	chr2:106472368-106473568 (-209144), chr2:106553368-106554568 (-128144)
C2orf42	chr2:70335696-70336096 (+82307), chr2:70322096-70323096 (+95607)
C2orf44	chr2:24238096-24239296 (+31527)
C2orf49	chr2:106011368-106013168 (+58452)
C2orf57	chr2:232506956-232508156 (+49981)
C2orf71	chr2:29289896-29291896 (+6231)
C3orf38	chr3:88856510-88857510 (+658117), chr3:89006510-89007710 (+808217)
C4orf32	chr4:112990151-112990951 (-76002), chr4:113090751-113092751 (+25198), chr4:113094751-113095951 (+28798)
C5orf38	chr5:2757600-2758200 (+5638), chr5:2758400-2759600 (+6738), chr5:3456000-3456800 (+704138)
C5orf46	chr5:147335607-147337407 (-50442), chr5:147272207-147272807 (+13558)
C5orf63	chr5:126375901-126376901 (+32783)
C5orf64	chr5:61100843-61101443 (+167507)
C6orf106	chr6:34639022-34640622 (+24802), chr6:34597222-34598822 (+66602)
C6orf203	chr6:107186907-107188707 (-161600)
C6orf62	chr6:24743221-24744221 (-22657)
C7orf25	chr7:42532875-42535475 (+417514), chr7:42332675-42333075 (+618814)
C7orf60	chr7:112625564-112626964 (-46293)
C7orf69	chr7:47639475-47642675 (-193814), chr7:47709075-47710075 (-125314)
C7orf73	chr7:135391260-135392660 (+44691)
C8A	chr1:57297812-57298812 (-22167)
C8orf17	chr8:141319218-141320418 (+376402)
C8orf22	chr8:50787047-50787847 (+802534)
C8orf4	chr8:40030643-40032843 (+20754), chr8:40065443-40066643 (+55054)
C9	chr5:39359643-39362243 (+3719)
C9orf135	chr9:72590580-72592180 (+155671), chr9:72628380-72628980 (+192971)
C9orf3	chr9:97410579-97412379 (-110587), chr9:97434979-97436379 (-86387), chr9:97564579-97565779 (+43113), chr9:97566979-97569579 (+46213), chr9:97629379-97630979 (+108113), chr9:97674979-97677379 (+154113), chr9:97690379-97691779 (+169013), chr9:97853979-97854979 (+332413), chr9:97862179-97865579 (+341813)
C9orf47	chr9:91266580-91268180 (-338463), chr9:91389580-91392780 (-214663)
C9orf64	chr9:86548980-86550780 (+21752)
CA10	chr17:49744201-49746001 (+490986)
CA4	chr17:58449618-58451218 (+223121)
CA6	chr1:8949013-8949413 (-56733), chr1:8959613-8960013 (-46133), chr1:8960213-8960813 (-45433), chr1:8965613-8966213 (-40033), chr1:9001213-9002613 (-4033)
CAAP1	chr9:26261200-26262800 (+630802), chr9:26260000-26260600 (+632502)
CABLES1	chr18:20557802-20559202 (-157225)
CABP7	chr22:30056600-30058000 (-58773)
CABYR	chr18:21408402-21409202 (-310140), chr18:21415402-21419802 (-301340), chr18:21572202-21573202 (-146240), chr18:21579002-21579802 (-139540), chr18:21787602-21789802 (+69760), chr18:21795002-21796002 (+76560)
CACHD1	chr1:65063612-65064412 (+127537)
CACNA1A	chr19:13509600-13511000 (+106738)
CACNA1B	chr9:140602579-140603379 (-169262), chr9:141107179-141108379 (+335538)
CACNA1C	chr12:2444939-2446739 (+283110)
CACNA1E	chr1:181736377-181737577 (+284096)
CACNA2D3	chr3:54590760-54593160 (+435267), chr3:54686360-54688360 (+530667)
CACNB4	chr2:152799754-152802554 (+154439)
CACNG4	chr17:64900738-64901938 (-59688)
CACNG5	chr17:64455338-64456538 (-375297), chr17:64503338-64507738 (-325697), chr17:64563538-64563938 (-267497), chr17:64900738-64901938 (+70103)
CACUL1	chr10:120598810-120600810 (-85052), chr10:120558810-120560210 (-44752), chr10:120557410-120558610 (-43252), chr10:120553210-120553410 (-38552)
CACYBP	chr1:174629377-174629577 (-339392)
CAGE1	chr6:7504801-7506001 (-115425), chr6:7446601-7447801 (-57225)
CALB1	chr8:91548824-91549624 (-454117)
CALB2	chr16:71393299-71395099 (+1580)
CALCOCO1	chr12:54191933-54192733 (-71109)
CALD1	chr7:134377060-134378660 (-86541)
CALM1	chr14:90875447-90875847 (+12320)
CALM2	chr2:47499096-47499896 (-95756), chr2:47404096-47405096 (-856)
CALM3	chr19:46983960-46985560 (-119733), chr19:47032760-47033960 (-71133)
CALML3	chr10:5576200-5577800 (+10076), chr10:5606000-5610400 (+41276), chr10:5631800-5632200 (+65076)
CALML5	chr10:5529600-5531800 (+10833)
CALN1	chr7:72147464-72148264 (-270506)
CAMK1D	chr10:12375394-12376594 (-15487), chr10:12745594-12746994 (+354813), chr10:12748794-12750194 (+358013)
CAMK1G	chr1:209341577-209342177 (-415185), chr1:209593577-209595577 (-162485)
CAMK2A	chr5:149678807-149680207 (-10315)
CAMK2B	chr7:44417075-44418875 (-52878)
CAMK2D	chr4:114758151-114759351 (-76527), chr4:114394751-114398551 (+285573)
CAMK4	chr5:110462501-110464101 (-96483)
CAMKK2	chr12:121714417-121715617 (+21094)
CAMSAP2	chr1:200740177-200741977 (+32391)
CAMTA1	chr1:6803613-6804213 (-41471), chr1:7178013-7178813 (+333029)
CAND1	chr12:67910533-67911533 (+247972)
CANT1	chr17:77007205-77008605 (-2006), chr17:77006005-77006405 (-306)
CAPN1	chr11:64950824-64951824 (+1391)
CAPN15	chr16:521199-521999 (-56257), chr16:575199-576999 (-1757)
CAPN2	chr1:223890377-223891377 (-9157)
CAPN7	chr3:15351196-15352796 (+104246), chr3:15361196-15362596 (+114146)
CAPN8	chr1:223890377-223891377 (-37529), chr1:223852977-223854777 (-529), chr1:223677577-223678777 (+175171)
CAPNS2	chr16:55572099-55573899 (-27585)
CAPRIN2	chr12:30878533-30879333 (+28515)
CAPS	chr19:5909800-5910600 (-4047), chr19:5913800-5915000 (+153)
CAPZA2	chr7:116317764-116321164 (-183063), chr7:116331564-116333564 (-169963), chr7:116340964-116342364 (-160863), chr7:116381164-116381964 (-120963), chr7:116411364-116413564 (-90063)
CAPZB	chr1:19687013-19688213 (+124366)
CARD10	chr22:37939854-37942654 (-25705), chr22:37936454-37939254 (-22305), chr22:37892854-37894254 (+21995)
CARD11	chr7:2915074-2916274 (+167905), chr7:2912874-2914674 (+169805)
CARD16	chr11:104962990-104963790 (-47348)
CARD17	chr11:105007590-105008990 (-36132), chr11:104962990-104963790 (+8768)
CARD18	chr11:105007590-105008990 (+2163)
CARS	chr11:3151624-3152024 (-73157)
CARTPT	chr5:70897044-70897644 (-117646)
CASD1	chr7:94261464-94262664 (+122954)
CASK	chrX:42779456-42780456 (-997688)
CASP10	chr2:201992555-201996955 (-52849), chr2:202013155-202016955 (-32549)
CASP2	chr7:142981878-142983078 (-2830)
CASQ2	chr1:116256677-116258677 (+53725)
CASR	chr3:122032510-122034310 (+130229), chr3:122036910-122038510 (+134529)
CAST	chr5:95908244-95909244 (-89197), chr5:96035044-96038444 (+38803)
CASZ1	chr1:11035813-11036413 (-179408), chr1:10588213-10591413 (+266892), chr1:10570013-10572013 (+285692), chr1:10554813-10556813 (+300892)
CATSPERD	chr19:5718000-5719400 (-1988)
CAV1	chr7:116216564-116217964 (+52425), chr7:116270764-116271564 (+106325)
CAV2	chr7:115866564-115866964 (-272680), chr7:115867164-115868564 (-271580), chr7:116035164-116035964 (-103880)
CBL	chr11:119089190-119089790 (+12738)
CBLB	chr3:106484510-106485110 (-896923), chr3:106483310-106484310 (-895923), chr3:106402310-106403510 (-815023), chr3:106052910-106053510 (-465323), chr3:105732310-105733910 (-145223), chr3:105662710-105664710 (-75823), chr3:105316710-105317910 (+270577), chr3:105105110-105106910 (+481877)
CBLC	chr19:45257160-45258560 (-23266)
CBLN2	chr18:70513820-70517220 (-303746)
CBR4	chr4:170149625-170151625 (-219216), chr4:170068425-170069025 (-137316), chr4:169788225-169790425 (+142084), chr4:169724425-169726225 (+206084), chr4:169717025-169719225 (+213284), chr4:169705425-169706825 (+225284), chr4:169551825-169552825 (+379084), chr4:169505425-169507025 (+425184)
CBWD2	chr2:114067330-114068130 (-127538)
CBWD3	chr9:70637380-70638180 (-218617)
CBWD5	chr9:70637380-70638180 (-147673)
CBWD6	chr9:69882180-69883980 (-620487), chr9:69774580-69775980 (-512687), chr9:69658980-69660380 (-397087)
CBX1	chr17:46127401-46131801 (+48959)
CBX4	chr17:77943605-77944805 (-130977), chr17:77921205-77921605 (-108177)
CBX5	chr12:54622733-54624333 (+50353)
CBX7	chr22:39601254-39602054 (-52999)
CC2D1B	chr1:52834012-52834812 (-2547)
CCBE1	chr18:57552620-57553420 (-188408)
CCDC103	chr17:42986474-42987874 (+10032)
CCDC104	chr2:55652096-55653296 (-94094)
CCDC117	chr22:29167000-29167800 (-1262)
CCDC121	chr2:27850696-27851696 (+549)
CCDC129	chr7:31532675-31534075 (-35996)
CCDC141	chr2:179970755-179972555 (-56869)
CCDC146	chr7:76601664-76602664 (-149770), chr7:76612464-76613864 (-138770)
CCDC147	chr10:106109210-106110210 (-3812)
CCDC15	chr11:124816190-124817790 (-7027)
CCDC174	chr3:14451796-14452796 (-240975), chr3:14472796-14474396 (-219675)
CCDC182	chr17:55600801-55602601 (+220972), chr17:55540201-55540601 (+282272), chr17:55447001-55448001 (+375172)
CCDC19	chr1:159838776-159839976 (+30577)
CCDC28A	chr6:138913907-138915307 (-180050), chr6:138974307-138974907 (-120050), chr6:138975107-138977307 (-118450), chr6:139003107-139004107 (-91050), chr6:139010507-139012507 (-83150)
CCDC3	chr10:12748794-12750194 (+294203), chr10:12745594-12746994 (+297403)
CCDC37	chr3:126192110-126193110 (+78828)
CCDC41	chr12:95012469-95016869 (-160941), chr12:95008269-95010469 (-155641)
CCDC53	chr12:102329469-102330869 (+125733)
CCDC57	chr17:80163111-80164911 (+6678)
CCDC59	chr12:83043269-83046069 (-292102)
CCDC68	chr18:53119002-53120002 (-492763)
CCDC71L	chr7:106376964-106377764 (-75922), chr7:106319364-106320364 (-18422), chr7:106126364-106127964 (+174278), chr7:106057764-106061964 (+241578), chr7:105970164-105970764 (+330978)
CCDC8	chr19:47032760-47033960 (-116519), chr19:46983960-46985560 (-67919)
CCDC80	chr3:112437310-112438110 (-77594), chr3:112407310-112408510 (-47794), chr3:112395710-112395910 (-35694), chr3:112371510-112373910 (-12594)
CCDC85C	chr14:100077847-100080047 (-8584)
CCDC87	chr11:66374624-66375224 (-14370)
CCDC88A	chr2:55652096-55653296 (-5947)
CCDC88B	chr11:64089424-64093224 (-16371), chr11:64098824-64100024 (-8271), chr11:64102224-64102624 (-5271), chr11:64102824-64103424 (-4571)
CCDC9	chr19:47746760-47747560 (-12556)
CCDC90B	chr11:82870752-82872152 (+125998)
CCDC91	chr12:28140733-28142933 (-201546), chr12:28174133-28178533 (-167046), chr12:28178733-28181333 (-163346), chr12:28343933-28345133 (+1154), chr12:29265533-29266133 (+922454)
CCDC93	chr2:118738730-118740130 (+32279), chr2:118738130-118738530 (+33379)
CCDC96	chr4:7022699-7025299 (+20729), chr4:6992699-6995899 (+50429)
CCDC97	chr19:41833160-41834960 (+17966)
CCER1	chr12:90627469-90630269 (+720084)
CCL20	chr2:228714556-228715156 (+36286)
CCND1	chr11:69192419-69193219 (-263036), chr11:69234819-69236219 (-220336), chr11:69311619-69312219 (-143936)
CCNDBP1	chr15:43441908-43443908 (-34547)
CCNG1	chr5:162806822-162807222 (-57565)
CCNG2	chr4:78076576-78077976 (-1028), chr4:78091776-78094576 (+14872), chr4:78121976-78124776 (+45072)
CCNH	chr5:87041444-87043844 (-333808), chr5:86595844-86598044 (+111892)
CCNL1	chr3:156803306-156807506 (+72596), chr3:156798706-156801306 (+77996), chr3:156498906-156501506 (+377796), chr3:156408506-156411706 (+467896), chr3:156395106-156401306 (+479796)
CCNY	chr10:35620594-35623394 (-3808), chr10:35736194-35737994 (+111292), chr10:35742394-35743394 (+117092), chr10:35834594-35836994 (+209992)
CCR1	chr3:46150796-46151196 (+98891), chr3:46123996-46125196 (+125291)
CCR7	chr17:38716074-38716874 (+5250), chr17:38704474-38706074 (+16450), chr17:38677874-38681074 (+42250)
CCT2	chr12:69920933-69922933 (-57181)
CCZ1B	chr7:7188275-7189075 (-322274), chr7:6882475-6882875 (-16274)
CD109	chr6:74404279-74405279 (-1048)
CD151	chr11:833800-835400 (+1757)
CD164	chr6:109460107-109460707 (+243240)
CD180	chr5:67068644-67070444 (-576917), chr5:66390244-66391844 (+101583), chr5:66315644-66318244 (+175683), chr5:66311444-66311844 (+180983), chr5:66186244-66194044 (+302483)
CD1D	chr1:157971576-157972976 (-177461)
CD2	chr1:117239277-117239877 (-57430), chr1:117428477-117430077 (+132270)
CD200R1L	chr3:112437310-112438110 (+127087), chr3:112407310-112408510 (+156887), chr3:112395710-112395910 (+168987), chr3:112371510-112373910 (+192087)
CD226	chr18:67454820-67456220 (+168712)
CD276	chr15:73976147-73976547 (-207)
CD28	chr2:204514155-204516155 (-56116), chr2:204520955-204522155 (-49716), chr2:204549955-204552755 (-19916), chr2:204646355-204647755 (+75784)
CD34	chr1:208394377-208395177 (-310030), chr1:207996377-207997977 (+87570)
CD36	chr7:79780264-79780864 (-218327), chr7:79941064-79942264 (-57227)
CD3EAP	chr19:45905160-45905760 (-4007), chr19:45905960-45906960 (-3007)
CD44	chr11:35051224-35054224 (-108004), chr11:35103224-35106024 (-56104), chr11:35296424-35299024 (+136996)
CD46	chr1:207996377-207997977 (+71775)
CD47	chr3:107849910-107852110 (-41149), chr3:107717710-107718710 (+91651), chr3:107317510-107318110 (+492051)
CD5	chr11:60753224-60753824 (-116343), chr11:60920224-60921424 (+50957)
CD53	chr1:111313077-111314677 (-101899)
CD55	chr1:207566377-207567777 (+72031)
CD58	chr1:117098277-117098877 (+15084), chr1:117078877-117081677 (+33384), chr1:117050677-117053477 (+61584), chr1:116975477-116977077 (+137384)
CD5L	chr1:157937776-157940576 (-127588)
CD6	chr11:60753224-60753824 (+14372)
CD63	chr12:56122933-56124533 (-242)
CD68	chr17:7482276-7483476 (+91)
CD7	chr17:80258511-80259111 (+16667)
CD70	chr19:6615800-6616400 (-24937), chr19:6610600-6611800 (-20037), chr19:6537400-6538400 (+53263)
CD83	chr6:14286021-14287621 (+168949), chr6:14706021-14707821 (+589049), chr6:14710821-14714221 (+594649), chr6:14742821-14745221 (+626149), chr6:14804021-14805421 (+686849)
CD8A	chr2:87064089-87064889 (-28970)
CD8B	chr2:87064089-87064889 (+24549)
CD9	chr12:6332739-6336139 (+25558)
CD97	chr19:14491400-14491800 (-656), chr19:14492200-14493400 (+544)
CD99L2	chrX:150012542-150014142 (+53837), chrX:149862942-149863742 (+203837)
CDA	chr1:20926213-20929813 (+12572), chr1:20937413-20941213 (+23872)
CDC20	chr1:43814013-43816213 (-9571)
CDC27	chr17:45146001-45149001 (+119041)
CDC42	chr1:22345213-22346413 (-33348)
CDC42BPA	chr1:227544577-227545777 (-39002)
CDC42BPB	chr14:103459447-103460647 (+63752)
CDC42EP1	chr22:37936454-37939254 (-18600), chr22:37939854-37942654 (-15200)
CDC42EP3	chr2:38098096-38099896 (-199662), chr2:37902696-37904096 (-4062), chr2:37899696-37900296 (-662), chr2:37862896-37863496 (+36138), chr2:37862096-37862696 (+36938), chr2:37856296-37857296 (+42538), chr2:37851096-37852496 (+47538), chr2:37814896-37817696 (+83038), chr2:37614496-37615696 (+284238)
CDC42EP4	chr17:71329605-71332405 (-22691), chr17:71301005-71303405 (+6109)
CDC42SE1	chr1:151042176-151042976 (+225)
CDC42SE2	chr5:130658501-130659701 (+59308)
CDC5L	chr6:44641822-44642222 (+286760), chr6:44642422-44644222 (+288060)
CDC73	chr1:193080577-193081377 (-10170), chr1:193084577-193085377 (-6170)
CDCA7	chr2:174023354-174025754 (-195035), chr2:174048754-174049754 (-170335), chr2:174292554-174293754 (+73565), chr2:174516554-174518354 (+297865)
CDCA7L	chr7:21619475-21620675 (+365627)
CDCP1	chr3:45224196-45225596 (-36982), chr3:45195196-45197196 (-8282), chr3:45132996-45135196 (+53818)
CDH1	chr16:68788299-68796699 (+21371), chr16:68812099-68813099 (+41471)
CDH10	chr5:24065443-24066843 (+578944)
CDH12	chr5:22596443-22597243 (+256888), chr5:22560043-22560443 (+293488)
CDH13	chr16:82732899-82734299 (+73029), chr16:83436099-83438499 (+776729), chr16:83566499-83567299 (+906329)
CDH17	chr8:95270824-95273824 (-51509), chr8:95077624-95078824 (+142591), chr8:95072824-95074024 (+147391), chr8:95036624-95037024 (+183991)
CDH18	chr5:20275443-20277443 (+299539), chr5:19928043-19929843 (+647039)
CDH2	chr18:26736202-26737202 (-979292)
CDH20	chr18:58558820-58562620 (-440095)
CDH23	chr10:73591194-73592594 (+36366)
CDH26	chr20:58698205-58699405 (+165323), chr20:58824005-58825405 (+291223), chr20:59270205-59271005 (+737123)
CDH4	chr20:59270205-59271005 (-556877), chr20:60011205-60013005 (+184623)
CDH5	chr16:66284699-66285699 (-115334), chr16:66311499-66313099 (-88234)
CDH6	chr5:31407843-31409843 (+214986)
CDHR2	chr5:175968194-175969994 (-418), chr5:175979794-175981394 (+11082)
CDHR3	chr7:105698964-105699164 (+95379), chr7:105699364-105700364 (+96179), chr7:105702564-105703564 (+99379)
CDIP1	chr16:4549999-4550599 (+14811)
CDK1	chr10:62240794-62241394 (-297118)
CDK11A	chr1:1672740-1673140 (-17177)
CDK13	chr7:39759875-39761075 (-229161)
CDK14	chr7:90224064-90225264 (-114048), chr7:90445664-90446264 (+107252), chr7:90454464-90454664 (+115852)
CDK16	chrX:47076256-47077056 (-5761)
CDK17	chr12:96622069-96624269 (+171169)
CDK18	chr1:205462177-205462577 (-11349)
CDK2AP1	chr12:123734847-123736247 (+21140)
CDK5R1	chr17:30819087-30819287 (+5550), chr17:30877687-30878487 (+64450), chr17:30894087-30898287 (+82550)
CDK5RAP2	chr9:123379379-123379579 (-37043)
CDK5RAP3	chr17:46079601-46080601 (+31694)
CDK6	chr7:92744264-92745864 (-281833), chr7:92545464-92547064 (-83033), chr7:92460664-92462264 (+1767), chr7:92391064-92396664 (+69367), chr7:92359864-92361864 (+102367), chr7:92250464-92251264 (+212367)
CDKAL1	chr6:21507421-21509821 (+973933)
CDKL1	chr14:50987850-50989250 (-125933), chr14:50785850-50788650 (+75367)
CDKL3	chr5:133705901-133706701 (-3536)
CDKL4	chr2:39632496-39633096 (-176123)
CDKN1A	chr6:36634222-36635222 (-11765)
CDKN2A	chr9:21833600-21837800 (+139165), chr9:21831400-21832400 (+142965)
CDKN2AIP	chr4:184255006-184255606 (-110438), chr4:184256606-184257006 (-108938), chr4:184389206-184392206 (+24962)
CDKN3	chr14:54640450-54641050 (-222923), chr14:54673250-54674650 (-189723)
CDNF	chr10:14700194-14701194 (+179377)
CDR2	chr16:22508699-22509299 (-123061), chr16:22383099-22383899 (+2439)
CDS1	chr4:85503176-85503976 (-556), chr4:85552976-85553576 (+49144), chr4:85873376-85873976 (+369544)
CDV3	chr3:133254910-133255310 (-37464), chr3:133291310-133292110 (-864)
CDYL	chr6:4599801-4601801 (-175868), chr6:4603001-4604601 (-172868), chr6:4733201-4733801 (-43168), chr6:4941601-4943401 (+165832)
CEACAM16	chr19:45194960-45196360 (-6761)
CEACAM19	chr19:45194960-45196360 (+20666)
CEACAM3	chr19:42278160-42279360 (-21609)
CEACAM6	chr19:42278160-42279360 (+19431)
CEBPA	chr19:33840960-33842360 (-48190)
CEBPB	chr20:48856793-48856993 (+49517), chr20:48862793-48863793 (+55917), chr20:48990193-48990993 (+183217), chr20:49032193-49032993 (+225217), chr20:49045593-49046793 (+238817), chr20:49054593-49058593 (+249217), chr20:49099793-49101193 (+293117)
CEBPD	chr8:48436847-48437847 (+214301)
CEBPG	chr19:33840960-33842360 (-22576)
CELA3A	chr1:22345213-22346413 (+17664)
CELF1	chr11:47560824-47562824 (-16284)
CELF6	chr15:72651146-72651746 (-38976)
CELSR1	chr22:46909936-46911936 (+22131)
CELSR2	chr1:109805477-109806477 (+13336)
CELSR3	chr3:48700396-48701596 (-648)
CENPA	chr2:26991696-26992296 (-16869)
CENPE	chr4:104419151-104420151 (-300085)
CENPF	chr1:214731177-214731977 (-44961), chr1:214775777-214776377 (-461), chr1:215130377-215131777 (+354539)
CENPU	chr4:185722406-185723806 (-67819), chr4:185667206-185670406 (-13519), chr4:185609006-185610606 (+45481)
CEP112	chr17:63851138-63851938 (+336449), chr17:63746338-63747138 (+441249)
CEP128	chr14:81412047-81413247 (-4518), chr14:81050847-81052447 (+356482), chr14:80891647-80893047 (+515782)
CEP135	chr4:56731243-56733243 (-82904), chr4:56773043-56773843 (-41704)
CEP170	chr1:242987377-242988777 (+430275), chr1:242792977-242793377 (+625175), chr1:242792377-242792777 (+625775)
CEP57L1	chr6:109460107-109460707 (+44051)
CEP63	chr3:134201910-134203110 (-2387), chr3:134203310-134204310 (-1087)
CEP68	chr2:65250896-65252096 (-32010), chr2:65296896-65298496 (+14190)
CEP70	chr3:138213310-138213910 (+99588)
CEP72	chr5:614400-615200 (+2413)
CEP76	chr18:12837200-12838800 (-135227)
CEP78	chr9:80733380-80733980 (-117443), chr9:80734180-80734780 (-116643)
CEP85L	chr6:119001707-119002307 (+29231)
CEP95	chr17:62649538-62650738 (+147432)
CEP97	chr3:101421510-101422710 (-20659)
CERK	chr22:47057536-47057936 (+76422)
CERKL	chr2:182382155-182383155 (+139078)
CERS4	chr19:8239200-8239800 (-34737)
CERS5	chr12:50652733-50653933 (-92128), chr12:50594133-50596533 (-34128)
CERS6	chr2:169380554-169382154 (+68595), chr2:169420954-169422554 (+108995)
CES1	chr16:55701499-55703099 (+164771)
CETN3	chr5:88753044-88754444 (+951859)
CFDP1	chr16:75356299-75358099 (+110184)
CFL2	chr14:35311649-35313049 (-129315), chr14:35168649-35170049 (+13685), chr14:35146649-35147649 (+35885)
CFLAR	chr2:201992555-201996955 (+13928), chr2:202013155-202016955 (+34228)
CFTR	chr7:117075164-117076164 (-44353)
CGNL1	chr15:57317508-57318708 (-350595), chr15:57390308-57390708 (-278195)
CHAC2	chr2:53356696-53358496 (-637333), chr2:53629096-53635896 (-362433)
CHADL	chr22:41613454-41614054 (+23184)
CHAF1B	chr21:37802330-37802730 (+44854)
CHCHD6	chr3:126477310-126479510 (+55347), chr3:126614710-126615110 (+191847), chr3:126700710-126701710 (+278147)
CHD1L	chr1:146744376-146746176 (+30942)
CHD2	chr15:93351196-93354396 (-90262), chr15:93460796-93461996 (+18338), chr15:93463796-93465796 (+21738)
CHD3	chr17:7789075-7790875 (+1851), chr17:7791075-7793075 (+3951)
CHD5	chr1:6134013-6135613 (+105370)
CHD6	chr20:40273386-40274186 (-26653)
CHD7	chr8:61620446-61622046 (+29909)
CHD9	chr16:53113899-53115299 (+25654)
CHGB	chr20:5628000-5629200 (-263476), chr20:5633400-5636400 (-257176), chr20:5843600-5844800 (-47876), chr20:5899600-5901200 (+8324)
CHI3L2	chr1:111770677-111771877 (+27884)
CHIA	chr1:111770677-111771877 (-62261)
CHIC1	chrX:73136275-73138075 (+354131)
CHIC2	chr4:54828243-54830243 (+101614), chr4:54780443-54781243 (+150014), chr4:54774443-54775243 (+156014)
CHML	chr1:241775977-241776777 (+22855)
CHMP6	chr17:78765605-78766405 (-199636), chr17:78800205-78801805 (-164636), chr17:78806205-78807605 (-158736), chr17:78824405-78825205 (-140836), chr17:78834805-78836805 (-129836), chr17:78874605-78876205 (-90236)
CHN1	chr2:175712354-175712954 (+157300), chr2:175700554-175701754 (+168800)
CHN2	chr7:28610275-28610875 (-623453), chr7:28651275-28652875 (-581953), chr7:29028075-29029075 (-205453)
CHP1	chr15:41541708-41542308 (+18667)
CHRAC1	chr8:141607218-141607618 (+86021)
CHRDL1	chrX:109583344-109585144 (+454795)
CHRDL2	chr11:74344752-74345752 (+96968)
CHRM3	chr1:238816977-238817577 (-975096)
CHRM5	chr15:33740708-33741508 (-519981), chr15:33743108-33744108 (-517481)
CHRNA1	chr2:175712354-175712954 (-83465), chr2:175700554-175701754 (-71965)
CHRNA2	chr8:27197483-27199083 (+138530)
CHRNA9	chr4:40252805-40254005 (-83941), chr4:40318842-40320236 (-17807)
CHRNB1	chr17:7346476-7348276 (-1004)
CHRNB4	chr15:79007145-79009145 (-74558)
CHRNE	chr17:4761812-4762812 (+44057), chr17:4761413-4761613 (+44856)
CHST1	chr11:45757424-45759024 (-71052)
CHST11	chr12:104848470-104849870 (-1581)
CHST12	chr7:2510874-2511474 (+67951)
CHST2	chr3:142853510-142854710 (+15937), chr3:142886310-142887710 (+48837)
CHST3	chr10:73749394-73751394 (+26271)
CHSY3	chr5:129855101-129857301 (+616036), chr5:129881301-129882701 (+641836)
CIB3	chr19:16271600-16273200 (+11936)
CIDEA	chr18:12026600-12028200 (-226918)
CIDEC	chr3:9926200-9927000 (-6405)
CILP2	chr19:19713800-19714600 (+65126)
CIRBP	chr19:1253400-1254000 (-5684)
CITED2	chr6:140364707-140366507 (-669850), chr6:140298707-140299707 (-603450), chr6:139956307-139957307 (-261050), chr6:139841107-139842307 (-145950), chr6:139729107-139730907 (-34250), chr6:139655707-139657907 (+38950)
CITED4	chr1:41432813-41434613 (-105695), chr1:41385013-41385813 (-57395), chr1:41367413-41368613 (-39995)
CKMT1B	chr15:43884708-43885908 (+56)
CKMT2	chr5:80263244-80264244 (-265399)
CLASP1	chr2:122452130-122453330 (-45678), chr2:122391130-122392930 (+15022), chr2:122319130-122320130 (+87422), chr2:122276330-122278530 (+129622), chr2:122261730-122264530 (+143922), chr2:122117730-122118730 (+288822)
CLASP2	chr3:33619996-33621196 (+138945)
CLCN4	chrX:10144400-10144800 (+19576), chrX:10537600-10539400 (+413476), chrX:10545800-10547400 (+421576)
CLDN1	chr3:190043306-190044706 (-3742), chr3:189934706-189935506 (+105158), chr3:189896706-189899106 (+142358)
CLDN12	chr7:90224064-90225264 (+191952)
CLDN14	chr21:37802330-37802730 (+49858)
CLDN20	chr6:155475108-155476108 (-109539), chr6:155545308-155546108 (-39439)
CLDN22	chr4:184063406-184064006 (+178221)
CLDN23	chr8:8298390-8299990 (-260258), chr8:8492190-8493790 (-66458)
CLDN24	chr4:184256606-184257006 (-13227), chr4:184255006-184255606 (-11727)
CLDN25	chr11:113648390-113649390 (-1579)
CLDN6	chr16:3072599-3074199 (-3327)
CLEC16A	chr16:11132299-11133499 (+94554), chr16:11295499-11296499 (+257654)
CLEC18A	chr16:70029099-70032699 (+45816)
CLEC2B	chr12:10024533-10025933 (-2498)
CLEC2D	chr12:9800133-9801533 (-21476), chr12:9826333-9826733 (+4224)
CLEC2L	chr7:139364460-139366660 (+156958)
CLEC3B	chr3:45024596-45026796 (-41979), chr3:45132996-45135196 (+66421)
CLEC5A	chr7:141644531-141646131 (+1452)
CLECL1	chr12:9826333-9826733 (+59362)
CLIC4	chr1:25039413-25042413 (-30935)
CLIC5	chr6:45622422-45623822 (+425010), chr6:45445422-45446622 (+602110)
CLIC6	chr21:36167930-36171730 (+128142), chr21:36179530-36181930 (+139042), chr21:36185130-36186730 (+144242), chr21:36207530-36208930 (+166542), chr21:36358530-36359930 (+317542)
CLIP1	chr12:122933847-122934447 (-69106)
CLIP2	chr7:73693864-73694264 (-9741)
CLIP4	chr2:29685496-29686896 (+347904), chr2:29885296-29887096 (+547904)
CLLU1	chr12:92762469-92764069 (-54466), chr12:92839269-92840469 (+22134), chr12:92909669-92910669 (+92434), chr12:93018069-93018869 (+200734)
CLMN	chr14:95780647-95781847 (+4996), chr14:95727047-95727447 (+58996)
CLMP	chr11:123055190-123059790 (+8499), chr11:122988390-122990190 (+76699)
CLN6	chr15:68559946-68561546 (-38666)
CLNK	chr4:10613102-10613902 (+72987)
CLPTM1L	chr5:1326200-1330000 (+17114)
CLSTN2	chr3:140113110-140114310 (+459683), chr3:140124710-140126310 (+471483)
CLTC	chr17:57745818-57746418 (+48899), chr17:57746618-57747018 (+49599)
CLU	chr8:27474281-27475481 (-2333)
CLUH	chr17:2553850-2554650 (+61064)
CLVS1	chr8:61620446-61622046 (-579268)
CMA1	chr14:25010760-25012360 (-34089)
CMAS	chr12:22254133-22255533 (+55725), chr12:22283733-22284333 (+84925), chr12:22434333-22436733 (+236425), chr12:22464533-22466533 (+266425)
CMIP	chr16:81532899-81533899 (+54624), chr16:81601899-81602699 (+123524)
CMSS1	chr3:99366310-99367510 (-169768), chr3:99614510-99616310 (+78732), chr3:99628710-99629910 (+92632)
CMTM6	chr3:32451396-32453596 (+92404), chr3:32447396-32449996 (+96204)
CMTM7	chr3:32447396-32449996 (+15533), chr3:32451396-32453596 (+19333)
CMTM8	chr3:32188196-32188596 (-91775)
CNBD2	chr20:34623386-34624186 (+67257)
CNDP1	chr18:72166220-72168020 (-34555)
CNDP2	chr18:72135620-72136420 (-27423), chr18:72166220-72168020 (+3677)
CNFN	chr19:42900360-42901960 (-6721)
CNGB1	chr16:57843899-57845099 (+160517)
CNIH1	chr14:54928650-54929650 (-21001), chr14:54908250-54908850 (-401)
CNIH3	chr1:224779977-224781377 (-23318)
CNKSR3	chr6:154731308-154732308 (+99985)
CNN2	chr19:1027800-1028600 (+1902)
CNN3	chr1:95340812-95342212 (+51322)
CNNM2	chr10:104927410-104929410 (+250360)
CNOT2	chr12:70359733-70361333 (-276244), chr12:70380933-70382333 (-255144), chr12:70443533-70444533 (-192744)
CNOT4	chr7:134975460-134978260 (+218015), chr7:134938460-134939660 (+255815)
CNOT6	chr5:179922794-179924394 (+2161)
CNPY1	chr7:155339439-155339839 (-13082)
CNTN1	chr12:41300533-41301933 (+214879)
CNTN3	chr3:74491710-74493110 (+77881), chr3:74317510-74318110 (+252481), chr3:73710110-73711110 (+859681)
CNTNAP3	chr9:39232000-39233000 (+55635), chr9:39030200-39030800 (+257635), chr9:38859000-38860600 (+428335)
CNTNAP3B	chr9:43743404-43745004 (+59302), chr9:44372804-44375204 (+689102)
CNTNAP5	chr2:124257730-124261530 (-523234)
COA1	chr7:43713675-43714675 (-24280), chr7:43698675-43699675 (-9280)
COA5	chr2:99098968-99100568 (+125187)
COA6	chr1:234043977-234045577 (-464652), chr1:234244577-234245777 (-264252), chr1:234320977-234325177 (-186352), chr1:234342377-234343177 (-166652), chr1:234350377-234351377 (-158552), chr1:234395977-234396977 (-112952)
COBLL1	chr2:165753354-165753954 (-55732), chr2:165752754-165753154 (-55032)
COCH	chr14:31434649-31435849 (+91484)
COG3	chr13:46074599-46075599 (+36039), chr13:46232599-46233599 (+194039)
COG6	chr13:40634400-40636200 (+405486), chr13:40676000-40677800 (+447086), chr13:40779400-40781000 (+550386), chr13:40959600-40960200 (+730086)
COL10A1	chr6:116521907-116522107 (-74944)
COL11A1	chr1:103344612-103346212 (+228635)
COL12A1	chr6:75911480-75913280 (+3387)
COL13A1	chr10:71462794-71464794 (-97894)
COL14A1	chr8:121053419-121053819 (-83728)
COL16A1	chr1:32155013-32156013 (+14407), chr1:32134813-32136213 (+34407), chr1:32131613-32132813 (+37707)
COL17A1	chr10:105869210-105870810 (-24250), chr10:105852010-105854410 (-7450)
COL19A1	chr6:70627279-70628679 (+51516)
COL21A1	chr6:56234441-56236041 (-122697)
COL23A1	chr5:177664394-177665194 (+352762)
COL27A1	chr9:117038579-117042179 (+122539)
COL28A1	chr7:7260275-7261675 (+314509), chr7:7247675-7248675 (+327309), chr7:7241075-7241875 (+334009)
COL4A1	chr13:110722599-110723999 (+236197), chr13:110514599-110515799 (+444297), chr13:110492599-110493399 (+466497)
COL4A2	chr13:111033999-111035399 (+75085), chr13:111048399-111050399 (+89785), chr13:111095399-111096799 (+136485)
COL4A3BP	chr5:74862444-74863844 (-55181)
COL4A6	chrX:107555544-107557744 (+126058)
COL5A1	chr9:137326779-137327179 (-206641)
COL5A2	chr2:190074355-190075355 (-30250)
COL6A1	chr21:47238172-47239572 (-162779)
COL6A3	chr2:238373661-238374861 (-51243), chr2:238339461-238342661 (-18043), chr2:238199661-238200461 (+122957), chr2:238036461-238037661 (+285957)
COL8A1	chr3:98673710-98674310 (-683309), chr3:98704310-98705310 (-652509), chr3:98826910-98828110 (-529809), chr3:98846910-98848710 (-509509), chr3:99366310-99367510 (+9591)
COL9A1	chr6:71106879-71109479 (-95393), chr6:70627279-70628679 (+384807)
COLCA2	chr11:110778190-110779590 (-391086)
COLEC10	chr8:120133619-120134419 (+54539)
COLGALT2	chr1:183884777-183885777 (+121586)
COMMD3	chr10:22535594-22536794 (-68709)
COMMD9	chr11:36033424-36034824 (+276855)
COMTD1	chr10:77119194-77119794 (-123725), chr10:77117794-77118994 (-122625)
COPB1	chr11:14443424-14445824 (+76774), chr11:14432424-14434224 (+88074)
COPB2	chr3:139018110-139018910 (+90064), chr3:138835910-138836110 (+272564)
COPRS	chr17:30001487-30002287 (+184469), chr17:29827080-29827480 (+359076)
COPS8	chr2:237597861-237601261 (-394394), chr2:237780061-237780861 (-213494), chr2:238036461-238037661 (+43106), chr2:238199661-238200461 (+206106)
COPZ2	chr17:46079601-46080601 (+35038)
COQ4	chr9:131068379-131068779 (-16236), chr9:131068979-131070379 (-15136)
COQ7	chr16:19000299-19001299 (-78122)
CORO1C	chr12:109226471-109228271 (-101999), chr12:109114671-109117671 (+9201), chr12:109094871-109096671 (+29601), chr12:109057071-109058671 (+67501)
CORO6	chr17:27965474-27966674 (-16157)
COX15	chr10:101444410-101446810 (+46247)
COX18	chr4:73836536-73837936 (+98222)
COX20	chr1:244902977-244903577 (-95347)
COX4I2	chr20:30283139-30285139 (+58448), chr20:30286739-30287739 (+61548), chr20:30306539-30309139 (+82148)
COX6B2	chr19:55855788-55856788 (+9791)
COX7A2L	chr2:42647696-42648896 (-52146), chr2:42542096-42543096 (+53554)
COX7C	chr5:86370444-86371444 (+457171), chr5:86394844-86396044 (+481671), chr5:86422644-86425044 (+510071)
CP	chr3:148943110-148944110 (-3768)
CPA1	chr7:129992364-129993164 (-27448)
CPA5	chr7:129992364-129993164 (+8077)
CPA6	chr8:68653246-68654846 (+4534), chr8:68433846-68434846 (+224234)
CPAMD8	chr19:17031800-17032600 (+105425)
CPB2	chr13:46631599-46632799 (+46962)
CPD	chr17:28671674-28672474 (-33849), chr17:28699474-28700274 (-6049)
CPE	chr4:166397350-166398350 (+97756), chr4:166500750-166502950 (+201756), chr4:166604950-166606350 (+305556)
CPEB2	chr4:14235702-14236302 (-768296), chr4:14236502-14236902 (-767596), chr4:14309702-14310502 (-694196)
CPEB3	chr10:93998420-94000220 (+51524)
CPEB4	chr5:173191394-173192394 (-123389), chr5:173193394-173193594 (-121789), chr5:173208394-173209994 (-106089)
CPED1	chr7:120742564-120743764 (+114433)
CPLX2	chr5:175241194-175242194 (+18381)
CPM	chr12:69401533-69402933 (-75254)
CPN1	chr10:101908610-101909810 (-67576), chr10:101802610-101804810 (+37924)
CPN2	chr3:194032906-194033506 (+38851)
CPNE8	chr12:38778933-38779533 (+520200)
CPOX	chr3:98282310-98283110 (+29857)
CPPED1	chr16:12120699-12121699 (+776675)
CPSF4L	chr17:71301005-71303405 (-44186), chr17:71258205-71259205 (-686)
CPSF6	chr12:69401533-69402933 (-231084)
CPT1A	chr11:68605824-68607624 (+2660)
CPVL	chr7:29325075-29327875 (-91583)
CR2	chr1:207566377-207567777 (-60498)
CRADD	chr12:94018469-94020069 (-52224), chr12:94170669-94171269 (+99476)
CREB1	chr2:208118555-208120355 (-275161), chr2:208175755-208176955 (-218261), chr2:208273355-208274555 (-120661), chr2:208370555-208371955 (-23361)
CREB3L1	chr11:46373424-46375024 (+75012)
CREB3L2	chr7:137614860-137616260 (+71243), chr7:137564860-137568260 (+120243)
CREB3L4	chr1:153933976-153936976 (-4903)
CREB5	chr7:28393875-28394875 (-57769), chr7:28610275-28610875 (+158431), chr7:28651275-28652875 (+199931), chr7:29028075-29029075 (+576431)
CREBBP	chr16:4103199-4104599 (-173172), chr16:4102599-4102999 (-172072)
CREBL2	chr12:12760133-12760733 (-4393)
CREBRF	chr5:172443394-172444394 (-39461)
CREG1	chr1:167541776-167542976 (-19372), chr1:167532776-167534576 (-10672)
CREG2	chr2:101946568-101947568 (+56989)
CRELD2	chr22:50341996-50343196 (+30313)
CRIM1	chr2:35728096-35728896 (-854573), chr2:36629896-36631896 (+47827), chr2:36664696-36665896 (+82227), chr2:36688496-36690296 (+106327), chr2:36715896-36717096 (+133427), chr2:36788296-36790096 (+206127)
CRIP1	chr14:105941555-105943155 (-10299)
CRIP2	chr14:105941555-105943155 (+3056)
CRISPLD2	chr16:84764099-84765299 (-88891), chr16:84769499-84770299 (-83691), chr16:84875499-84875899 (+22109), chr16:84917699-84919099 (+64809), chr16:85018499-85020299 (+165809), chr16:85038299-85039899 (+185509)
CRKL	chr22:21307600-21309000 (+36586)
CRLS1	chr20:5987800-5989600 (+1964)
CRMP1	chr4:5759099-5762499 (+133986)
CRNN	chr1:152459776-152461576 (-73937)
CROCC	chr1:16970213-16971813 (-277432)
CROT	chr7:86945464-86947264 (-28633), chr7:86988264-86989464 (+13867)
CRP	chr1:159566976-159568976 (+116403)
CRTAC1	chr10:99648410-99648810 (+141975)
CRTAM	chr11:122568190-122568990 (-140618), chr11:122578590-122583190 (-128318)
CRTC2	chr1:153933976-153936976 (-4375)
CRTC3	chr15:90957996-90958996 (-114804), chr15:91203196-91204796 (+130696)
CRY1	chr12:107420670-107421870 (+66337)
CRYAA	chr21:44726172-44728172 (+138054), chr21:44806972-44807572 (+218154), chr21:44816572-44817372 (+227854)
CRYBB3	chr22:25382000-25382400 (-213617), chr22:25515400-25517000 (-79617)
CRYBG3	chr3:97632710-97633710 (+37391)
CRYL1	chr13:21016000-21017000 (+83496)
CSF1R	chr5:149522607-149523407 (-30072)
CSF2	chr5:131471901-131474301 (+63618)
CSF2RB	chr22:37269854-37270454 (-39516)
CSGALNACT1	chr8:19539720-19540520 (-80114), chr8:19243120-19243520 (+216686)
CSGALNACT2	chr10:43655594-43657394 (+22560)
CSNK1A1	chr5:148865007-148869807 (+63120)
CSNK1D	chr17:80258511-80259111 (-27204), chr17:80203911-80205511 (+26896), chr17:80199311-80199911 (+31996)
CSNK1E	chr22:38743654-38745254 (-31041), chr22:38708454-38711454 (+3459)
CSNK1G2	chr19:1939800-1940600 (-988)
CSNK1G3	chr5:123036301-123037101 (+188908)
CSNK2A1	chr20:509000-511200 (+14365)
CSNK2A3	chr11:11413024-11415224 (-39220), chr11:10953024-10953624 (+421580)
CSPG4	chr15:75992145-75993345 (+12444)
CSRNP1	chr3:39207796-39209196 (-13430), chr3:39187996-39189396 (+6370), chr3:39182596-39182996 (+12270)
CSRNP2	chr12:51463533-51464333 (+13400)
CSRP2	chr12:77355869-77356269 (-83229), chr12:77339669-77340069 (-67029)
CST7	chr20:24910400-24911800 (-18766)
CST9	chr20:23563800-23565000 (+22113)
CST9L	chr20:23563800-23565000 (-15014)
CSTA	chr3:122032510-122034310 (-10681), chr3:122036910-122038510 (-6381)
CTAG1A	chrX:153828406-153829606 (+15588)
CTAG1B	chrX:153828406-153829606 (+18516)
CTAG2	chrX:153962206-153963206 (-80853)
CTAGE1	chr18:20501002-20501802 (-503524), chr18:20394002-20394802 (-396524), chr18:20138802-20139202 (-141124), chr18:20019002-20021002 (-22124), chr18:20012202-20013202 (-14824), chr18:19965402-19966402 (+31976), chr18:19865202-19867002 (+131776), chr18:19862002-19863602 (+135076)
CTBP2	chr10:127167410-127168410 (-451451), chr10:126811610-126813210 (-95951), chr10:126723210-126726810 (-8551)
CTBS	chr1:85069412-85070412 (-29765)
CTDSP1	chr2:219261156-219263156 (-2322)
CTDSPL	chr3:37893596-37896396 (-8669), chr3:37977396-37979996 (+75031)
CTF1	chr16:30907099-30908299 (-229)
CTGF	chr6:132316907-132317707 (-44794), chr6:132275107-132276307 (-3194)
CTIF	chr18:45850002-45852002 (-214527), chr18:45853002-45857602 (-210227), chr18:46147802-46150402 (+83573), chr18:46155202-46157002 (+90573), chr18:46269002-46270002 (+203973), chr18:46270802-46271402 (+205573), chr18:46365202-46366402 (+300273), chr18:46374202-46374802 (+308973), chr18:46375002-46375402 (+309673), chr18:46465802-46466602 (+400673)
CTLA4	chr2:204646355-204647755 (-85454)
CTNNA1	chr5:138205301-138211301 (+119189)
CTNNAL1	chr9:111863379-111865379 (-88570), chr9:111772979-111774579 (+2030)
CTNND1	chr11:57566424-57567224 (+37555), chr11:57666624-57671624 (+139855)
CTPS1	chr1:41367413-41368613 (-76994), chr1:41385013-41385813 (-59594), chr1:41432813-41434613 (-11294), chr1:41472213-41473813 (+28006)
CTSB	chr8:11746591-11747591 (-21353), chr8:11705391-11707591 (+19247)
CTSC	chr11:88413752-88414752 (-343297), chr11:88154152-88155752 (-83997), chr11:88151552-88153952 (-81797), chr11:88143352-88144752 (-73097), chr11:88137552-88139552 (-67597), chr11:88131152-88132552 (-60897)
CTSD	chr11:1783824-1784424 (+1098)
CTSE	chr1:206491377-206491777 (+174118)
CTSG	chr14:25010760-25012360 (+33906)
CTSO	chr4:157726350-157728150 (-852181), chr4:157698550-157704750 (-826581), chr4:157672350-157673150 (-797681), chr4:157242950-157244350 (-368581)
CTSS	chr1:150736976-150737776 (+1057)
CTTNBP2	chr7:117717764-117721764 (-206203)
CTTNBP2NL	chr1:112794477-112795277 (-143926), chr1:112936877-112938677 (-1026)
CTU2	chr16:88836299-88837499 (+64028), chr16:88848899-88849099 (+76128)
CTXN3	chr5:127206501-127208301 (+222665)
CUBN	chr10:17154994-17155994 (+16336), chr10:17103194-17106594 (+66936), chr10:17064794-17069194 (+104836), chr10:17007994-17008994 (+163336)
CUL2	chr10:35329794-35330794 (+32922), chr10:35277394-35278394 (+85322), chr10:35262394-35263394 (+100322)
CUL3	chr2:225868956-225869956 (-419391), chr2:225733956-225735356 (-284591)
CUL4A	chr13:113870599-113871599 (+7241)
CUL4B	chrX:119683372-119684572 (+25677)
CUX1	chr7:101794080-101794480 (+334989)
CWC27	chr5:64331044-64332044 (+266787), chr5:64493844-64499644 (+431987), chr5:64499844-64502044 (+436187), chr5:64502844-64506044 (+439687)
CWF19L2	chr11:107432590-107434590 (-105020)
CWH43	chr4:48946243-48947443 (-41421), chr4:48969043-48973243 (-17121)
CXADR	chr21:17958929-17959929 (-925271), chr21:18979529-18981329 (+95729)
CXCL13	chr4:78091776-78094576 (-339731), chr4:78121976-78124776 (-309531)
CXCL2	chr4:74981336-74983536 (-17426)
CXCL3	chr4:74897336-74901536 (+4970), chr4:74870136-74873336 (+32670)
CXCL5	chr4:74897336-74901536 (-34940), chr4:74870136-74873336 (-7240)
CXCR5	chr11:118777990-118779190 (+24115)
CXXC11	chr2:243011527-243012727 (+200246)
CXXC4	chr4:105892151-105892951 (-476500), chr4:105887951-105888551 (-472200), chr4:105649151-105650151 (-233600)
CXXC5	chr5:139031016-139033616 (+4439), chr5:139047416-139048816 (+20239)
CXorf36	chrX:45646656-45649056 (-587710), chrX:44762056-44763656 (+297290)
CXorf57	chrX:105542944-105546344 (-310558)
CYB561	chr17:61523668-61524668 (-623), chr17:61433268-61434068 (+89877)
CYB5B	chr16:69443899-69444899 (-14099)
CYB5R2	chr11:7689224-7693024 (+4315), chr11:7618024-7619624 (+76615)
CYB5R3	chr22:43076056-43077256 (-36141)
CYCS	chr7:25067875-25069075 (+96505)
CYLD	chr16:50733299-50734699 (-42672), chr16:50958699-50960699 (+183028)
CYP11A1	chr15:74699347-74699947 (-39566), chr15:74688547-74691347 (-29866)
CYP1B1	chr2:38466296-38466696 (-163173), chr2:38395496-38396496 (-92673), chr2:38304296-38304896 (-1273)
CYP20A1	chr2:203973355-203974355 (-129808)
CYP24A1	chr20:52795593-52797193 (-5881), chr20:52792593-52793793 (-2681), chr20:52755593-52758793 (+33319), chr20:52721593-52724393 (+67519)
CYP26A1	chr10:95093610-95096010 (+261163), chr10:95205010-95205410 (+371563), chr10:95205610-95206410 (+372363), chr10:95218410-95219410 (+385263), chr10:95235410-95237210 (+402663)
CYP26B1	chr2:71724692-71727092 (+649275)
CYP26C1	chr10:94731620-94732820 (-88801)
CYP27A1	chr2:219608956-219611356 (-36323)
CYP27C1	chr2:127983930-127985130 (-21187), chr2:127974730-127976930 (-12487)
CYP2A6	chr19:41311960-41312960 (+43892)
CYP2J2	chr1:61038212-61040612 (-646950)
CYP4B1	chr1:47214813-47216613 (-49005)
CYP4F2	chr19:15945600-15948800 (+61730)
CYP7B1	chr8:65553246-65555246 (+157072)
CYP8B1	chr3:42864396-42865596 (+52637)
CYR61	chr1:85960812-85962012 (-85032), chr1:85986612-85988212 (-59032), chr1:86020012-86022012 (-25432), chr1:86022212-86022412 (-24132)
CYSLTR2	chr13:49322999-49325199 (+43148)
CYSTM1	chr5:139511016-139512216 (-42611), chr5:139620416-139621616 (+66789)
CYTH3	chr7:6345875-6346675 (-34000), chr7:6321275-6324675 (-10700)
CYTH4	chr22:37699654-37701454 (+22130)
CYYR1	chr21:28214129-28215329 (-269126), chr21:27571329-27572329 (+373774)
DAAM1	chr14:59741047-59742447 (+11574), chr14:59742647-59743647 (+12974), chr14:59771647-59774447 (+42874), chr14:59820647-59826847 (+93574), chr14:59829647-59832047 (+100674)
DAB1	chr1:58322812-58324612 (-433983)
DAB2	chr5:40380843-40382243 (-956271)
DAB2IP	chr9:124319779-124320779 (-9120), chr9:124503579-124504579 (+174680), chr9:124505579-124507179 (+176980)
DAG1	chr3:49537796-49539596 (+31131), chr3:49560796-49562396 (+54031)
DAGLA	chr11:61384024-61384624 (-63581), chr11:61394224-61394824 (-53381)
DAOA	chr13:106571199-106573399 (+453707), chr13:106631399-106632999 (+513607), chr13:106755999-106757999 (+638407), chr13:106784599-106786199 (+666807), chr13:106796399-106798199 (+678707), chr13:106834599-106835399 (+716407)
DAP	chr5:10705000-10705600 (+56084), chr5:10601200-10601800 (+159884), chr5:10551000-10552800 (+209484), chr5:10479000-10480000 (+281884)
DAPK1	chr9:89597980-89599180 (-514216), chr9:89685580-89686580 (-426716), chr9:89793780-89795380 (-318216), chr9:89863780-89864580 (-248616), chr9:89997780-89998380 (-114716)
DAPK2	chr15:64302747-64303347 (+29419), chr15:64200947-64201347 (+131319)
DAPK3	chr19:3968600-3970400 (+1568)
DAPP1	chr4:100554577-100555577 (-182926), chr4:100576377-100576977 (-161326), chr4:100631177-100633177 (-105826), chr4:100644177-100645377 (-93226)
DAW1	chr2:228714556-228715156 (-21467)
DAZAP1	chr19:1414800-1416800 (+8188)
DBI	chr2:120010330-120011530 (-113899)
DBN1	chr5:176874994-176875194 (+25105)
DBP	chr19:49135588-49138588 (+3607)
DBX1	chr11:20032224-20033824 (+148846), chr11:19889624-19891024 (+291546), chr11:19744424-19745824 (+436746)
DCAF12	chr9:34072400-34073200 (+53971)
DCAF7	chr17:61626868-61627468 (-693)
DCAF8	chr1:160175976-160176976 (+55765)
DCBLD2	chr3:98846910-98848710 (-227277), chr3:98826910-98828110 (-206977), chr3:98704310-98705310 (-84277), chr3:98673710-98674310 (-53477), chr3:98489110-98489710 (+131123)
DCC	chr18:48866402-48867202 (-999740), chr18:49762202-49765402 (-102740), chr18:49780402-49781802 (-85440)
DCHS2	chr4:155450350-155451550 (-138501), chr4:155085750-155087550 (+225799), chr4:155044950-155047350 (+266299)
DCLK1	chr13:36466600-36467200 (+238543), chr13:36465600-36466400 (+239443)
DCLK3	chr3:36999396-37000396 (-218544)
DCN	chr12:92529669-92532869 (-954369), chr12:92527669-92529469 (-951669), chr12:92474069-92475469 (-897869), chr12:92470869-92472669 (-894869)
DCP1A	chr3:53295560-53296360 (+85694)
DCP2	chr5:112354901-112357901 (+43968), chr5:112476501-112478301 (+164968), chr5:112480501-112481701 (+168668), chr5:112601101-112603701 (+289968), chr5:112707301-112708101 (+395268)
DCST2	chr1:154989176-154990176 (+16560)
DCSTAMP	chr8:104992224-104993424 (-359230)
DCT	chr13:94981799-94982999 (+149537), chr13:94885599-94885799 (+246237)
DCTD	chr4:183657206-183658406 (+180726), chr4:183171406-183172406 (+666626)
DCTN1	chr2:74648092-74650092 (-41610)
DCTN4	chr5:150142407-150143407 (-4310), chr5:150136807-150137207 (+1590)
DCUN1D3	chr16:20876899-20878499 (+34007)
DCUN1D5	chr11:102865790-102867990 (+96054), chr11:102844990-102846390 (+117254)
DDAH1	chr1:86022212-86022412 (-91489), chr1:86020012-86022012 (-90189), chr1:85986612-85988212 (-56589), chr1:85960812-85962012 (-30589)
DDB2	chr11:47225824-47226624 (-10269), chr11:47235824-47236024 (-569)
DDC	chr7:50598906-50599906 (+33748)
DDHD1	chr14:53957850-53959250 (-338734), chr14:53498650-53499450 (+120766)
DDI1	chr11:103946790-103947790 (+39982)
DDIT3	chr12:57914933-57916333 (-1333)
DDIT4	chr10:74002394-74002994 (-30984), chr10:74006794-74008994 (-25784), chr10:74014194-74015394 (-18884), chr10:74036994-74038194 (+3916)
DDR1	chr6:30731221-30732821 (-119840), chr6:30736621-30738021 (-114540)
DDX10	chr11:108479590-108481190 (-55362), chr11:108766390-108767190 (+231038)
DDX18	chr2:118738130-118738530 (+166104), chr2:118738730-118740130 (+167204)
DDX24	chr14:94494247-94495247 (+52844)
DDX41	chr5:176965594-176968394 (-22524)
DDX42	chr17:61860468-61865468 (+11745), chr17:61869268-61870468 (+18645)
DDX47	chr12:12972133-12973533 (+6553)
DDX53	chrX:22383079-22384679 (-634208), chrX:22544079-22545479 (-473308)
DDX59	chr1:200623577-200624777 (+14920)
DDX60	chr4:169342825-169343625 (-103267)
DDX60L	chr4:169342825-169343625 (+58413)
2019-12-01	chr9:117918979-117920379 (+15582), chr9:117926779-117928179 (+23382), chr9:117975579-117976579 (+71982), chr9:117995779-117997179 (+92382), chr9:118011979-118014179 (+108982), chr9:118134779-118137379 (+231982), chr9:118377579-118379979 (+474682), chr9:118453179-118454779 (+549882)
DEDD2	chr19:42721960-42722760 (+1915), chr19:42695760-42696560 (+28115)
DEFB108B	chr11:71503952-71506552 (-38994)
DEFB136	chr8:11746591-11747591 (+85017)
DEK	chr6:18341021-18344621 (-77767), chr6:18246021-18246621 (+18733)
DENND1B	chr1:197807377-197808577 (-63522), chr1:197751177-197753377 (-7822), chr1:197744577-197746177 (-922)
DENND3	chr8:142036418-142037618 (-101702), chr8:142137218-142138418 (-902), chr8:142167018-142168018 (+28798)
DENND4A	chr15:66124746-66125546 (-40684), chr15:66088546-66089346 (-4484), chr15:66024746-66025546 (+59316)
DENND4C	chr9:19183800-19185200 (-45933)
DENND5A	chr11:9160424-9161424 (+126013)
DENND5B	chr12:31670133-31673533 (+72198), chr12:31644133-31646133 (+98898)
DENND6A	chr3:57694760-57695960 (-16544)
DEPDC1	chr1:69017212-69017812 (-54715)
DEPDC1B	chr5:59791843-59792443 (+203845)
DEPDC5	chr22:32045800-32047800 (-104038), chr22:32058600-32059200 (-91938)
DEPDC7	chr11:33032624-33033424 (-4386)
DEPTOR	chr8:121053419-121053819 (+167662)
DERA	chr12:16080933-16081533 (+17127)
DERL1	chr8:123817619-123819419 (+236144)
DESI2	chr1:244902977-244903577 (+87040)
DFNA5	chr7:25009875-25013275 (-213843), chr7:24970275-24971275 (-173043), chr7:24945275-24947875 (-148843), chr7:24863675-24871675 (-69943), chr7:24794475-24796475 (+2257)
DGKD	chr2:234259061-234260261 (-3492)
DGKG	chr3:185959706-185960906 (+119720)
DGKH	chr13:42680400-42681000 (+57811)
DGKI	chr7:137614860-137616260 (-83951), chr7:137564860-137568260 (-34951), chr7:137264060-137265460 (+266849)
DGKZ	chr11:46373424-46375024 (-8921), chr11:46384424-46385624 (+1879)
DGUOK	chr2:74152292-74153492 (-1061)
DHCR24	chr1:55436212-55437612 (-84021), chr1:55348012-55348812 (+4479)
DHDH	chr19:49427988-49431388 (-7251), chr19:49436188-49437788 (+49)
DHRS12	chr13:52303399-52304999 (+74060), chr13:52205399-52206599 (+172260)
DHRS3	chr1:12494013-12494813 (+183324), chr1:12292013-12293013 (+385224)
DHRS7	chr14:60618047-60619847 (+17627), chr14:60560847-60561847 (+75227)
DHX15	chr4:23922702-23923902 (+662871)
DHX30	chr3:48128196-48128996 (+284178)
DHX37	chr12:125422047-125424047 (+50620)
DHX8	chr17:41494674-41497074 (-65460), chr17:41521474-41522674 (-39260), chr17:41545474-41547674 (-14760)
DIAPH1	chr5:140938816-140940816 (+58806), chr5:140937016-140938616 (+60806), chr5:140903616-140904616 (+94506)
DICER1	chr14:95780647-95781847 (-156900), chr14:95727047-95727447 (-102900)
DIEXF	chr1:209995977-209997577 (-4575), chr1:210056177-210060177 (+56825), chr1:210073977-210074777 (+73025)
DIO2	chr14:81050847-81052447 (-373804), chr14:80891647-80893047 (-214504), chr14:80616047-80618847 (+60396)
DIO3	chr14:101454247-101456847 (-572141)
DIP2B	chr12:50930533-50931533 (+32143), chr12:50965733-50966933 (+67443), chr12:51035133-51037533 (+137443)
DIRAS2	chr9:92776380-92777180 (+628606), chr9:92745980-92747180 (+658806)
DIRAS3	chr1:68691212-68693012 (-174798), chr1:68435212-68436412 (+81502), chr1:68354412-68356812 (+161702), chr1:68311612-68313812 (+204602)
DIRC2	chr3:122608510-122609910 (+95568), chr3:122649510-122653910 (+138068)
DIS3L2	chr2:233179756-233181156 (+354163)
DISC1	chr1:231963177-231964377 (+201216), chr1:232285377-232286177 (+523216), chr1:232644377-232645177 (+882216)
DISP1	chr1:222990777-222991777 (-110489)
DKK1	chr10:54077794-54078794 (+4238), chr10:54093794-54095994 (+20838)
DKK2	chr4:108638951-108639951 (-681997), chr4:108610751-108612351 (-654097)
DKK3	chr11:12063224-12066624 (-34295), chr11:12019624-12020224 (+10705), chr11:12015024-12016024 (+15105)
DLC1	chr8:13302629-13305629 (+68266), chr8:13104029-13105429 (+267666)
DLD	chr7:107577564-107578564 (+46649)
DLEU1	chr13:50818999-50819199 (+162792)
DLG4	chr17:7122676-7124876 (-755)
DLG5	chr10:79678994-79679994 (+6790), chr10:79632394-79633994 (+53090)
DLGAP4	chr20:35089186-35089586 (+195128)
DLX1	chr2:172872954-172873754 (-76600), chr2:172873954-172874154 (-75900)
DLX2	chr2:173164554-173165154 (-197226), chr2:173073154-173074554 (-106226), chr2:173043754-173044954 (-76726), chr2:173042554-173043554 (-75426)
DLX3	chr17:48123801-48126401 (-52513), chr17:48114401-48115001 (-42113)
DMBT1	chr10:124268610-124271010 (-50371)
DMPK	chr19:46286160-46286960 (-2699)
DMRT1	chr9:683600-685000 (-157390)
DMRTA2	chr1:51086212-51087012 (-197440)
DMXL1	chr5:118670301-118671101 (+263516)
DNAH11	chr7:21619475-21620675 (+37242)
DNAH14	chr1:225611977-225614577 (+495908)
DNAH17	chr17:76531605-76532205 (+41571), chr17:76528605-76529805 (+44271), chr17:76397005-76398805 (+175571), chr17:76387605-76388605 (+185371)
DNAH5	chr5:14105400-14106800 (-161448), chr5:13991000-13991600 (-46648), chr5:13830800-13832200 (+113152), chr5:13658200-13660200 (+285452), chr5:13632400-13633600 (+311652), chr5:13600800-13602200 (+343152), chr5:13477200-13478000 (+467052), chr5:13143600-13144000 (+800852)
DNAH8	chr6:38722422-38724622 (+32624), chr6:38738222-38739822 (+48124)
DNAJA2	chr16:47171699-47173699 (-165000)
DNAJB12	chr10:74036994-74038194 (+77313)
DNAJB2	chr2:220150956-220151956 (+7467)
DNAJB5	chr9:34962000-34962400 (-27438)
DNAJB6	chr7:157064039-157065439 (-64921), chr7:157110439-157111439 (-18721), chr7:157139639-157140639 (+10479)
DNAJB8	chr3:128055310-128056910 (+129701), chr3:127992910-127994910 (+191901)
DNAJC1	chr10:22535594-22536794 (-243540)
DNAJC11	chr1:6803613-6804213 (-41929)
DNAJC13	chr3:132268710-132269310 (+132640)
[truncated: 4,587 more rows]

## Sheet: BCL9-STAT3 Enhancers_KD
# GREAT version 4.0.4	Species assembly: hg19	Association rule: Basal+extension: 5000 bp upstream, 1000 bp downstream, 1000000 bp max extension, curated regulatory domains included
[truncated: 1,392 more rows]

[truncated: 5 more sheets: BCL9-STAT3 targets_DEG_Control, BCL9-STAT3 targets_DEG_KD, IPA_Canonical pathways, IPA_Integrin signaling, IPA_STAT3 signaling]
